# Supplementary material for: Bis‐Dichlorosilyl Functionalized C4‐Cumulene With Unique Bonding Scenario
Source: Chemistry. 2026 Jan 16;32(12):e01556. doi: 10.1002/chem.202501556 (PMC13037364; doi:10.1002/chem.202501556)
Supplement: Supplementary file 2 — Supporting File2: chem70652‐sup‐0002‐SuppMat.Zip [file CHEM-32-e01556-s001.zip]

Archive with 2 entries (2 files):
- CIF_Compound 1.cif
- CIF_Compound 2.cif
