# Supplementary material for: Bis‐Dichlorosilyl Functionalized C4‐Cumulene With Unique Bonding Scenario
Source: Chemistry. 2026 Jan 16;32(12):e01556. doi: 10.1002/chem.202501556 (PMC13037364; doi:10.1002/chem.202501556)
Supplement: Supplementary file 2 — Supporting File2: chem70652‐sup‐0002‐SuppMat.Zip [file CHEM-32-e01556-s001.zip › CIF_Compound 1.cif]

data_Sangita_134c_a
_audit_creation_method
;FinalCif 2024.9-1 by Daniel Kratzert, Freiburg 2025, 
https://dkratzert.de/finalcif.html
;
_publ_section_references          ?
_shelx_SHELXL_version_number      '2019/3'
_chemical_name_systematic         ?
_chemical_name_common             ?
_chemical_formula_sum             'C46 H56 Cl2 N4 Si2'
_chemical_formula_moiety          ?
_chemical_formula_weight          792.02
_chemical_melting_point           ?
_space_group_crystal_system       triclinic
_space_group_IT_number            2
_space_group_name_H-M_alt         'P -1'
_space_group_name_Hall            '-P 1'
_shelx_space_group_comment
;
The symmetry employed for this shelxl refinement is uniquely defined
by the following loop, which should always be used as a source of
symmetry information in preference to the above space-group names.
They are only intended as comments.
;

loop_
_space_group_symop_operation_xyz
'x, y, z'
'-x, -y, -z'

_cell_length_a                    10.6970(4)
_cell_length_b                    12.8523(5)
_cell_length_c                    17.0514(5)
_cell_angle_alpha                 69.5020(10)
_cell_angle_beta                  81.0550(10)
_cell_angle_gamma                 81.8310(10)
_cell_volume                      2159.36(13)
_cell_formula_units_Z             2
_cell_measurement_temperature     100(2)
_cell_measurement_reflns_used     9614
_cell_measurement_theta_min       2.4419
_cell_measurement_theta_max       30.0159
_cell_measurement_wavelength      0.71073
_exptl_crystal_description        block
_exptl_crystal_colour             'orange red'
_exptl_crystal_recrystallization_method ?
_exptl_crystal_density_meas       ?
_exptl_crystal_density_method     ?
_exptl_crystal_density_diffrn     1.218
_exptl_crystal_F_000              844
_exptl_crystal_size_max           0.263
_exptl_crystal_size_mid           0.131
_exptl_crystal_size_min           0.095
_exptl_absorpt_coefficient_mu     0.243
_exptl_absorpt_correction_type    Multi-Scan
_exptl_absorpt_correction_T_min   0.939
_exptl_absorpt_correction_T_max   0.977
_exptl_absorpt_process_details
;Krause, L., Herbst-Irmer, R., Sheldrick, G. M., Stalke, D. (2015).
"Comparison of silver and molybdenum microfocus X-ray sources for single-crystal
 structure determination"
J. Appl. Cryst. 48, 3-10.
doi:10.1107/S1600576714022985
;
_exptl_absorpt_special_details    ?
_exptl_bruker_absorpt_correction_T_ratio 0.9274
_shelx_estimated_absorpt_T_min    0.939
_shelx_estimated_absorpt_T_max    0.977
_exptl_transmission_factor_min    ?
_exptl_transmission_factor_max    ?
_exptl_special_details            ?
_diffrn_ambient_temperature       100(2)
_diffrn_radiation_type            'Mo K\a'
_diffrn_radiation_wavelength      0.71073
_diffrn_radiation_monochromator   'multilayer mirror'
_diffrn_radiation_probe           ?
_diffrn_source                    'microfocus sealed tube'
_diffrn_source_type               ?
_diffrn_source_target             Mo
_diffrn_source_voltage            50.0
_diffrn_source_current            1.403
_diffrn_detector                  ?
_diffrn_detector_type             ?
_diffrn_detector_area_resol_mean  7.391
_diffrn_measurement_device        'KAPPA diffractometer'
_diffrn_measurement_device_type   'Bruker D8 QUEST'
_diffrn_measurement_method        '\w and \f scans'
_diffrn_measurement_specimen_support 'nylon loop'
_diffrn_measurement_details
;<Phi   scan: start=   0.0; len= 180.0; end= 180.0 at [Counterclockwise Eulerian 
angles: dx= 40.00 mm theta=   0.000 deg omega= 360.000 deg chi=  54.740 deg] 
measure for 1.0 seconds; frame angle 1.00 degrees, wavelength=0.71073>
<Phi   scan: start= 180.0; len= 180.0; end= 360.0 at [Counterclockwise Eulerian 
angles: dx= 40.00 mm theta=   0.000 deg omega= 360.000 deg chi=  54.740 deg] 
measure for 1.0 seconds; frame angle 1.00 degrees, wavelength=0.71073>
<Omega scan: start=   5.0; len= 106.0; end= 111.0 at [Counterclockwise Eulerian 
angles: dx= 40.00 mm theta=   3.195 deg phi= 288.000 deg chi= -44.500 deg] 
measure for 6.0 seconds; frame angle 0.50 degrees, wavelength=0.71073>
<Omega scan: start=   5.0; len= 106.0; end= 111.0 at [Counterclockwise Eulerian 
angles: dx= 40.00 mm theta=   3.195 deg phi= 144.000 deg chi= -44.500 deg] 
measure for 6.0 seconds; frame angle 0.50 degrees, wavelength=0.71073>
<Omega scan: start=   5.0; len= 106.0; end= 111.0 at [Counterclockwise Eulerian 
angles: dx= 40.00 mm theta=   3.195 deg phi=  72.000 deg chi= -44.500 deg] 
measure for 6.0 seconds; frame angle 0.50 degrees, wavelength=0.71073>
<Omega scan: start=   5.0; len= 106.0; end= 111.0 at [Counterclockwise Eulerian 
angles: dx= 40.00 mm theta=   3.195 deg phi= 216.000 deg chi= -44.500 deg] 
measure for 6.0 seconds; frame angle 0.50 degrees, wavelength=0.71073>
<Omega scan: start=   5.0; len= 106.0; end= 111.0 at [Counterclockwise Eulerian 
angles: dx= 40.00 mm theta=   3.195 deg phi=   0.000 deg chi= -44.500 deg] 
measure for 6.0 seconds; frame angle 0.50 degrees, wavelength=0.71073>
<Phi   scan: start=   0.0; len= 360.0; end= 360.0 at [Counterclockwise Eulerian 
angles: dx= 40.00 mm theta=   3.195 deg omega= 359.214 deg chi= -24.000 deg] 
measure for 6.0 seconds; frame angle 0.50 degrees, wavelength=0.71073>
<Omega scan: start= 324.6; len=  47.0; end= 371.6 at [Counterclockwise Eulerian 
angles: dx= 40.00 mm theta=   1.597 deg phi= 360.000 deg chi=  68.500 deg] 
measure for 6.0 seconds; frame angle 0.50 degrees, wavelength=0.71073>
<Phi   scan: start=   0.0; len= 360.0; end= 360.0 at [Counterclockwise Eulerian 
angles: dx= 40.00 mm theta=   3.195 deg omega=   3.942 deg chi= -44.500 deg] 
measure for 6.0 seconds; frame angle 0.50 degrees, wavelength=0.71073>
<Phi   scan: start=   0.0; len= 180.0; end= 180.0 at [Counterclockwise Eulerian 
angles: dx= 50.00 mm theta=   0.000 deg omega= 360.000 deg chi=  54.740 deg] 
measure for 1.0 seconds; frame angle 1.00 degrees, wavelength=0.71073>
;
_diffrn_measurement_bruker_total_exposure_time 16104.0
_diffrn_reflns_number             91603
_diffrn_reflns_av_unetI/netI      0.0261
_diffrn_reflns_av_R_equivalents   0.0379
_diffrn_reflns_theta_min          1.936
_diffrn_reflns_theta_max          28.7
_diffrn_reflns_theta_full         25.242
_diffrn_reflns_limit_h_min        -14
_diffrn_reflns_limit_h_max        14
_diffrn_reflns_limit_k_min        -17
_diffrn_reflns_limit_k_max        17
_diffrn_reflns_limit_l_min        -23
_diffrn_reflns_limit_l_max        20
_diffrn_reflns_reduction_process  narrow-frame
_diffrn_measured_fraction_theta_max 0.996
_diffrn_measured_fraction_theta_full 0.999
_diffrn_reflns_Laue_measured_fraction_max 0.996
_diffrn_reflns_Laue_measured_fraction_full 0.999
_diffrn_reflns_point_group_measured_fraction_max 0.996
_diffrn_reflns_point_group_measured_fraction_full 0.999
_diffrn_reflns_bruker_av_norm_I   1816.071
_diffrn_reflns_bruker_number_gt   86966
_reflns_number_total              11096
_reflns_number_gt                 9617
_reflns_threshold_expression      'I > 2\s(I)'
_reflns_Friedel_coverage          0.000
_reflns_Friedel_fraction_max      .
_reflns_Friedel_fraction_full     .
_reflns_special_details
;
 Reflections were merged by SHELXL according to the crystal
 class for the calculation of statistics and refinement.
 
 _reflns_Friedel_fraction is defined as the number of unique
 Friedel pairs measured divided by the number that would be
 possible theoretically, ignoring centric projections and
 systematic absences.
;
_computing_data_collection        ?
_computing_cell_refinement        'SAINT V8.41 (Bruker AXS LLC)'
_computing_data_reduction         'SAINT V8.41 (Bruker AXS LLC)'
_computing_structure_solution     'SHELXT 2018/2 (Sheldrick, 2018)'
_computing_structure_refinement   'SHELXL-2019/2 (Sheldrick, 2019)'
_computing_molecular_graphics     'shelXle (C.B. Huebschle, rev 1503)'
_computing_publication_material   ?
_computing_bruker_data_scaling    'SADABS-2016/2 - Bruker AXS area detector scaling and absorption correction'
_refine_special_details           ?
_refine_ls_structure_factor_coef  Fsqd
_refine_ls_matrix_type            full
_refine_ls_weighting_scheme       calc
_refine_ls_weighting_details      'w=1/[\s^2^(Fo^2^)+(0.0535P)^2^+0.9624P] where P=(Fo^2^+2Fc^2^)/3'
_atom_sites_solution_primary      'Intrinsic Phasing'
_atom_sites_solution_secondary    ?
_atom_sites_solution_hydrogens    geom
_refine_ls_hydrogen_treatment     constr
_refine_ls_number_reflns          11096
_refine_ls_number_parameters      530
_refine_ls_number_restraints      0
_refine_ls_R_factor_all           0.0451
_refine_ls_R_factor_gt            0.0382
_refine_ls_wR_factor_ref          0.1047
_refine_ls_wR_factor_gt           0.0990
_refine_ls_goodness_of_fit_ref    1.055
_refine_ls_restrained_S_all       1.055
_refine_ls_shift/su_max           0.001
_refine_ls_shift/su_mean          0.000
_refine_diff_density_max          0.505
_refine_diff_density_min          -0.256
_refine_diff_density_rms          0.073
_refine_ls_extinction_method      none
_refine_ls_extinction_coef        .

loop_
_atom_type_symbol
_atom_type_description
_atom_type_scat_dispersion_real
_atom_type_scat_dispersion_imag
_atom_type_scat_source
'C'  'C'  0.0033 0.0016 'International Tables Vol C Tables 4.2.6.8 and 6.1.1.4'
'H'  'H'  0.0000 0.0000 'International Tables Vol C Tables 4.2.6.8 and 6.1.1.4'
'Cl' 'Cl' 0.1484 0.1585 'International Tables Vol C Tables 4.2.6.8 and 6.1.1.4'
'N'  'N'  0.0061 0.0033 'International Tables Vol C Tables 4.2.6.8 and 6.1.1.4'
'Si' 'Si' 0.0817 0.0704 'International Tables Vol C Tables 4.2.6.8 and 6.1.1.4'

_geom_details
; All esds (except the esd in the dihedral angle between two l.s. planes)
 are estimated using the full covariance matrix.  The cell esds are taken
 into account individually in the estimation of esds in distances, angles
 and torsion angles; correlations between esds in cell parameters are only
 used when they are defined by crystal symmetry.  An approximate (isotropic)
 treatment of cell esds is used for estimating esds involving l.s. planes.
;
_geom_special_details
;
 All esds (except the esd in the dihedral angle between two l.s. planes)
 are estimated using the full covariance matrix.  The cell esds are taken
 into account individually in the estimation of esds in distances, angles
 and torsion angles; correlations between esds in cell parameters are only
 used when they are defined by crystal symmetry.  An approximate (isotropic)
 treatment of cell esds is used for estimating esds involving l.s. planes.
;

loop_
_atom_site_label
_atom_site_type_symbol
_atom_site_fract_x
_atom_site_fract_y
_atom_site_fract_z
_atom_site_U_iso_or_equiv
_atom_site_adp_type
_atom_site_occupancy
_atom_site_site_symmetry_order
_atom_site_calc_flag
_atom_site_refinement_flags_posn
_atom_site_refinement_flags_adp
_atom_site_refinement_flags_occupancy
_atom_site_disorder_assembly
_atom_site_disorder_group
Cl1  Cl 0.40794(3)  0.67897(3)  0.10918(2)  0.02453(8) Uani 1        1 d    . . . . .
Cl2  Cl 0.72558(3)  0.12501(3)  0.10482(2)  0.02789(9) Uani 1        1 d    . . . . .
Si1  Si 0.32195(3)  0.61592(3)  0.22880(2)  0.01668(8) Uani 1        1 d    . . . . .
Si2  Si 0.60474(3)  0.22706(3)  0.16034(2)  0.01606(8) Uani 1        1 d    . . . . .
N1   N  0.18568(10) 0.71653(9)  0.23451(7)  0.0195(2)  Uani 1        1 d    . . . . .
N2   N  0.35766(10) 0.69552(9)  0.29022(7)  0.0182(2)  Uani 1        1 d    . . . . .
N3   N  0.65528(10) 0.19089(9)  0.26478(7)  0.0173(2)  Uani 1        1 d    . . . . .
N4   N  0.70118(10) 0.33398(9)  0.15738(7)  0.0169(2)  Uani 1        1 d    . . . . .
C1   C  0.20126(12) 0.85158(10) 0.31106(8)  0.0187(2)  Uani 1        1 d    . . . . .
C2   C  0.24055(13) 0.95747(11) 0.26769(8)  0.0218(3)  Uani 1        1 d    . . . . .
H2   H  0.288188    0.972928    0.213657    0.026      Uiso 1        1 calc R U . . .
C3   C  0.20939(14) 1.04057(11) 0.30422(9)  0.0252(3)  Uani 1        1 d    . . . . .
H3   H  0.235725    1.113109    0.274997    0.030      Uiso 1        1 calc R U . . .
C4   C  0.14011(14) 1.01769(12) 0.38304(9)  0.0279(3)  Uani 1        1 d    . . . . .
H4   H  0.121134    1.074002    0.408410    0.034      Uiso 1        1 calc R U . . .
C5   C  0.09825(14) 0.91276(13) 0.42514(9)  0.0274(3)  Uani 1        1 d    . . . . .
H5   H  0.049031    0.898004    0.478610    0.033      Uiso 1        1 calc R U . . .
C6   C  0.12820(13) 0.82942(11) 0.38921(8)  0.0223(3)  Uani 1        1 d    . . . . .
H6   H  0.099096    0.757747    0.417710    0.027      Uiso 1        1 calc R U . . .
C7   C  0.24580(12) 0.75813(10) 0.27831(8)  0.0175(2)  Uani 1        1 d    . . . . .
C8   C  0.06101(13) 0.74794(12) 0.20126(9)  0.0249(3)  Uani 1        1 d    . . . . .
C9   C  0.0660(7)   0.7059(6)   0.1285(4)   0.0378(13) Uani 0.545(6) 1 d    . . P A 1
H9A  H  -0.019586   0.714829    0.111720    0.057      Uiso 0.545(6) 1 calc R U P A 1
H9B  H  0.098031    0.626782    0.145621    0.057      Uiso 0.545(6) 1 calc R U P A 1
H9C  H  0.122662    0.748699    0.080748    0.057      Uiso 0.545(6) 1 calc R U P A 1
C10  C  -0.0316(3)  0.6732(4)   0.2763(2)   0.0417(10) Uani 0.545(6) 1 d    . . P A 1
H10A H  -0.116408   0.682468    0.258374    0.062      Uiso 0.545(6) 1 calc R U P A 1
H10B H  -0.037236   0.696716    0.325672    0.062      Uiso 0.545(6) 1 calc R U P A 1
H10C H  0.002000    0.594586    0.290921    0.062      Uiso 0.545(6) 1 calc R U P A 1
C11  C  0.0129(4)   0.8667(3)   0.1803(3)   0.0459(12) Uani 0.545(6) 1 d    . . P A 1
H11A H  -0.065699   0.880112    0.153991    0.069      Uiso 0.545(6) 1 calc R U P A 1
H11B H  0.076738    0.912889    0.141173    0.069      Uiso 0.545(6) 1 calc R U P A 1
H11C H  -0.004341   0.886076    0.231957    0.069      Uiso 0.545(6) 1 calc R U P A 1
C11' C  0.0777(5)   0.8699(3)   0.1316(3)   0.0381(11) Uani 0.455(6) 1 d    . . P A 2
H11D H  0.002230    0.895426    0.101317    0.057      Uiso 0.455(6) 1 calc R U P A 2
H11E H  0.152999    0.865634    0.091547    0.057      Uiso 0.455(6) 1 calc R U P A 2
H11F H  0.087871    0.922519    0.159525    0.057      Uiso 0.455(6) 1 calc R U P A 2
C10' C  -0.0481(3)  0.7541(5)   0.2632(3)   0.0377(12) Uani 0.455(6) 1 d    . . P A 2
H10D H  -0.126465   0.770664    0.236198    0.057      Uiso 0.455(6) 1 calc R U P A 2
H10E H  -0.040369   0.813228    0.285523    0.057      Uiso 0.455(6) 1 calc R U P A 2
H10F H  -0.050645   0.682490    0.309343    0.057      Uiso 0.455(6) 1 calc R U P A 2
C9'  C  0.0517(8)   0.6710(6)   0.1536(5)   0.0325(14) Uani 0.455(6) 1 d    . . P A 2
H9'A H  -0.026577   0.693016    0.126153    0.049      Uiso 0.455(6) 1 calc R U P A 2
H9'B H  0.050232    0.594183    0.192737    0.049      Uiso 0.455(6) 1 calc R U P A 2
H9'C H  0.125226    0.675702    0.110713    0.049      Uiso 0.455(6) 1 calc R U P A 2
C12  C  0.47062(12) 0.70502(11) 0.32732(9)  0.0218(3)  Uani 1        1 d    . . . . .
C13  C  0.55276(14) 0.78823(14) 0.25959(10) 0.0315(3)  Uani 1        1 d    . . . . .
H13A H  0.628714    0.794294    0.282692    0.047      Uiso 1        1 calc R U . . .
H13B H  0.503982    0.861445    0.241355    0.047      Uiso 1        1 calc R U . . .
H13C H  0.578261    0.762303    0.211281    0.047      Uiso 1        1 calc R U . . .
C14  C  0.54333(14) 0.58894(13) 0.35237(11) 0.0312(3)  Uani 1        1 d    . . . . .
H14A H  0.620617    0.591024    0.375801    0.047      Uiso 1        1 calc R U . . .
H14B H  0.566432    0.565866    0.302566    0.047      Uiso 1        1 calc R U . . .
H14C H  0.489515    0.535556    0.394784    0.047      Uiso 1        1 calc R U . . .
C15  C  0.43466(13) 0.73825(12) 0.40638(9)  0.0260(3)  Uani 1        1 d    . . . . .
H15A H  0.511007    0.731089    0.433757    0.039      Uiso 1        1 calc R U . . .
H15B H  0.373229    0.689185    0.445428    0.039      Uiso 1        1 calc R U . . .
H15C H  0.396723    0.815739    0.390581    0.039      Uiso 1        1 calc R U . . .
C16  C  0.29039(11) 0.40925(10) 0.35984(8)  0.0176(2)  Uani 1        1 d    . . . . .
C17  C  0.23377(13) 0.46067(11) 0.41948(8)  0.0209(3)  Uani 1        1 d    . . . . .
H17  H  0.218637    0.539688    0.401744    0.025      Uiso 1        1 calc R U . . .
C18  C  0.19978(13) 0.39890(12) 0.50308(8)  0.0236(3)  Uani 1        1 d    . . . . .
H18  H  0.161692    0.436206    0.541342    0.028      Uiso 1        1 calc R U . . .
C19  C  0.22065(14) 0.28317(12) 0.53165(9)  0.0258(3)  Uani 1        1 d    . . . . .
H19  H  0.197279    0.240876    0.588924    0.031      Uiso 1        1 calc R U . . .
C20  C  0.27652(14) 0.23104(11) 0.47435(9)  0.0260(3)  Uani 1        1 d    . . . . .
H20  H  0.291384    0.151982    0.492886    0.031      Uiso 1        1 calc R U . . .
C21  C  0.31107(12) 0.29159(11) 0.39085(8)  0.0208(2)  Uani 1        1 d    . . . . .
H21  H  0.349636    0.253156    0.353417    0.025      Uiso 1        1 calc R U . . .
C22  C  0.32430(12) 0.46975(10) 0.27059(8)  0.0177(2)  Uani 1        1 d    . . . . .
C23  C  0.36484(11) 0.40628(10) 0.21603(8)  0.0171(2)  Uani 1        1 d    . . . . .
C24  C  0.39383(11) 0.33519(10) 0.18255(7)  0.0161(2)  Uani 1        1 d    . . . . .
C25  C  0.44487(11) 0.25427(10) 0.14328(8)  0.0163(2)  Uani 1        1 d    . . . . .
C26  C  0.36555(12) 0.21018(10) 0.10217(7)  0.0167(2)  Uani 1        1 d    . . . . .
C27  C  0.41236(13) 0.13015(12) 0.06300(9)  0.0238(3)  Uani 1        1 d    . . . . .
H27  H  0.499730    0.102991    0.062874    0.029      Uiso 1        1 calc R U . . .
C28  C  0.33423(15) 0.09006(13) 0.02467(10) 0.0300(3)  Uani 1        1 d    . . . . .
H28  H  0.369038    0.036555    -0.001572   0.036      Uiso 1        1 calc R U . . .
C29  C  0.20581(15) 0.12690(13) 0.02403(10) 0.0304(3)  Uani 1        1 d    . . . . .
H29  H  0.152430    0.098875    -0.002024   0.036      Uiso 1        1 calc R U . . .
C30  C  0.15727(13) 0.20538(12) 0.06219(9)  0.0257(3)  Uani 1        1 d    . . . . .
H30  H  0.069606    0.231486    0.062285    0.031      Uiso 1        1 calc R U . . .
C31  C  0.23524(12) 0.24652(11) 0.10041(8)  0.0198(2)  Uani 1        1 d    . . . . .
H31  H  0.199592    0.300537    0.125986    0.024      Uiso 1        1 calc R U . . .
C32  C  0.72405(11) 0.27914(10) 0.23679(8)  0.0159(2)  Uani 1        1 d    . . . . .
C33  C  0.80936(12) 0.30824(10) 0.28451(8)  0.0172(2)  Uani 1        1 d    . . . . .
C34  C  0.75844(13) 0.34889(11) 0.34952(8)  0.0206(2)  Uani 1        1 d    . . . . .
H34  H  0.668980    0.358453    0.363181    0.025      Uiso 1        1 calc R U . . .
C35  C  0.83989(15) 0.37529(12) 0.39416(9)  0.0266(3)  Uani 1        1 d    . . . . .
H35  H  0.806026    0.402546    0.438951    0.032      Uiso 1        1 calc R U . . .
C36  C  0.97040(15) 0.36212(13) 0.37379(10) 0.0298(3)  Uani 1        1 d    . . . . .
H36  H  1.025445    0.380113    0.404865    0.036      Uiso 1        1 calc R U . . .
C37  C  1.02120(13) 0.32281(12) 0.30827(9)  0.0265(3)  Uani 1        1 d    . . . . .
H37  H  1.110658    0.314940    0.294010    0.032      Uiso 1        1 calc R U . . .
C38  C  0.94078(12) 0.29504(11) 0.26369(8)  0.0210(2)  Uani 1        1 d    . . . . .
H38  H  0.974949    0.267210    0.219243    0.025      Uiso 1        1 calc R U . . .
C39  C  0.66763(12) 0.08774(10) 0.33883(8)  0.0194(2)  Uani 1        1 d    . . . . .
C40  C  0.80040(15) 0.02795(13) 0.33157(11) 0.0347(4)  Uani 1        1 d    . . . . .
H40A H  0.807280    -0.041433   0.379632    0.052      Uiso 1        1 calc R U . . .
H40B H  0.863757    0.076180    0.331338    0.052      Uiso 1        1 calc R U . . .
H40C H  0.815499    0.010664    0.279091    0.052      Uiso 1        1 calc R U . . .
C41  C  0.63945(15) 0.11213(11) 0.42190(9)  0.0263(3)  Uani 1        1 d    . . . . .
H41A H  0.627545    0.042272    0.468838    0.039      Uiso 1        1 calc R U . . .
H41B H  0.561940    0.163259    0.420562    0.039      Uiso 1        1 calc R U . . .
H41C H  0.710847    0.146452    0.429440    0.039      Uiso 1        1 calc R U . . .
C42  C  0.56658(17) 0.01706(12) 0.33597(10) 0.0339(3)  Uani 1        1 d    . . . . .
H42A H  0.570838    -0.053720   0.382938    0.051      Uiso 1        1 calc R U . . .
H42B H  0.581632    0.002178    0.282537    0.051      Uiso 1        1 calc R U . . .
H42C H  0.482292    0.057287    0.340598    0.051      Uiso 1        1 calc R U . . .
C43  C  0.73346(12) 0.44583(10) 0.09875(8)  0.0191(2)  Uani 1        1 d    . . . . .
C44  C  0.71956(16) 0.53030(11) 0.14479(10) 0.0294(3)  Uani 1        1 d    . . . . .
H44A H  0.727175    0.605317    0.103555    0.044      Uiso 1        1 calc R U . . .
H44B H  0.786441    0.511761    0.182101    0.044      Uiso 1        1 calc R U . . .
H44C H  0.636125    0.528022    0.178261    0.044      Uiso 1        1 calc R U . . .
C45  C  0.63810(13) 0.48091(11) 0.03447(8)  0.0224(3)  Uani 1        1 d    . . . . .
H45A H  0.653051    0.555321    -0.005733   0.034      Uiso 1        1 calc R U . . .
H45B H  0.551635    0.482613    0.063503    0.034      Uiso 1        1 calc R U . . .
H45C H  0.648191    0.427379    0.004248    0.034      Uiso 1        1 calc R U . . .
C46  C  0.86741(14) 0.43687(15) 0.05453(10) 0.0355(4)  Uani 1        1 d    . . . . .
H46A H  0.884369    0.508700    0.011110    0.053      Uiso 1        1 calc R U . . .
H46B H  0.875358    0.379201    0.028242    0.053      Uiso 1        1 calc R U . . .
H46C H  0.928815    0.416943    0.095733    0.053      Uiso 1        1 calc R U . . .

loop_
_atom_site_aniso_label
_atom_site_aniso_U_11
_atom_site_aniso_U_22
_atom_site_aniso_U_33
_atom_site_aniso_U_23
_atom_site_aniso_U_13
_atom_site_aniso_U_12
Cl1  0.02918(17) 0.02232(15) 0.01997(15) -0.00696(12) 0.00332(12)  -0.00268(12)
Cl2  0.02217(16) 0.03388(18) 0.03401(19) -0.02220(15) -0.00556(13) 0.00744(13)
Si1  0.01803(16) 0.01525(16) 0.01802(17) -0.00769(13) -0.00138(12) -0.00092(12)
Si2  0.01567(16) 0.01677(16) 0.01697(16) -0.00727(13) -0.00308(12) -0.00002(12)
N1   0.0186(5)   0.0191(5)   0.0224(5)   -0.0097(4)   -0.0037(4)   0.0012(4)
N2   0.0183(5)   0.0162(5)   0.0231(5)   -0.0105(4)   -0.0025(4)   -0.0006(4)
N3   0.0192(5)   0.0151(5)   0.0178(5)   -0.0040(4)   -0.0058(4)   -0.0022(4)
N4   0.0164(5)   0.0177(5)   0.0162(5)   -0.0045(4)   -0.0025(4)   -0.0027(4)
C1   0.0199(6)   0.0174(6)   0.0194(6)   -0.0080(5)   -0.0033(5)   0.0018(4)
C2   0.0267(6)   0.0186(6)   0.0198(6)   -0.0067(5)   -0.0023(5)   -0.0003(5)
C3   0.0325(7)   0.0165(6)   0.0274(7)   -0.0083(5)   -0.0078(6)   0.0023(5)
C4   0.0322(7)   0.0254(7)   0.0304(7)   -0.0173(6)   -0.0068(6)   0.0078(6)
C5   0.0270(7)   0.0331(7)   0.0217(7)   -0.0129(6)   0.0004(5)    0.0047(6)
C6   0.0220(6)   0.0223(6)   0.0211(6)   -0.0074(5)   -0.0002(5)   0.0003(5)
C7   0.0194(6)   0.0150(5)   0.0164(6)   -0.0043(4)   0.0010(4)    -0.0025(4)
C8   0.0209(6)   0.0284(7)   0.0276(7)   -0.0121(6)   -0.0082(5)   0.0038(5)
C9   0.033(2)    0.053(4)    0.033(3)    -0.023(2)    -0.012(2)    0.009(3)
C10  0.0242(14)  0.062(3)    0.0337(17)  -0.0076(16)  -0.0018(12)  -0.0134(15)
C11  0.042(2)    0.0299(16)  0.071(3)    -0.0179(17)  -0.035(2)    0.0134(14)
C11' 0.043(2)    0.0304(18)  0.038(2)    0.0006(16)   -0.023(2)    -0.0030(16)
C10' 0.0195(16)  0.060(3)    0.038(2)    -0.024(2)    -0.0017(14)  -0.0010(16)
C9'  0.030(3)    0.035(3)    0.041(4)    -0.019(2)    -0.020(3)    0.002(2)
C12  0.0175(6)   0.0235(6)   0.0298(7)   -0.0156(5)   -0.0040(5)   -0.0008(5)
C13  0.0245(7)   0.0374(8)   0.0391(8)   -0.0209(7)   0.0038(6)    -0.0110(6)
C14  0.0271(7)   0.0295(7)   0.0458(9)   -0.0221(7)   -0.0171(6)   0.0078(6)
C15  0.0233(6)   0.0320(7)   0.0296(7)   -0.0183(6)   -0.0051(5)   -0.0014(5)
C16  0.0167(5)   0.0195(6)   0.0192(6)   -0.0087(5)   -0.0040(4)   -0.0019(4)
C17  0.0252(6)   0.0187(6)   0.0220(6)   -0.0104(5)   -0.0009(5)   -0.0047(5)
C18  0.0280(7)   0.0270(7)   0.0202(6)   -0.0130(5)   -0.0006(5)   -0.0057(5)
C19  0.0331(7)   0.0260(7)   0.0177(6)   -0.0053(5)   -0.0044(5)   -0.0040(5)
C20  0.0332(7)   0.0194(6)   0.0234(7)   -0.0049(5)   -0.0065(6)   0.0017(5)
C21  0.0232(6)   0.0200(6)   0.0205(6)   -0.0087(5)   -0.0054(5)   0.0017(5)
C22  0.0200(6)   0.0156(5)   0.0191(6)   -0.0083(5)   -0.0012(5)   -0.0015(4)
C23  0.0153(5)   0.0183(6)   0.0186(6)   -0.0069(5)   -0.0029(4)   -0.0013(4)
C24  0.0160(5)   0.0169(5)   0.0147(5)   -0.0043(4)   -0.0020(4)   -0.0021(4)
C25  0.0160(5)   0.0173(5)   0.0172(6)   -0.0083(4)   -0.0025(4)   0.0004(4)
C26  0.0194(6)   0.0168(5)   0.0141(5)   -0.0050(4)   -0.0018(4)   -0.0027(4)
C27  0.0218(6)   0.0273(7)   0.0280(7)   -0.0171(6)   -0.0022(5)   -0.0006(5)
C28  0.0327(7)   0.0325(7)   0.0345(8)   -0.0229(6)   -0.0049(6)   -0.0027(6)
C29  0.0327(7)   0.0337(8)   0.0326(8)   -0.0156(6)   -0.0125(6)   -0.0066(6)
C30  0.0221(6)   0.0271(7)   0.0290(7)   -0.0085(6)   -0.0088(5)   -0.0021(5)
C31  0.0209(6)   0.0188(6)   0.0204(6)   -0.0074(5)   -0.0030(5)   -0.0007(5)
C32  0.0138(5)   0.0165(5)   0.0173(6)   -0.0068(4)   -0.0013(4)   0.0008(4)
C33  0.0189(6)   0.0141(5)   0.0178(6)   -0.0031(4)   -0.0047(4)   -0.0020(4)
C34  0.0223(6)   0.0184(6)   0.0208(6)   -0.0063(5)   -0.0015(5)   -0.0030(5)
C35  0.0367(8)   0.0245(7)   0.0223(7)   -0.0105(5)   -0.0038(6)   -0.0081(6)
C36  0.0320(7)   0.0326(7)   0.0298(7)   -0.0105(6)   -0.0110(6)   -0.0105(6)
C37  0.0204(6)   0.0286(7)   0.0312(7)   -0.0077(6)   -0.0082(5)   -0.0046(5)
C38  0.0196(6)   0.0218(6)   0.0216(6)   -0.0066(5)   -0.0044(5)   -0.0009(5)
C39  0.0218(6)   0.0145(5)   0.0198(6)   -0.0016(5)   -0.0052(5)   -0.0023(4)
C40  0.0299(8)   0.0241(7)   0.0357(8)   0.0021(6)    0.0002(6)    0.0080(6)
C41  0.0355(7)   0.0208(6)   0.0197(6)   -0.0020(5)   -0.0047(5)   -0.0042(5)
C42  0.0469(9)   0.0220(7)   0.0327(8)   0.0001(6)    -0.0155(7)   -0.0153(6)
C43  0.0164(5)   0.0191(6)   0.0179(6)   -0.0009(5)   -0.0011(4)   -0.0040(4)
C44  0.0412(8)   0.0187(6)   0.0285(7)   -0.0034(5)   -0.0126(6)   -0.0055(6)
C45  0.0219(6)   0.0230(6)   0.0189(6)   -0.0014(5)   -0.0049(5)   -0.0028(5)
C46  0.0182(6)   0.0437(9)   0.0285(8)   0.0052(6)    0.0031(6)    -0.0021(6)

loop_
_geom_bond_atom_site_label_1
_geom_bond_atom_site_label_2
_geom_bond_distance
_geom_bond_site_symmetry_2
_geom_bond_publ_flag
Cl1 Si1  2.0332(5)  . ?
Cl2 Si2  2.0723(4)  . ?
Si1 C22  1.7585(13) . ?
Si1 N2   1.8098(11) . ?
Si1 N1   1.8206(11) . ?
Si1 C7   2.2716(12) . ?
Si2 C25  1.7450(12) . ?
Si2 N4   1.8148(11) . ?
Si2 N3   1.8243(11) . ?
Si2 C32  2.2687(12) . ?
N1  C7   1.3356(16) . ?
N1  C8   1.4781(17) . ?
N2  C7   1.3447(16) . ?
N2  C12  1.4862(16) . ?
N3  C32  1.3432(16) . ?
N3  C39  1.4829(16) . ?
N4  C32  1.3325(16) . ?
N4  C43  1.4874(15) . ?
C1  C2   1.3916(18) . ?
C1  C6   1.3932(18) . ?
C1  C7   1.4852(17) . ?
C2  C3   1.3929(18) . ?
C3  C4   1.385(2)   . ?
C4  C5   1.388(2)   . ?
C5  C6   1.3880(19) . ?
C8  C10' 1.460(4)   . ?
C8  C11  1.475(3)   . ?
C8  C9'  1.505(8)   . ?
C8  C9   1.509(8)   . ?
C8  C10  1.599(3)   . ?
C8  C11' 1.615(4)   . ?
C12 C13  1.528(2)   . ?
C12 C14  1.5299(19) . ?
C12 C15  1.5306(18) . ?
C16 C21  1.4131(17) . ?
C16 C17  1.4153(17) . ?
C16 C22  1.4601(18) . ?
C17 C18  1.3866(19) . ?
C18 C19  1.390(2)   . ?
C19 C20  1.387(2)   . ?
C20 C21  1.3825(19) . ?
C22 C23  1.4228(17) . ?
C23 C24  1.2193(17) . ?
C24 C25  1.4286(16) . ?
C25 C26  1.4602(17) . ?
C26 C31  1.4072(17) . ?
C26 C27  1.4091(17) . ?
C27 C28  1.3855(19) . ?
C28 C29  1.388(2)   . ?
C29 C30  1.384(2)   . ?
C30 C31  1.3912(18) . ?
C32 C33  1.4751(17) . ?
C33 C34  1.3911(18) . ?
C33 C38  1.3966(18) . ?
C34 C35  1.3874(19) . ?
C35 C36  1.386(2)   . ?
C36 C37  1.388(2)   . ?
C37 C38  1.3877(19) . ?
C39 C42  1.5239(18) . ?
C39 C40  1.5247(19) . ?
C39 C41  1.5319(19) . ?
C43 C46  1.5208(18) . ?
C43 C45  1.5219(18) . ?
C43 C44  1.5270(19) . ?

loop_
_geom_angle_atom_site_label_1
_geom_angle_atom_site_label_2
_geom_angle_atom_site_label_3
_geom_angle
_geom_angle_site_symmetry_1
_geom_angle_site_symmetry_3
_geom_angle_publ_flag
C22  Si1 N2   121.26(6)  . . ?
C22  Si1 N1   126.52(6)  . . ?
N2   Si1 N1   72.26(5)   . . ?
C22  Si1 Cl1  115.82(4)  . . ?
N2   Si1 Cl1  108.75(4)  . . ?
N1   Si1 Cl1  104.24(4)  . . ?
C22  Si1 C7   134.80(5)  . . ?
N2   Si1 C7   36.29(5)   . . ?
N1   Si1 C7   36.01(5)   . . ?
Cl1  Si1 C7   109.37(3)  . . ?
C25  Si2 N4   123.14(5)  . . ?
C25  Si2 N3   122.24(5)  . . ?
N4   Si2 N3   72.18(5)   . . ?
C25  Si2 Cl2  119.85(4)  . . ?
N4   Si2 Cl2  104.71(4)  . . ?
N3   Si2 Cl2  104.53(4)  . . ?
C25  Si2 C32  133.80(5)  . . ?
N4   Si2 C32  35.96(5)   . . ?
N3   Si2 C32  36.30(4)   . . ?
Cl2  Si2 C32  106.35(3)  . . ?
C7   N1  C8   132.82(11) . . ?
C7   N1  Si1  90.73(8)   . . ?
C8   N1  Si1  136.35(9)  . . ?
C7   N2  C12  132.30(10) . . ?
C7   N2  Si1  90.90(8)   . . ?
C12  N2  Si1  136.07(8)  . . ?
C32  N3  C39  129.56(10) . . ?
C32  N3  Si2  90.18(8)   . . ?
C39  N3  Si2  135.71(8)  . . ?
C32  N4  C43  131.15(11) . . ?
C32  N4  Si2  90.93(8)   . . ?
C43  N4  Si2  137.51(8)  . . ?
C2   C1  C6   120.50(12) . . ?
C2   C1  C7   120.44(11) . . ?
C6   C1  C7   118.85(11) . . ?
C1   C2  C3   119.39(12) . . ?
C4   C3  C2   120.15(13) . . ?
C3   C4  C5   120.27(13) . . ?
C6   C5  C4   120.10(13) . . ?
C5   C6  C1   119.54(13) . . ?
N1   C7  N2   106.01(10) . . ?
N1   C7  C1   128.89(11) . . ?
N2   C7  C1   125.07(11) . . ?
N1   C7  Si1  53.26(6)   . . ?
N2   C7  Si1  52.81(6)   . . ?
C1   C7  Si1  177.73(9)  . . ?
C10' C8  N1   115.39(18) . . ?
C11  C8  N1   115.89(17) . . ?
C10' C8  C9'  114.6(4)   . . ?
N1   C8  C9'  106.6(3)   . . ?
C11  C8  C9   112.7(3)   . . ?
N1   C8  C9   108.4(3)   . . ?
C11  C8  C10  109.9(3)   . . ?
N1   C8  C10  102.88(15) . . ?
C9   C8  C10  106.3(3)   . . ?
C10' C8  C11' 110.0(3)   . . ?
N1   C8  C11' 102.92(17) . . ?
C9'  C8  C11' 106.4(3)   . . ?
N2   C12 C13  108.41(11) . . ?
N2   C12 C14  106.07(10) . . ?
C13  C12 C14  109.79(12) . . ?
N2   C12 C15  112.60(10) . . ?
C13  C12 C15  111.52(11) . . ?
C14  C12 C15  108.29(12) . . ?
C21  C16 C17  115.97(12) . . ?
C21  C16 C22  119.84(11) . . ?
C17  C16 C22  124.18(11) . . ?
C18  C17 C16  121.83(12) . . ?
C17  C18 C19  120.91(12) . . ?
C20  C19 C18  118.24(13) . . ?
C21  C20 C19  121.47(13) . . ?
C20  C21 C16  121.59(12) . . ?
C23  C22 C16  117.86(11) . . ?
C23  C22 Si1  119.04(9)  . . ?
C16  C22 Si1  123.06(9)  . . ?
C24  C23 C22  167.86(13) . . ?
C23  C24 C25  172.41(13) . . ?
C24  C25 C26  121.63(11) . . ?
C24  C25 Si2  105.00(8)  . . ?
C26  C25 Si2  133.35(9)  . . ?
C31  C26 C27  116.27(11) . . ?
C31  C26 C25  120.47(11) . . ?
C27  C26 C25  123.26(11) . . ?
C28  C27 C26  121.68(13) . . ?
C27  C28 C29  120.98(13) . . ?
C30  C29 C28  118.53(13) . . ?
C29  C30 C31  120.85(13) . . ?
C30  C31 C26  121.69(12) . . ?
N4   C32 N3   106.48(10) . . ?
N4   C32 C33  126.99(11) . . ?
N3   C32 C33  126.52(11) . . ?
N4   C32 Si2  53.11(6)   . . ?
N3   C32 Si2  53.52(6)   . . ?
C33  C32 Si2  175.95(9)  . . ?
C34  C33 C38  120.59(12) . . ?
C34  C33 C32  119.86(11) . . ?
C38  C33 C32  119.55(11) . . ?
C35  C34 C33  119.20(12) . . ?
C36  C35 C34  120.38(13) . . ?
C35  C36 C37  120.43(13) . . ?
C38  C37 C36  119.74(13) . . ?
C37  C38 C33  119.65(13) . . ?
N3   C39 C42  105.24(10) . . ?
N3   C39 C40  109.70(11) . . ?
C42  C39 C40  111.03(12) . . ?
N3   C39 C41  111.89(10) . . ?
C42  C39 C41  108.19(12) . . ?
C40  C39 C41  110.66(12) . . ?
N4   C43 C46  109.84(11) . . ?
N4   C43 C45  105.26(10) . . ?
C46  C43 C45  109.64(11) . . ?
N4   C43 C44  111.37(10) . . ?
C46  C43 C44  111.01(12) . . ?
C45  C43 C44  109.56(11) . . ?

loop_
_exptl_crystal_face_index_h
_exptl_crystal_face_index_k
_exptl_crystal_face_index_l
_exptl_crystal_face_perp_dist
-5 0  -2 0.039
-5 -1 -1 0.035
-5 -3 -1 0.037
-4 -2 -1 0.037
-4 -5 -3 0.065
-3 -1 1  0.041
-3 -3 5  0.068
-2 -4 1  0.057
-2 4  -1 0.056
-1 0  0  0.03
-1 0  -5 0.098
-1 -1 0  0.044
-1 0  -3 0.092
-1 -5 1  0.062
0  1  -5 0.099
0  -1 5  0.079
0  4  -1 0.06
0  5  1  0.069
0  -5 -1 0.061
1  0  0  0.047
1  0  4  0.091
2  4  -1 0.076
2  -5 0  0.063
3  3  -5 0.1
3  -1 0  0.054
4  2  1  0.079
5  -5 -1 0.062

_shelx_res_file
;
TITL Sangita_134c_a.res in P-1
    Sangita_134c_a.res
    created by SHELXL-2019/3 at 23:11:56 on 13-Nov-2025
REM Old TITL Sangita_134c in P-1
REM SHELXT solution in P-1: R1 0.131, Rweak 0.004, Alpha 0.039
REM <I/s>   0.000 for    0 systematic absences,  Orientation as input
REM Formula found by SHELXT:  C46 Cl2 N5 Si2
CELL  0.71073  10.6970  12.8523  17.0514   69.502   81.055   81.831
ZERR    2.000   0.0004   0.0005   0.0005    0.001    0.001    0.001
LATT  1
SFAC C H CL N SI
UNIT 92 112 4 8 4
ACTA
LIST 4
TEMP -173.150
L.S. 10
BOND
SIZE 0.095 0.131 0.263
FMAP 2
PLAN 20
WGHT    0.053500    0.962400
FVAR       0.41909   0.54479
CL1   3    0.407940    0.678974    0.109185    11.00000    0.02918    0.02232 =
         0.01997   -0.00696    0.00332   -0.00268
CL2   3    0.725578    0.125013    0.104822    11.00000    0.02217    0.03388 =
         0.03401   -0.02220   -0.00556    0.00744
SI1   5    0.321945    0.615924    0.228801    11.00000    0.01803    0.01525 =
         0.01802   -0.00769   -0.00138   -0.00092
SI2   5    0.604736    0.227063    0.160342    11.00000    0.01567    0.01677 =
         0.01697   -0.00727   -0.00308   -0.00002
N1    4    0.185681    0.716533    0.234514    11.00000    0.01864    0.01907 =
         0.02239   -0.00965   -0.00369    0.00120
N2    4    0.357663    0.695524    0.290224    11.00000    0.01832    0.01618 =
         0.02308   -0.01046   -0.00251   -0.00060
N3    4    0.655281    0.190887    0.264780    11.00000    0.01923    0.01514 =
         0.01783   -0.00398   -0.00583   -0.00224
N4    4    0.701183    0.333981    0.157384    11.00000    0.01645    0.01774 =
         0.01625   -0.00454   -0.00251   -0.00273
C1    1    0.201258    0.851582    0.311059    11.00000    0.01992    0.01738 =
         0.01944   -0.00803   -0.00325    0.00183
C2    1    0.240549    0.957466    0.267687    11.00000    0.02668    0.01857 =
         0.01979   -0.00671   -0.00228   -0.00032
AFIX  43
H2    2    0.288188    0.972928    0.213657    11.00000   -1.20000
AFIX   0
C3    1    0.209387    1.040569    0.304220    11.00000    0.03246    0.01648 =
         0.02742   -0.00828   -0.00778    0.00230
AFIX  43
H3    2    0.235725    1.113109    0.274997    11.00000   -1.20000
AFIX   0
C4    1    0.140105    1.017686    0.383037    11.00000    0.03224    0.02537 =
         0.03045   -0.01728   -0.00683    0.00784
AFIX  43
H4    2    0.121134    1.074002    0.408410    11.00000   -1.20000
AFIX   0
C5    1    0.098247    0.912765    0.425136    11.00000    0.02703    0.03310 =
         0.02174   -0.01291    0.00040    0.00469
AFIX  43
H5    2    0.049031    0.898004    0.478610    11.00000   -1.20000
AFIX   0
C6    1    0.128204    0.829415    0.389209    11.00000    0.02204    0.02234 =
         0.02111   -0.00739   -0.00020    0.00032
AFIX  43
H6    2    0.099096    0.757747    0.417710    11.00000   -1.20000
AFIX   0
C7    1    0.245797    0.758130    0.278312    11.00000    0.01936    0.01503 =
         0.01645   -0.00426    0.00100   -0.00255
C8    1    0.061011    0.747935    0.201261    11.00000    0.02093    0.02838 =
         0.02762   -0.01210   -0.00817    0.00380
PART 1 21.0000
C9    1    0.065964    0.705874    0.128455    21.00000    0.03332    0.05299 =
         0.03293   -0.02320   -0.01199    0.00859
AFIX 137
H9A   2   -0.019586    0.714829    0.111720    21.00000   -1.50000
H9B   2    0.098031    0.626782    0.145621    21.00000   -1.50000
H9C   2    0.122662    0.748699    0.080748    21.00000   -1.50000
AFIX   0
C10   1   -0.031627    0.673190    0.276324    21.00000    0.02423    0.06245 =
         0.03374   -0.00755   -0.00183   -0.01343
AFIX 137
H10A  2   -0.116408    0.682468    0.258374    21.00000   -1.50000
H10B  2   -0.037236    0.696716    0.325672    21.00000   -1.50000
H10C  2    0.002000    0.594586    0.290921    21.00000   -1.50000
AFIX   0
C11   1    0.012891    0.866716    0.180341    21.00000    0.04223    0.02985 =
         0.07089   -0.01793   -0.03488    0.01341
AFIX 137
H11A  2   -0.065699    0.880112    0.153991    21.00000   -1.50000
H11B  2    0.076738    0.912889    0.141173    21.00000   -1.50000
H11C  2   -0.004341    0.886076    0.231957    21.00000   -1.50000
AFIX   0
PART 2 -21.0000
C11'  1    0.077665    0.869868    0.131559   -21.00000    0.04256    0.03040 =
         0.03776    0.00060   -0.02342   -0.00301
AFIX 137
H11D  2    0.002230    0.895426    0.101317   -21.00000   -1.50000
H11E  2    0.152999    0.865634    0.091547   -21.00000   -1.50000
H11F  2    0.087871    0.922519    0.159525   -21.00000   -1.50000
AFIX   0
C10'  1   -0.048084    0.754085    0.263170   -21.00000    0.01948    0.06010 =
         0.03850   -0.02444   -0.00173   -0.00101
AFIX 137
H10D  2   -0.126465    0.770664    0.236198   -21.00000   -1.50000
H10E  2   -0.040369    0.813228    0.285523   -21.00000   -1.50000
H10F  2   -0.050645    0.682490    0.309343   -21.00000   -1.50000
AFIX   0
C9'   1    0.051657    0.670995    0.153553   -21.00000    0.03019    0.03514 =
         0.04123   -0.01935   -0.02000    0.00222
AFIX 137
H9'A  2   -0.026577    0.693016    0.126153   -21.00000   -1.50000
H9'B  2    0.050232    0.594183    0.192737   -21.00000   -1.50000
H9'C  2    0.125226    0.675702    0.110713   -21.00000   -1.50000
AFIX   0
PART 0
C12   1    0.470625    0.705024    0.327321    11.00000    0.01749    0.02351 =
         0.02983   -0.01565   -0.00400   -0.00079
C13   1    0.552763    0.788230    0.259587    11.00000    0.02453    0.03740 =
         0.03913   -0.02094    0.00381   -0.01096
AFIX 137
H13A  2    0.628714    0.794294    0.282692    11.00000   -1.50000
H13B  2    0.503982    0.861445    0.241355    11.00000   -1.50000
H13C  2    0.578261    0.762303    0.211281    11.00000   -1.50000
AFIX   0
C14   1    0.543331    0.588936    0.352369    11.00000    0.02714    0.02946 =
         0.04582   -0.02207   -0.01706    0.00781
AFIX 137
H14A  2    0.620617    0.591024    0.375801    11.00000   -1.50000
H14B  2    0.566432    0.565866    0.302566    11.00000   -1.50000
H14C  2    0.489515    0.535556    0.394784    11.00000   -1.50000
AFIX   0
C15   1    0.434661    0.738247    0.406382    11.00000    0.02330    0.03199 =
         0.02958   -0.01829   -0.00508   -0.00141
AFIX 137
H15A  2    0.511007    0.731089    0.433757    11.00000   -1.50000
H15B  2    0.373229    0.689185    0.445428    11.00000   -1.50000
H15C  2    0.396723    0.815739    0.390581    11.00000   -1.50000
AFIX   0
C16   1    0.290386    0.409250    0.359838    11.00000    0.01669    0.01948 =
         0.01922   -0.00871   -0.00399   -0.00189
C17   1    0.233770    0.460667    0.419478    11.00000    0.02516    0.01873 =
         0.02199   -0.01035   -0.00094   -0.00472
AFIX  43
H17   2    0.218637    0.539688    0.401744    11.00000   -1.20000
AFIX   0
C18   1    0.199776    0.398902    0.503076    11.00000    0.02795    0.02696 =
         0.02015   -0.01301   -0.00056   -0.00574
AFIX  43
H18   2    0.161692    0.436206    0.541342    11.00000   -1.20000
AFIX   0
C19   1    0.220655    0.283166    0.531655    11.00000    0.03314    0.02595 =
         0.01766   -0.00526   -0.00443   -0.00404
AFIX  43
H19   2    0.197279    0.240876    0.588924    11.00000   -1.20000
AFIX   0
C20   1    0.276524    0.231045    0.474347    11.00000    0.03318    0.01944 =
         0.02342   -0.00490   -0.00651    0.00174
AFIX  43
H20   2    0.291384    0.151982    0.492886    11.00000   -1.20000
AFIX   0
C21   1    0.311067    0.291586    0.390847    11.00000    0.02319    0.02002 =
         0.02053   -0.00867   -0.00541    0.00175
AFIX  43
H21   2    0.349636    0.253156    0.353417    11.00000   -1.20000
AFIX   0
C22   1    0.324297    0.469749    0.270591    11.00000    0.02001    0.01559 =
         0.01912   -0.00830   -0.00118   -0.00150
C23   1    0.364836    0.406279    0.216035    11.00000    0.01531    0.01827 =
         0.01862   -0.00694   -0.00294   -0.00132
C24   1    0.393835    0.335189    0.182553    11.00000    0.01603    0.01688 =
         0.01472   -0.00427   -0.00204   -0.00210
C25   1    0.444871    0.254271    0.143276    11.00000    0.01601    0.01730 =
         0.01721   -0.00833   -0.00249    0.00040
C26   1    0.365547    0.210178    0.102169    11.00000    0.01936    0.01680 =
         0.01406   -0.00501   -0.00178   -0.00266
C27   1    0.412361    0.130149    0.063000    11.00000    0.02184    0.02726 =
         0.02801   -0.01711   -0.00223   -0.00060
AFIX  43
H27   2    0.499730    0.102991    0.062874    11.00000   -1.20000
AFIX   0
C28   1    0.334225    0.090055    0.024666    11.00000    0.03269    0.03252 =
         0.03447   -0.02293   -0.00486   -0.00274
AFIX  43
H28   2    0.369038    0.036555   -0.001572    11.00000   -1.20000
AFIX   0
C29   1    0.205810    0.126901    0.024027    11.00000    0.03270    0.03365 =
         0.03260   -0.01564   -0.01245   -0.00665
AFIX  43
H29   2    0.152430    0.098875   -0.002024    11.00000   -1.20000
AFIX   0
C30   1    0.157274    0.205384    0.062192    11.00000    0.02215    0.02711 =
         0.02904   -0.00845   -0.00883   -0.00215
AFIX  43
H30   2    0.069606    0.231486    0.062285    11.00000   -1.20000
AFIX   0
C31   1    0.235240    0.246523    0.100415    11.00000    0.02086    0.01877 =
         0.02041   -0.00736   -0.00304   -0.00074
AFIX  43
H31   2    0.199592    0.300537    0.125986    11.00000   -1.20000
AFIX   0
C32   1    0.724049    0.279142    0.236787    11.00000    0.01377    0.01651 =
         0.01732   -0.00676   -0.00125    0.00080
C33   1    0.809357    0.308237    0.284514    11.00000    0.01891    0.01414 =
         0.01781   -0.00313   -0.00473   -0.00202
C34   1    0.758443    0.348887    0.349521    11.00000    0.02231    0.01845 =
         0.02081   -0.00632   -0.00147   -0.00300
AFIX  43
H34   2    0.668980    0.358453    0.363181    11.00000   -1.20000
AFIX   0
C35   1    0.839891    0.375287    0.394163    11.00000    0.03670    0.02450 =
         0.02234   -0.01047   -0.00382   -0.00808
AFIX  43
H35   2    0.806026    0.402546    0.438951    11.00000   -1.20000
AFIX   0
C36   1    0.970403    0.362118    0.373788    11.00000    0.03203    0.03255 =
         0.02979   -0.01052   -0.01097   -0.01047
AFIX  43
H36   2    1.025445    0.380113    0.404865    11.00000   -1.20000
AFIX   0
C37   1    1.021196    0.322806    0.308270    11.00000    0.02036    0.02864 =
         0.03122   -0.00774   -0.00820   -0.00455
AFIX  43
H37   2    1.110658    0.314940    0.294010    11.00000   -1.20000
AFIX   0
C38   1    0.940784    0.295043    0.263690    11.00000    0.01956    0.02178 =
         0.02161   -0.00659   -0.00440   -0.00095
AFIX  43
H38   2    0.974949    0.267210    0.219243    11.00000   -1.20000
AFIX   0
C39   1    0.667629    0.087740    0.338831    11.00000    0.02179    0.01451 =
         0.01976   -0.00162   -0.00516   -0.00232
C40   1    0.800399    0.027948    0.331575    11.00000    0.02986    0.02410 =
         0.03570    0.00208    0.00019    0.00801
AFIX 137
H40A  2    0.807280   -0.041433    0.379632    11.00000   -1.50000
H40B  2    0.863757    0.076180    0.331338    11.00000   -1.50000
H40C  2    0.815499    0.010664    0.279091    11.00000   -1.50000
AFIX   0
C41   1    0.639452    0.112127    0.421900    11.00000    0.03550    0.02083 =
         0.01968   -0.00200   -0.00468   -0.00419
AFIX 137
H41A  2    0.627545    0.042272    0.468838    11.00000   -1.50000
H41B  2    0.561940    0.163259    0.420562    11.00000   -1.50000
H41C  2    0.710847    0.146452    0.429440    11.00000   -1.50000
AFIX   0
C42   1    0.566581    0.017065    0.335971    11.00000    0.04688    0.02195 =
         0.03274    0.00012   -0.01546   -0.01531
AFIX 137
H42A  2    0.570838   -0.053720    0.382938    11.00000   -1.50000
H42B  2    0.581632    0.002178    0.282537    11.00000   -1.50000
H42C  2    0.482292    0.057287    0.340598    11.00000   -1.50000
AFIX   0
C43   1    0.733461    0.445828    0.098750    11.00000    0.01639    0.01915 =
         0.01788   -0.00089   -0.00115   -0.00397
C44   1    0.719555    0.530296    0.144790    11.00000    0.04122    0.01869 =
         0.02854   -0.00344   -0.01264   -0.00547
AFIX 137
H44A  2    0.727175    0.605317    0.103555    11.00000   -1.50000
H44B  2    0.786441    0.511761    0.182101    11.00000   -1.50000
H44C  2    0.636125    0.528022    0.178261    11.00000   -1.50000
AFIX   0
C45   1    0.638095    0.480908    0.034470    11.00000    0.02191    0.02299 =
         0.01887   -0.00138   -0.00489   -0.00283
AFIX 137
H45A  2    0.653051    0.555321   -0.005733    11.00000   -1.50000
H45B  2    0.551635    0.482613    0.063503    11.00000   -1.50000
H45C  2    0.648191    0.427379    0.004248    11.00000   -1.50000
AFIX   0
C46   1    0.867409    0.436872    0.054527    11.00000    0.01817    0.04369 =
         0.02854    0.00522    0.00306   -0.00211
AFIX 137
H46A  2    0.884369    0.508700    0.011110    11.00000   -1.50000
H46B  2    0.875358    0.379201    0.028242    11.00000   -1.50000
H46C  2    0.928815    0.416943    0.095733    11.00000   -1.50000
AFIX   0
HKLF 4


REM  Sangita_134c_a.res in P-1
REM wR2 = 0.1047, GooF = S = 1.055, Restrained GooF = 1.055 for all data
REM R1 = 0.0382 for 9617 Fo > 4sig(Fo) and 0.0451 for all 11096 data
REM 530 parameters refined using 0 restraints

END

WGHT      0.0535      0.9624

REM Highest difference peak  0.505,  deepest hole -0.256,  1-sigma level  0.073
Q1    1   0.5203  0.2392  0.1518  11.00000  0.05    0.50
Q2    1   0.4019  0.2264  0.1286  11.00000  0.05    0.47
Q3    1   0.9789  0.3061  0.2906  11.00000  0.05    0.46
Q4    1   0.6243  0.0541  0.3393  11.00000  0.05    0.45
Q5    1   0.6220  0.1960  0.2326  11.00000  0.05    0.45
Q6    1   0.6654  0.3001  0.1438  11.00000  0.05    0.45
Q7    1   0.2708  0.2660  0.4275  11.00000  0.05    0.41
Q8    1   0.7681  0.2979  0.2596  11.00000  0.05    0.40
Q9    1   0.3305  0.5388  0.2526  11.00000  0.05    0.40
Q10   1   0.3794  0.1630  0.0920  11.00000  0.05    0.40
Q11   1   0.5069  0.6522  0.3406  11.00000  0.05    0.39
Q12   1   0.2364  0.6640  0.2285  11.00000  0.05    0.39
Q13   1   0.2960  0.3472  0.3764  11.00000  0.05    0.39
Q14   1   0.7404  0.0624  0.3344  11.00000  0.05    0.39
Q15   1   0.6865  0.4628  0.0710  11.00000  0.05    0.38
Q16   1   0.3054  0.2256  0.1049  11.00000  0.05    0.38
Q17   1   0.2632  0.4320  0.3912  11.00000  0.05    0.38
Q18   1   0.2047  0.2209  0.0806  11.00000  0.05    0.38
Q19   1   0.7258  0.3885  0.1333  11.00000  0.05    0.38
Q20   1   0.6627  0.1433  0.3011  11.00000  0.05    0.37
;
_shelx_res_checksum               18071
_shelx_hkl_file
;
  -1   0   0 1010.90   63.79
  -2   0   0 2675.33   90.89
  -2   0   0 2859.61  135.49
   2   0   0 2713.23   91.49
   2   0   0 2905.61  137.29
  -3   0   0  777.82   39.90
  -3   0   0  841.32   32.60
  -3   0   0  728.73   74.19
   3   0   0  812.62   35.40
   3   0   0  794.52   40.80
   3   0   0  741.53   77.49
  -4   0   0   15.70    1.80
  -4   0   0   16.30    1.10
  -4   0   0   17.00    1.20
  -4   0   0   16.80    1.20
  -4   0   0   16.80    1.20
  -4   0   0   18.10    1.30
   4   0   0   14.90    1.10
   4   0   0   17.10    1.20
   4   0   0   16.80    1.10
   4   0   0   15.70    1.50
   4   0   0   17.20    1.20
   4   0   0   15.90    1.30
   4   0   0   17.20    1.20
  -5   0   0  250.07    8.30
  -5   0   0  250.47    8.10
  -5   0   0  247.08    8.50
  -5   0   0  251.27    8.20
  -5   0   0  249.28    8.20
  -5   0   0  260.17    8.50
   5   0   0  264.07    9.00
   5   0   0  242.08    7.90
   5   0   0  247.28    8.10
   5   0   0  259.57    8.20
   5   0   0  247.98    8.30
   5   0   0  259.57    8.10
  -6   0   0   54.29    2.60
  -6   0   0   52.19    2.60
  -6   0   0   50.99    2.80
  -6   0   0   51.99    2.70
  -6   0   0   54.39    2.60
  -6   0   0   56.69    2.80
   6   0   0   49.00    1.90
   6   0   0   54.09    3.30
   6   0   0   49.70    2.50
   6   0   0   55.29    2.70
   6   0   0   54.99    2.60
   6   0   0   49.40    2.80
   6   0   0   52.39    2.70
  -7   0   0    6.60    1.10
  -7   0   0    6.20    1.20
  -7   0   0    7.90    1.20
  -7   0   0    5.40    1.90
  -7   0   0    7.70    1.20
  -7   0   0    9.90    1.40
  -7   0   0    7.60    1.30
   7   0   0    7.80    0.70
   7   0   0    8.00    1.50
   7   0   0    8.20    1.20
   7   0   0    6.30    1.20
   7   0   0    7.50    1.10
   7   0   0    7.00    1.20
   7   0   0    7.10    1.80
  -8   0   0   21.90    2.00
  -8   0   0   16.20    2.00
  -8   0   0   16.40    2.00
  -8   0   0   22.30    1.90
  -8   0   0   12.30    3.00
  -8   0   0   20.30    1.90
  -8   0   0   23.30    1.90
   8   0   0   16.60    1.70
   8   0   0   21.90    2.00
   8   0   0   19.90    1.80
   8   0   0   19.10    2.30
   8   0   0   19.90    1.10
   8   0   0   21.10    2.50
   8   0   0   17.80    2.00
  -9   0   0    7.40    1.50
  -9   0   0    9.40    1.60
  -9   0   0    7.10    2.60
  -9   0   0   11.10    1.90
  -9   0   0    9.40    1.50
  -9   0   0   10.50    1.70
  -9   0   0   13.10    2.00
   9   0   0    9.30    0.90
   9   0   0   10.20    1.50
   9   0   0   12.60    1.80
   9   0   0    9.20    1.70
   9   0   0   13.50    2.00
   9   0   0    8.20    2.00
   9   0   0   10.60    1.70
 -10   0   0    0.80    1.00
 -10   0   0    3.10    1.20
 -10   0   0    1.30    0.90
 -10   0   0    2.00    1.00
 -10   0   0    1.90    1.00
 -10   0   0    4.00    2.30
  10   0   0    2.40    1.10
  10   0   0    1.50    1.20
  10   0   0    1.10    1.20
  10   0   0    1.20    0.90
  10   0   0    1.80    1.00
 -11   0   0    5.70    1.70
 -11   0   0    6.40    2.70
 -11   0   0    5.80    1.50
 -11   0   0    9.70    1.90
 -11   0   0    3.30    1.30
 -11   0   0    9.20    1.90
  11   0   0    5.00    1.40
  11   0   0    5.50    1.90
  11   0   0    9.80    1.80
  11   0   0    4.40    1.60
 -12   0   0    9.20    2.00
 -12   0   0    8.70    1.80
 -12   0   0    9.90    2.10
  12   0   0   12.50    2.30
 -13   0   0   11.10    2.50
 -13   0   0    9.30    2.20
 -13   0   0    8.20    2.00
 -14   0   0    1.80    2.80
 -14   0   0    0.90    1.60
 -14   0   0    2.50    1.40
 -14   0   0    0.10    1.40
 -14   1   0  164.98    8.30
 -14   1   0  171.08    8.00
 -14   1   0  156.98    8.10
 -13   1   0   77.79    5.00
 -13   1   0   69.59    5.00
 -13   1   0   73.69    4.70
 -12   1   0    4.40    1.60
 -12   1   0    0.50    1.90
 -12   1   0    6.40    1.80
 -12   1   0    3.70    1.60
  11  -1   0   28.00    3.20
  11  -1   0   23.20    3.60
  11  -1   0   23.80    2.80
  11  -1   0   21.40    2.60
 -11   1   0   21.30    2.70
 -11   1   0   26.00    2.80
 -11   1   0   19.10    2.50
 -11   1   0   21.10    2.70
 -11   1   0   23.30    2.70
  10  -1   0   25.30    2.70
  10  -1   0   27.80    3.20
  10  -1   0   21.90    2.60
  10  -1   0   20.10    3.10
  10  -1   0   22.40    2.50
 -10   1   0   19.90    2.50
 -10   1   0   20.40    2.60
 -10   1   0   22.40    2.50
 -10   1   0   19.90    2.30
 -10   1   0   20.20    2.70
 -10   1   0   27.00    3.00
   9  -1   0   25.60    2.70
   9  -1   0   31.60    2.70
   9  -1   0   30.10    3.10
   9  -1   0   27.50    2.40
   9  -1   0   28.50    2.30
  -9   1   0   19.60    4.10
  -9   1   0   26.90    2.40
  -9   1   0   29.90    2.40
  -9   1   0   28.80    2.40
  -9   1   0   28.10    2.40
  -9   1   0   33.10    2.70
  -9   1   0   32.20    2.50
   8  -1   0   21.20    1.90
   8  -1   0   21.60    2.50
   8  -1   0   19.70    2.20
   8  -1   0   17.40    2.00
   8  -1   0   20.20    2.20
  -8   1   0   22.30    2.00
  -8   1   0   23.60    2.00
  -8   1   0   23.30    2.40
  -8   1   0   18.00    2.00
  -8   1   0   19.90    2.00
  -8   1   0   21.30    2.20
   7  -1   0   21.70    1.70
   7  -1   0   19.70    1.80
   7  -1   0   19.50    1.70
   7  -1   0   19.70    2.20
   7  -1   0   21.00    1.90
   7  -1   0   19.10    2.00
   7  -1   0   18.00    1.70
  -7   1   0   17.70    1.80
  -7   1   0   12.60    2.60
  -7   1   0   20.90    2.20
  -7   1   0   22.20    1.80
  -7   1   0   20.70    2.00
  -7   1   0   21.80    1.80
  -7   1   0   15.30    1.60
   6  -1   0   68.69    3.40
   6  -1   0   73.29    3.30
   6  -1   0   71.19    3.90
   6  -1   0   71.69    3.30
   6  -1   0   65.99    3.10
   6  -1   0   76.49    3.20
  -6   1   0   64.49    3.10
  -6   1   0   64.99    3.10
  -6   1   0   73.29    3.40
  -6   1   0   71.69    3.30
  -6   1   0   76.09    3.30
  -6   1   0   72.09    3.30
   5  -1   0   16.60    1.40
   5  -1   0   15.10    1.40
   5  -1   0   21.70    1.90
   5  -1   0   16.10    1.30
   5  -1   0   16.60    1.30
   5  -1   0   16.80    1.30
   5  -1   0   16.30    1.50
  -5   1   0   14.50    1.30
  -5   1   0   15.60    1.40
  -5   1   0   19.90    1.40
  -5   1   0   16.30    1.50
  -5   1   0   15.60    1.30
  -5   1   0   15.80    1.40
   4  -1   0  215.58    6.20
   4  -1   0  215.08    6.90
   4  -1   0  208.98    6.70
   4  -1   0  217.58    7.00
   4  -1   0  213.18    6.80
   4  -1   0  216.08    7.50
   4  -1   0  216.38    6.90
   4  -1   0  206.98    6.80
  -4   1   0  213.88    7.00
  -4   1   0  210.78    6.80
  -4   1   0  211.88    6.80
  -4   1   0  209.08    6.80
  -4   1   0  213.98    6.90
  -4   1   0  208.58    6.80
   3  -1   0 1142.29   52.59
   3  -1   0 1136.49   95.39
   3  -1   0 1114.29   42.10
  -3   1   0 1109.49   51.39
   2  -1   0   40.80    1.70
   2  -1   0   40.60    1.30
   2  -1   0   42.20    1.70
   2  -1   0   41.20    1.70
   2  -1   0   38.60    1.70
   2  -1   0   41.50    1.60
   2  -1   0   44.40    2.00
  -2   1   0   40.10    1.70
  -2   1   0   37.00    1.60
  -2   1   0   40.70    1.60
  -2   1   0   40.20    1.70
  -2   1   0   41.50    1.70
   1  -1   0 1049.20   39.00
  -1   1   0 1054.59   39.10
  -1   1   0 1054.39   61.29
  -1  -1   0 2947.91   89.19
  -1  -1   0 3060.69  129.19
   1   1   0 2375.16   84.49
  -2  -1   0   31.60    1.40
  -2  -1   0   31.00    1.30
  -2  -1   0   28.70    1.30
  -2  -1   0   28.70    1.40
  -2  -1   0   33.00    1.60
  -2  -1   0   28.40    1.40
   2   1   0   29.50    1.30
   2   1   0   31.10    1.30
   2   1   0   33.10    1.60
   2   1   0   29.90    1.30
   2   1   0   31.60    1.30
   2   1   0   31.70    1.30
   2   1   0   30.20    1.40
  -3  -1   0   23.50    1.70
  -3  -1   0   25.30    1.30
  -3  -1   0   23.30    1.30
  -3  -1   0   23.60    1.60
  -3  -1   0   24.80    1.30
  -3  -1   0   24.50    1.30
   3   1   0   25.60    1.30
   3   1   0   24.30    1.40
   3   1   0   23.50    1.60
   3   1   0   25.40    1.30
   3   1   0   26.10    1.40
   3   1   0   24.20    1.30
  -4  -1   0  110.49    4.00
  -4  -1   0  106.99    4.00
  -4  -1   0  117.19    4.80
  -4  -1   0  104.59    3.80
  -4  -1   0  112.89    3.90
  -4  -1   0  109.69    3.80
  -4  -1   0  112.99    4.10
   4   1   0  112.79    4.00
   4   1   0  109.09    4.50
   4   1   0  107.39    3.90
   4   1   0  105.79    3.90
   4   1   0  109.39    4.10
   4   1   0  107.79    3.80
  -5  -1   0    7.40    1.00
  -5  -1   0    6.50    1.00
  -5  -1   0    7.80    1.00
  -5  -1   0    6.70    1.00
  -5  -1   0    6.30    1.00
  -5  -1   0    7.80    1.20
   5   1   0    6.00    0.90
   5   1   0    5.90    0.90
   5   1   0    6.80    1.30
   5   1   0    7.50    1.10
   5   1   0    6.60    1.00
   5   1   0    8.10    0.80
   5   1   0    5.50    0.80
  -6  -1   0   18.60    1.60
  -6  -1   0   17.00    1.70
  -6  -1   0   21.20    2.10
  -6  -1   0   16.50    1.40
  -6  -1   0   18.60    1.50
  -6  -1   0   16.30    1.40
   6   1   0   18.70    1.40
   6   1   0   12.90    1.60
   6   1   0   19.80    1.10
   6   1   0   16.60    1.40
   6   1   0   19.90    1.60
   6   1   0   17.00    1.50
   6   1   0   17.30    1.90
  -7  -1   0   56.19    2.80
  -7  -1   0   53.19    2.80
  -7  -1   0   58.89    3.10
  -7  -1   0   52.29    3.10
  -7  -1   0   57.99    4.40
  -7  -1   0   57.69    3.00
  -7  -1   0   54.39    2.90
   7   1   0   63.39    3.60
   7   1   0   61.09    3.00
   7   1   0   54.09    3.10
   7   1   0   57.09    3.00
   7   1   0   59.89    4.50
   7   1   0   56.39    2.30
  -8  -1   0  112.89    4.90
  -8  -1   0  117.79    5.00
  -8  -1   0   96.79    6.60
  -8  -1   0  116.59    5.00
  -8  -1   0  113.59    5.10
  -8  -1   0  106.89    4.70
  -8  -1   0  114.39    4.70
   8   1   0  108.99    4.80
   8   1   0  115.19    4.50
   8   1   0  116.09    3.90
   8   1   0  115.49    5.20
   8   1   0  118.09    4.80
   8   1   0  113.49    5.00
   8   1   0  120.79    6.00
  -9  -1   0   21.40    2.20
  -9  -1   0   22.90    2.50
  -9  -1   0   16.90    2.00
  -9  -1   0   27.40    2.90
  -9  -1   0   16.50    1.90
  -9  -1   0   18.60    2.20
  -9  -1   0   18.50    2.20
  -9  -1   0   13.80    3.10
   9   1   0   20.40    2.10
   9   1   0   17.10    2.70
   9   1   0   19.00    2.50
   9   1   0   20.60    1.80
   9   1   0   24.50    1.40
   9   1   0   19.40    2.20
   9   1   0   19.70    2.30
 -10  -1   0   15.00    4.10
 -10  -1   0   16.90    2.50
 -10  -1   0   16.50    2.30
 -10  -1   0   16.60    2.10
 -10  -1   0   18.00    2.40
 -10  -1   0   18.40    2.30
 -10  -1   0   20.90    2.40
  10   1   0   16.00    2.20
  10   1   0   16.80    2.30
  10   1   0   15.40    1.20
  10   1   0   11.60    1.70
  10   1   0   17.50    2.40
  10   1   0   14.30    2.10
  10   1   0   12.90    2.50
 -11  -1   0    4.50    2.60
 -11  -1   0    8.50    1.80
 -11  -1   0    8.60    1.80
 -11  -1   0    6.30    1.70
 -11  -1   0   10.40    1.80
 -11  -1   0    9.40    2.10
 -11  -1   0   10.90    1.90
  11   1   0   12.90    2.30
  11   1   0   14.40    2.20
  11   1   0    9.80    2.40
  11   1   0    8.80    1.70
 -12  -1   0    1.80    2.30
 -12  -1   0    6.00    1.80
 -12  -1   0    3.90    1.50
 -12  -1   0    3.40    1.30
  12   1   0    1.00    1.30
 -13  -1   0    0.00    2.20
 -13  -1   0    0.70    1.40
 -13  -1   0    1.10    1.20
 -13  -1   0    1.00    1.20
 -14  -1   0   38.90    4.00
 -14  -1   0   50.39    5.40
 -14  -1   0   40.70    4.60
 -13   2   0    3.40    1.50
 -13   2   0    3.10    1.50
 -13   2   0    6.90    3.80
 -13   2   0    8.70    3.20
  12  -2   0   57.89    8.90
 -12   2   0   52.79    4.00
 -12   2   0   46.30    3.90
 -12   2   0   53.29    3.80
  11  -2   0   11.50    1.90
  11  -2   0    8.10    1.80
  11  -2   0    9.30    2.40
  11  -2   0   12.30    2.20
 -11   2   0    9.90    1.90
 -11   2   0    8.60    1.90
 -11   2   0    9.80    2.10
 -11   2   0   10.70    2.00
 -11   2   0    4.90    2.60
  10  -2   0   32.00    2.90
  10  -2   0   24.70    2.30
  10  -2   0   25.00    3.10
  10  -2   0   26.70    2.90
  10  -2   0   24.90    2.80
 -10   2   0   27.10    2.80
 -10   2   0   21.90    2.90
 -10   2   0   28.10    3.10
 -10   2   0   15.00    4.20
 -10   2   0   22.80    2.60
 -10   2   0   23.50    2.90
 -10   2   0   22.40    2.70
   9  -2   0   14.10    2.00
   9  -2   0   15.40    2.00
   9  -2   0   13.60    1.90
   9  -2   0   13.30    1.70
   9  -2   0   15.90    2.50
   9  -2   0   17.80    2.20
  -9   2   0   15.70    2.00
  -9   2   0   17.40    2.20
  -9   2   0   18.20    2.20
  -9   2   0   19.70    2.50
  -9   2   0   17.40    2.20
  -9   2   0   18.60    2.10
   8  -2   0   15.10    1.90
   8  -2   0   15.40    1.90
   8  -2   0   14.90    1.80
   8  -2   0   16.80    2.00
   8  -2   0   15.30    2.40
   8  -2   0   14.80    2.10
  -8   2   0    7.10    2.70
  -8   2   0   17.00    2.00
  -8   2   0   12.60    2.10
  -8   2   0   17.20    2.10
  -8   2   0   12.20    1.70
  -8   2   0   15.30    1.90
  -8   2   0   14.90    2.00
   7  -2   0   46.20    3.30
   7  -2   0   50.89    2.70
   7  -2   0   50.19    2.90
   7  -2   0   48.70    2.90
   7  -2   0   42.50    2.60
   7  -2   0   49.40    2.80
  -7   2   0   52.59    2.90
  -7   2   0   50.69    2.80
  -7   2   0   51.29    2.80
  -7   2   0   49.90    2.90
  -7   2   0   50.39    3.00
  -7   2   0   50.89    2.80
   6  -2   0  176.38    6.30
   6  -2   0  177.28    7.00
   6  -2   0  172.88    6.30
   6  -2   0  167.68    6.40
   6  -2   0  184.98    6.30
   6  -2   0  177.68    6.20
  -6   2   0  178.88    6.30
  -6   2   0  170.68    6.20
  -6   2   0  175.88    6.30
  -6   2   0  166.38    6.40
  -6   2   0  171.48    6.30
  -6   2   0  160.18    6.20
   5  -2   0  484.95   15.10
   5  -2   0  486.65   14.40
   5  -2   0  482.65   14.40
   5  -2   0  470.45   14.40
   5  -2   0  462.15   14.50
   5  -2   0  464.25   14.40
  -5   2   0  479.75   14.60
  -5   2   0  464.05   14.50
  -5   2   0  485.85   14.40
  -5   2   0  464.55   14.40
  -5   2   0  469.25   14.40
  -5   2   0  469.65   14.40
   4  -2   0   50.29    2.30
   4  -2   0   50.59    2.30
   4  -2   0   50.09    2.30
   4  -2   0   49.30    2.40
   4  -2   0   51.99    2.80
   4  -2   0   50.29    2.40
  -4   2   0   49.80    2.30
  -4   2   0   48.80    2.30
  -4   2   0   46.40    2.40
  -4   2   0   48.80    2.30
  -4   2   0   48.90    2.30
  -4   2   0   51.19    2.30
   3  -2   0    1.40    0.20
   3  -2   0    1.20    0.50
   3  -2   0    1.20    0.50
   3  -2   0    1.30    0.50
   3  -2   0    1.70    0.50
   3  -2   0    1.00    0.60
   3  -2   0    1.90    0.50
  -3   2   0    1.10    0.40
  -3   2   0    1.40    0.50
  -3   2   0    2.30    0.50
  -3   2   0    0.20    0.60
  -3   2   0    0.70    0.30
  -3   2   0    1.70    0.50
  -3   2   0    1.00    0.50
  -3   2   0    1.40    0.50
   2  -2   0  309.27    9.60
  -2   2   0  300.37    9.70
   1  -2   0   72.29    2.50
   1  -2   0   70.09    2.50
   1  -2   0   69.09    2.50
   1  -2   0   76.99    2.30
   1  -2   0   68.09    2.50
   1  -2   0   70.19    2.50
   1  -2   0   70.19    2.50
  -1   2   0   69.49    2.50
  -1   2   0   72.39    2.30
  -1   2   0   71.59    2.50
  -1   2   0   71.59    2.50
  -1   2   0   71.99    2.50
  -1   2   0   70.99    2.50
  -1   2   0   70.29    2.50
   0  -2   0 2597.74  128.69
   0   2   0 3259.37  100.39
  -1  -2   0   40.20    1.50
  -1  -2   0   40.30    1.60
  -1  -2   0   39.80    1.60
  -1  -2   0   42.40    1.60
  -1  -2   0   41.30    1.70
   1   2   0   40.70    1.60
   1   2   0   41.60    1.60
   1   2   0   42.70    1.70
   1   2   0   41.40    1.50
   1   2   0   40.10    1.60
   1   2   0   42.30    1.70
  -2  -2   0  548.95   23.40
   2   2   0  591.54   62.69
   2   2   0  574.44   23.70
  -3  -2   0  589.94   94.19
   3   2   0  443.06   24.00
   3   2   0  379.56   65.99
   3   2   0  384.36   27.80
  -4  -2   0  130.69    4.40
  -4  -2   0  133.59    4.70
  -4  -2   0  134.99    4.60
  -4  -2   0  129.99    4.80
  -4  -2   0  123.09    4.70
  -4  -2   0  129.89    4.60
  -4  -2   0  142.39    5.40
   4   2   0  129.89    4.40
   4   2   0  137.39    4.30
   4   2   0  138.79    4.60
   4   2   0  129.59    4.80
   4   2   0  135.49    4.70
   4   2   0  126.79    4.60
   4   2   0  127.79    5.20
  -5  -2   0   99.09    3.90
  -5  -2   0   98.09    3.80
  -5  -2   0   95.99    3.70
  -5  -2   0  101.69    4.10
  -5  -2   0   96.69    3.90
  -5  -2   0  102.79    4.10
  -5  -2   0  106.39    4.00
   5   2   0  100.59    3.90
   5   2   0  104.79    3.50
   5   2   0  103.49    4.70
   5   2   0   99.89    4.00
   5   2   0   95.89    3.70
   5   2   0   97.79    4.10
   5   2   0   98.39    3.90
  -6  -2   0   93.89    4.10
  -6  -2   0  111.29    5.50
  -6  -2   0  101.09    3.90
  -6  -2   0   97.19    4.20
  -6  -2   0  104.79    4.20
  -6  -2   0  106.09    4.40
  -6  -2   0  102.79    4.40
  -6  -2   0  100.09    4.00
   6   2   0   98.69    3.90
   6   2   0  101.19    4.20
   6   2   0   99.79    4.10
   6   2   0  100.99    4.90
   6   2   0  101.99    3.60
   6   2   0   99.69    4.00
   6   2   0  103.99    4.40
  -7  -2   0  107.29    5.90
  -7  -2   0  100.19    4.40
  -7  -2   0   93.19    4.60
  -7  -2   0   98.99    4.60
  -7  -2   0  109.69    4.30
  -7  -2   0  108.69    4.60
  -7  -2   0  105.89    4.30
  -7  -2   0  111.79    4.50
   7   2   0  108.69    4.40
   7   2   0  103.59    4.40
   7   2   0  110.19    5.50
   7   2   0  109.99    4.80
   7   2   0  110.89    4.60
   7   2   0  100.79    3.70
   7   2   0  105.29    4.10
  -8  -2   0    2.70    1.10
  -8  -2   0    2.80    0.90
  -8  -2   0    0.60    0.80
  -8  -2   0    2.60    0.90
  -8  -2   0    3.10    1.00
  -8  -2   0    1.80    1.60
  -8  -2   0    2.30    1.00
  -8  -2   0    2.50    1.00
   8   2   0    3.60    1.00
   8   2   0    3.50    1.10
   8   2   0    1.40    1.00
   8   2   0    2.60    0.80
   8   2   0    3.30    1.30
   8   2   0    2.20    0.80
   8   2   0    3.50    0.70
  -9  -2   0  244.08    9.00
  -9  -2   0  247.58    9.40
  -9  -2   0  244.28    9.30
  -9  -2   0  230.28    8.70
  -9  -2   0  249.38    9.20
  -9  -2   0  245.78    8.60
  -9  -2   0  246.28    9.00
   9   2   0  262.07    7.90
   9   2   0  234.48    8.90
   9   2   0  246.58    8.90
   9   2   0  248.08    8.50
   9   2   0  260.27    9.50
   9   2   0  247.88    9.10
   9   2   0  246.18   10.40
 -10  -2   0   80.59    4.40
 -10  -2   0   80.59    4.60
 -10  -2   0   77.29    4.60
 -10  -2   0   78.89    4.30
 -10  -2   0   70.69   10.40
 -10  -2   0   78.19    4.10
  10   2   0   78.89    5.50
  10   2   0   74.49    4.20
  10   2   0   81.49    4.70
  10   2   0   88.69    4.60
  10   2   0   78.89    3.80
  10   2   0   75.89    3.20
  10   2   0   71.39    4.00
 -11  -2   0   36.40    5.60
 -11  -2   0   51.49    3.40
 -11  -2   0   53.99    3.70
 -11  -2   0   52.19    3.70
 -11  -2   0   57.59    3.40
 -11  -2   0   48.00    3.70
 -11  -2   0   49.20    3.80
  11   2   0   47.90    3.40
  11   2   0   53.29    3.80
  11   2   0   47.00    3.30
  11   2   0   54.79    3.10
  11   2   0   48.90    4.60
 -12  -2   0   46.10    3.50
 -12  -2   0   57.09    4.10
 -12  -2   0   54.39    3.90
  12   2   0   48.40    3.90
 -13  -2   0   34.00    4.00
 -13  -2   0   27.70    3.20
 -13  -2   0   25.70    3.40
 -14  -2   0    7.20    3.50
 -14  -2   0    8.90    2.40
 -14  -2   0   15.60    4.10
 -14  -2   0   17.70    3.20
  13  -3   0    7.30    2.30
 -13   3   0    8.00    2.30
 -13   3   0    3.90    3.20
  12  -3   0    5.30    3.00
 -12   3   0    6.10    1.80
 -12   3   0    9.40    2.10
 -12   3   0    4.30    3.00
 -12   3   0    5.00    1.70
  11  -3   0   13.80    2.70
  11  -3   0   11.20    1.90
  11  -3   0   14.00    3.10
  11  -3   0   17.10    2.50
 -11   3   0   18.30    2.60
 -11   3   0   16.90    2.60
 -11   3   0   19.60    2.60
 -11   3   0   11.50    3.40
 -11   3   0   19.00    2.60
  10  -3   0   -0.20    0.80
  10  -3   0   -0.40    0.90
  10  -3   0   -0.50    0.80
  10  -3   0    0.00    0.90
 -10   3   0    1.80    1.10
 -10   3   0    0.20    0.80
 -10   3   0    0.10    0.80
 -10   3   0   -0.10    1.80
 -10   3   0    0.30    0.90
 -10   3   0    0.50    0.90
   9  -3   0   11.20    1.80
   9  -3   0    8.90    2.00
   9  -3   0    7.60    1.50
   9  -3   0   13.50    1.90
   9  -3   0   10.60    1.80
   9  -3   0   11.10    1.60
  -9   3   0   12.00    2.00
  -9   3   0   10.70    1.80
  -9   3   0   14.00    1.90
  -9   3   0   13.00    1.90
  -9   3   0    5.60    2.40
  -9   3   0   10.10    1.70
  -9   3   0   11.30    1.70
   8  -3   0   60.79    3.50
   8  -3   0   61.79    3.50
   8  -3   0   70.29    3.70
   8  -3   0   70.69    3.60
   8  -3   0   68.79    4.30
   8  -3   0   64.69    3.70
  -8   3   0   64.39    3.50
  -8   3   0   64.79    3.70
  -8   3   0   71.39    3.90
  -8   3   0   67.89    3.60
  -8   3   0   70.39    3.70
  -8   3   0   68.19    3.70
   7  -3   0   16.50    1.90
   7  -3   0   20.20    1.80
   7  -3   0   13.70    1.60
   7  -3   0   16.20    2.10
   7  -3   0   19.80    2.20
   7  -3   0   19.80    2.20
  -7   3   0   18.10    2.00
  -7   3   0   17.10    2.10
  -7   3   0   16.50    1.80
  -7   3   0   20.50    2.10
  -7   3   0   18.20    2.00
  -7   3   0   18.50    1.90
   6  -3   0  227.48    8.20
   6  -3   0  243.98    8.20
   6  -3   0  247.38    8.80
   6  -3   0  239.08    8.10
   6  -3   0  219.98    8.60
   6  -3   0  240.88    8.70
  -6   3   0  234.08    8.20
  -6   3   0  238.18    8.20
  -6   3   0  219.38    8.00
  -6   3   0  238.28    8.10
  -6   3   0  241.08    8.20
  -6   3   0  235.38    8.30
   5  -3   0  186.28    6.80
   5  -3   0  168.28    6.10
   5  -3   0  174.78    6.10
   5  -3   0  167.08    6.20
   5  -3   0  177.98    6.20
   5  -3   0  174.88    6.30
  -5   3   0  171.88    6.30
  -5   3   0  176.58    6.20
  -5   3   0  173.98    6.20
  -5   3   0  169.88    6.10
  -5   3   0  172.48    6.20
  -5   3   0  175.58    6.20
   4  -3   0  219.08    7.40
   4  -3   0  192.18    6.60
   4  -3   0  193.38    6.70
   4  -3   0  201.88    5.90
   4  -3   0  203.48    6.70
   4  -3   0  188.88    6.60
   4  -3   0  199.48    6.80
  -4   3   0  194.98    6.70
  -4   3   0  193.08    6.60
  -4   3   0  200.48    7.20
  -4   3   0  197.68    6.70
  -4   3   0  208.48    6.80
  -4   3   0  198.68    6.10
   3  -3   0  153.58    5.30
   3  -3   0  162.08    5.40
   3  -3   0  155.58    4.70
   3  -3   0  167.68    5.40
   3  -3   0  151.08    5.30
   3  -3   0  154.98    5.30
  -3   3   0  151.98    5.30
  -3   3   0  151.58    5.30
  -3   3   0  155.08    5.30
  -3   3   0  157.98    5.30
  -3   3   0  158.88    4.80
  -3   3   0  169.08    6.20
  -3   3   0  158.98    5.40
   2  -3   0    0.80    0.60
   2  -3   0    2.80    0.40
   2  -3   0    3.00    0.60
   2  -3   0    1.90    0.50
   2  -3   0    1.90    0.50
   2  -3   0    2.10    0.50
   2  -3   0    3.50    0.70
   2  -3   0    2.00    0.50
  -2   3   0    2.20    0.60
  -2   3   0    3.00    0.40
  -2   3   0    3.70    0.60
  -2   3   0    2.90    0.60
  -2   3   0    1.90    0.50
  -2   3   0    2.80    0.60
  -2   3   0    3.30    0.70
   1  -3   0    0.60    0.40
   1  -3   0    0.30    0.40
   1  -3   0    1.20    0.40
   1  -3   0    0.90    0.50
   1  -3   0    1.00    0.30
   1  -3   0    0.70    0.40
   1  -3   0    0.70    0.40
   1  -3   0   -0.10    0.30
  -1   3   0    0.90    0.40
  -1   3   0    1.20    0.40
  -1   3   0    0.30    0.40
  -1   3   0    1.30    0.50
  -1   3   0    0.80    0.50
  -1   3   0    0.00    0.40
  -1   3   0    0.80    0.40
  -1   3   0    0.90    0.30
   0  -3   0  580.14   63.79
   0  -3   0  827.32   83.59
   0   3   0  661.53   27.50
   0   3   0  678.63   35.80
   0   3   0  698.83   26.90
   0   3   0  657.43   33.40
  -1  -3   0  175.88    5.50
  -1  -3   0  178.08    5.60
  -1  -3   0  177.38    5.60
  -1  -3   0  182.48    5.60
  -1  -3   0  171.28    5.50
  -1  -3   0  175.38    5.60
   1   3   0  175.28    5.60
   1   3   0  180.88    5.50
   1   3   0  179.68    5.70
   1   3   0  179.18    5.60
   1   3   0  178.18    5.70
   1   3   0  175.68    5.60
  -2  -3   0  550.14   25.00
  -2  -3   0  587.54   82.69
   2   3   0  594.74   25.70
   2   3   0  882.21  134.19
   2   3   0  554.84   33.10
  -3  -3   0  233.38    7.70
  -3  -3   0  240.48    7.70
  -3  -3   0  244.18    7.60
  -3  -3   0  240.58    7.50
  -3  -3   0  246.78    8.10
  -3  -3   0  237.78    7.50
   3   3   0  232.08    7.70
   3   3   0  241.78    7.60
   3   3   0  244.18    7.40
   3   3   0  240.78    7.40
   3   3   0  232.98    7.50
   3   3   0  237.98    8.10
   3   3   0  251.57    7.80
   3   3   0  238.18    7.50
  -4  -3   0  446.66   13.10
  -4  -3   0  423.06   13.20
  -4  -3   0  431.96   13.20
  -4  -3   0  427.26   12.80
   4   3   0  429.66   13.30
   4   3   0  433.96   13.20
   4   3   0  426.06   12.80
  -5  -3   0  146.59    5.00
  -5  -3   0  144.39    5.30
  -5  -3   0  149.49    5.30
  -5  -3   0  151.28    6.20
  -5  -3   0  142.49    5.50
  -5  -3   0  132.29    5.20
  -5  -3   0  151.68    5.50
   5   3   0  151.58    4.90
   5   3   0  137.09    5.20
   5   3   0  148.29    5.40
   5   3   0  143.29    5.30
   5   3   0  148.79    6.10
   5   3   0  147.09    5.00
   5   3   0  147.09    5.50
  -6  -3   0  158.78    6.10
  -6  -3   0  163.28    5.60
  -6  -3   0  164.28    6.00
  -6  -3   0  159.78    6.10
  -6  -3   0  152.68    5.80
  -6  -3   0  179.18    7.20
  -6  -3   0  158.28    5.90
   6   3   0  155.28    5.80
   6   3   0  150.68    5.50
   6   3   0  159.88    6.00
   6   3   0  155.18    6.70
   6   3   0  160.28    5.80
   6   3   0  164.48    6.20
   6   3   0  164.78    5.40
  -7  -3   0   21.80    1.80
  -7  -3   0   23.00    2.30
  -7  -3   0   21.70    1.90
  -7  -3   0   20.40    1.60
  -7  -3   0   20.90    2.10
  -7  -3   0   22.00    1.70
  -7  -3   0   25.30    2.10
  -7  -3   0   22.60    2.70
   7   3   0   21.00    1.90
   7   3   0   20.20    1.70
   7   3   0   16.70    2.20
   7   3   0   19.90    1.60
   7   3   0   21.50    2.20
   7   3   0   19.40    2.00
   7   3   0   17.60    1.30
  -8  -3   0  162.58    6.80
  -8  -3   0  172.28    6.70
  -8  -3   0  176.48    8.60
  -8  -3   0  169.88    6.20
  -8  -3   0  172.58    6.80
  -8  -3   0  163.58    6.30
  -8  -3   0  167.58    6.60
  -8  -3   0  171.98    6.60
   8   3   0  173.48    6.60
   8   3   0  161.48    7.70
   8   3   0  168.08    6.10
   8   3   0  160.48    6.40
   8   3   0  164.88    6.90
   8   3   0  165.58    6.60
   8   3   0  169.18    5.80
  -9  -3   0   37.40    2.50
  -9  -3   0   41.80    3.00
  -9  -3   0   40.30    3.10
  -9  -3   0   38.70    2.70
  -9  -3   0   40.70    3.10
  -9  -3   0   36.90    2.80
  -9  -3   0   44.40    4.80
  -9  -3   0   41.60    3.00
   9   3   0   41.80    3.70
   9   3   0   41.50    3.10
   9   3   0   45.50    2.60
   9   3   0   38.80    2.80
   9   3   0   39.70    2.70
   9   3   0   45.70    3.30
   9   3   0   46.30    2.30
 -10  -3   0  104.09    5.10
 -10  -3   0  110.99    5.50
 -10  -3   0  102.89    5.10
 -10  -3   0   94.39    5.30
 -10  -3   0  101.19    4.80
 -10  -3   0   94.69    5.30
 -10  -3   0  102.19    4.60
  10   3   0  104.79    4.50
  10   3   0  102.59    4.90
  10   3   0   97.89    4.00
  10   3   0   98.99    5.10
  10   3   0  106.09    5.60
  10   3   0   96.69    4.90
  10   3   0   95.29    6.20
 -11  -3   0  145.09    6.70
 -11  -3   0  143.29    7.10
 -11  -3   0  140.79    6.60
 -11  -3   0  155.78    6.30
 -11  -3   0  155.38    7.00
 -11  -3   0  145.79    6.30
  11   3   0  132.19    6.30
  11   3   0  141.19    6.60
  11   3   0  148.39    8.30
  11   3   0  162.78    6.10
  11   3   0  152.48    6.90
 -12  -3   0   33.10    3.70
 -12  -3   0   28.40    3.50
 -12  -3   0   31.60    3.30
  12   3   0   29.90    3.40
 -13  -3   0    2.90    3.00
 -13  -3   0    7.20    1.90
 -13  -3   0    5.30    1.80
 -13  -3   0    3.30    1.40
 -14  -3   0   -0.80    1.20
 -14  -3   0   -0.80    1.00
 -14  -3   0   -1.10    1.90
 -13   4   0   28.40    3.60
 -13   4   0   25.90    3.50
 -13   4   0   33.40    4.00
  12  -4   0   12.70    3.50
  12  -4   0   12.50    2.80
 -12   4   0   12.30    2.40
 -12   4   0   14.20    2.50
 -12   4   0   17.70    4.50
 -12   4   0   12.70    2.50
  11  -4   0    3.30    1.70
  11  -4   0    2.80    1.90
 -11   4   0    2.20    1.50
 -11   4   0    1.40    1.30
 -11   4   0    2.50    2.40
 -11   4   0    1.60    1.20
  10  -4   0    0.10    0.90
  10  -4   0    1.50    1.30
  10  -4   0    1.80    1.00
  10  -4   0    2.00    1.20
  10  -4   0    1.20    1.00
 -10   4   0   -0.30    0.70
 -10   4   0    1.60    1.10
 -10   4   0    2.20    1.20
 -10   4   0    2.40    1.20
 -10   4   0    1.00    2.00
 -10   4   0    2.60    1.30
   9  -4   0    7.50    1.80
   9  -4   0    4.70    1.30
   9  -4   0    4.70    1.30
   9  -4   0    5.90    1.30
   9  -4   0    7.90    1.60
   9  -4   0    9.90    1.60
  -9   4   0    4.00    1.30
  -9   4   0    4.90    1.50
  -9   4   0    5.50    1.90
  -9   4   0    4.10    1.30
  -9   4   0    6.00    1.40
  -9   4   0    5.50    1.40
   8  -4   0    3.80    1.20
   8  -4   0    2.80    1.10
   8  -4   0    4.00    1.10
   8  -4   0    3.60    1.20
   8  -4   0    4.70    1.20
   8  -4   0    6.00    1.50
  -8   4   0    5.30    1.30
  -8   4   0    4.70    1.10
  -8   4   0    3.10    1.10
  -8   4   0    3.50    2.10
  -8   4   0    1.00    0.80
  -8   4   0    4.90    1.40
  -8   4   0    4.30    1.20
   7  -4   0   51.49    3.00
   7  -4   0   53.89    3.10
   7  -4   0   52.89    3.50
   7  -4   0   52.89    3.00
   7  -4   0   53.09    3.20
   7  -4   0   50.99    3.00
  -7   4   0   53.29    3.10
  -7   4   0   53.79    3.00
  -7   4   0   41.20    4.10
  -7   4   0   49.99    3.10
  -7   4   0   55.69    3.20
  -7   4   0   49.30    3.00
  -7   4   0   57.99    3.10
   6  -4   0  134.29    5.40
   6  -4   0  135.59    5.70
   6  -4   0  128.79    5.20
   6  -4   0  125.49    5.10
   6  -4   0  125.19    5.20
   6  -4   0  129.59    5.20
  -6   4   0  124.19    5.10
  -6   4   0  140.89    5.30
  -6   4   0  129.79    5.20
  -6   4   0  129.39    5.40
  -6   4   0  131.69    5.30
  -6   4   0  125.89    5.20
  -6   4   0  124.69    6.60
   5  -4   0    1.10    0.70
   5  -4   0    0.70    0.60
   5  -4   0    0.50    0.60
   5  -4   0    0.20    0.60
   5  -4   0    0.40    0.70
   5  -4   0    1.30    0.70
   5  -4   0    0.90    0.30
  -5   4   0    1.60    0.70
  -5   4   0    1.10    0.60
  -5   4   0    0.90    0.60
  -5   4   0    0.70    0.60
  -5   4   0    0.10    0.50
  -5   4   0    0.70    0.90
  -5   4   0    2.00    0.80
   4  -4   0   20.70    1.60
   4  -4   0   21.30    1.60
   4  -4   0   20.70    1.60
   4  -4   0   20.60    1.60
   4  -4   0   19.50    1.00
   4  -4   0   21.20    1.60
   4  -4   0   21.80    2.10
   4  -4   0   21.40    1.70
  -4   4   0   19.70    1.60
  -4   4   0   21.20    1.60
  -4   4   0   19.40    1.60
  -4   4   0   18.20    1.50
  -4   4   0   21.10    1.10
  -4   4   0   20.90    1.60
  -4   4   0   21.30    1.90
   3  -4   0  418.46   12.70
   3  -4   0  419.66   12.70
   3  -4   0  396.66   12.60
   3  -4   0  416.96   12.70
   3  -4   0  417.86   12.00
   3  -4   0  414.16   12.70
  -3   4   0  421.46   12.70
  -3   4   0  411.06   12.70
  -3   4   0  411.86   12.80
  -3   4   0  418.86   12.10
  -3   4   0  442.56   13.30
   2  -4   0  292.37    8.40
   2  -4   0  283.67    8.80
   2  -4   0  288.67    8.80
   2  -4   0  282.07    8.80
   2  -4   0  268.17    8.80
   2  -4   0  271.87    8.80
   2  -4   0  271.77    8.80
  -2   4   0  262.87    8.80
  -2   4   0  295.27    8.40
  -2   4   0  284.47    8.80
  -2   4   0  280.17    8.80
  -2   4   0  294.87    8.90
  -2   4   0  279.07    8.90
  -2   4   0  288.07    8.90
   1  -4   0 1108.59   62.59
   1  -4   0 1028.80   96.59
   1  -4   0 1133.79   43.50
  -1   4   0 1075.09   43.20
  -1   4   0 1087.29   54.29
   0  -4   0    4.00    0.60
   0  -4   0    4.50    0.70
   0  -4   0    6.00    0.90
   0  -4   0    4.30    0.70
   0  -4   0    4.70    0.60
   0  -4   0    4.50    0.80
   0  -4   0    3.60    0.60
   0  -4   0    3.70    0.70
   0   4   0    4.40    0.60
   0   4   0    5.10    0.70
   0   4   0    5.80    0.80
   0   4   0    4.40    0.70
   0   4   0    4.60    0.70
   0   4   0    4.50    0.80
   0   4   0    3.60    0.60
  -1  -4   0  225.88    7.00
  -1  -4   0  213.28    6.90
  -1  -4   0  212.88    6.90
  -1  -4   0  216.88    6.90
  -1  -4   0  219.68    6.80
  -1  -4   0  218.28    6.80
  -1  -4   0  220.28    7.00
   1   4   0  218.98    7.00
   1   4   0  215.68    6.70
   1   4   0  219.98    6.90
   1   4   0  220.28    7.00
   1   4   0  214.08    6.90
   1   4   0  219.78    7.00
   1   4   0  213.78    6.90
  -2  -4   0   44.70    2.10
  -2  -4   0   43.00    1.90
  -2  -4   0   39.80    1.90
  -2  -4   0   44.80    2.10
  -2  -4   0   37.80    2.00
  -2  -4   0   38.50    2.10
   2   4   0   42.60    2.00
   2   4   0   40.10    2.20
   2   4   0   43.50    1.90
   2   4   0   42.70    2.10
   2   4   0   40.60    2.10
   2   4   0   44.20    2.00
   2   4   0   43.30    2.10
  -3  -4   0  169.38    5.70
  -3  -4   0  172.28    5.80
  -3  -4   0  173.18    5.90
  -3  -4   0  179.58    6.30
  -3  -4   0  169.78    5.90
  -3  -4   0  165.98    5.80
   3   4   0  163.28    5.60
   3   4   0  173.38    6.30
   3   4   0  167.48    5.70
   3   4   0  174.78    5.80
   3   4   0  172.68    5.90
   3   4   0  164.98    5.90
   3   4   0  172.58    5.80
   3   4   0  172.38    5.60
  -4  -4   0   25.10    1.80
  -4  -4   0   26.20    1.80
  -4  -4   0   30.20    1.70
  -4  -4   0   27.30    2.10
  -4  -4   0   27.80    1.80
   4   4   0   27.90    1.70
   4   4   0   25.20    1.80
   4   4   0   27.10    1.90
   4   4   0   25.10    1.50
   4   4   0   24.70    1.60
   4   4   0   29.40    1.70
   4   4   0   25.60    2.10
   4   4   0   23.60    1.70
  -5  -4   0  500.95   14.80
  -5  -4   0  501.05   15.50
  -5  -4   0  482.65   15.20
  -5  -4   0  496.55   15.20
  -5  -4   0  504.35   15.40
   5   4   0  493.95   14.80
   5   4   0  505.45   15.20
   5   4   0  483.25   14.90
   5   4   0  504.25   15.90
   5   4   0  501.15   15.50
   5   4   0  500.55   15.50
  -6  -4   0  192.28    6.80
  -6  -4   0  182.18    6.30
  -6  -4   0  185.68    6.80
  -6  -4   0  194.48    7.90
  -6  -4   0  181.68    7.00
  -6  -4   0  186.28    6.80
  -6  -4   0  192.08    7.00
   6   4   0  182.98    7.00
   6   4   0  185.88    6.30
   6   4   0  191.88    6.80
   6   4   0  190.98    6.70
   6   4   0  190.28    6.50
   6   4   0  195.08    7.80
   6   4   0  182.48    6.80
  -7  -4   0    1.00    0.80
  -7  -4   0    1.80    0.70
  -7  -4   0    0.80    1.10
  -7  -4   0    0.90    0.80
  -7  -4   0    1.00    0.70
  -7  -4   0    1.50    0.80
  -7  -4   0    1.10    0.80
   7   4   0    1.50    0.80
   7   4   0    0.90    0.70
   7   4   0    0.80    0.80
   7   4   0    0.20    0.70
   7   4   0    0.60    0.70
   7   4   0    2.70    1.00
   7   4   0    1.10    0.60
  -8  -4   0   10.10    1.70
  -8  -4   0    7.00    1.50
  -8  -4   0   10.70    2.60
  -8  -4   0   10.50    1.80
  -8  -4   0    9.20    1.80
  -8  -4   0   10.70    1.40
  -8  -4   0    6.80    1.20
  -8  -4   0    7.50    1.30
   8   4   0    8.20    1.90
   8   4   0    8.90    1.20
   8   4   0    8.30    1.30
   8   4   0    5.10    1.00
   8   4   0    5.30    1.30
   8   4   0    6.60    1.60
   8   4   0    8.20    1.50
  -9  -4   0   42.40    3.10
  -9  -4   0   45.50    2.60
  -9  -4   0   37.50    2.80
  -9  -4   0   34.50    2.90
  -9  -4   0   42.80    3.00
  -9  -4   0   32.30    2.80
  -9  -4   0   40.20    2.70
  -9  -4   0   34.60    4.30
   9   4   0   39.40    2.60
   9   4   0   28.70    3.30
   9   4   0   33.90    2.60
   9   4   0   38.10    3.00
   9   4   0   40.40    3.70
   9   4   0   34.70    2.30
   9   4   0   34.00    2.70
 -10  -4   0  150.98    6.90
 -10  -4   0  154.38    6.80
 -10  -4   0  137.39    6.50
 -10  -4   0  153.78    6.40
 -10  -4   0  153.88    7.20
 -10  -4   0  152.58    6.70
 -10  -4   0  145.59    6.00
 -10  -4   0  143.99    9.40
  10   4   0  162.28    5.80
  10   4   0  157.98    6.80
  10   4   0  157.38    6.00
  10   4   0  166.98    7.30
  10   4   0  141.79    6.80
  10   4   0  163.88    8.70
  10   4   0  154.58    6.50
 -11  -4   0   13.30    2.10
 -11  -4   0    5.80    1.70
 -11  -4   0   10.90    2.10
 -11  -4   0    5.10    2.50
 -11  -4   0   11.70    2.30
 -11  -4   0   11.00    2.10
  11   4   0    8.70    1.50
  11   4   0   11.50    2.00
  11   4   0    9.80    2.30
  11   4   0   13.90    2.30
  11   4   0    7.60    1.50
 -12  -4   0    1.30    1.20
 -12  -4   0   -1.70    1.60
 -12  -4   0    0.90    1.00
 -12  -4   0   -1.00    0.80
  12   4   0    0.80    1.30
 -13  -4   0    5.90    1.70
 -13  -4   0    0.90    2.40
 -13  -4   0    3.50    1.80
 -13  -4   0    3.60    1.80
 -14  -4   0    1.40    2.50
 -14  -4   0    1.50    1.50
 -14  -4   0    0.30    1.50
 -13   5   0    8.20    2.20
 -13   5   0    6.30    2.00
 -13   5   0   10.70    2.50
  12  -5   0   -0.40    1.30
 -12   5   0    1.80    1.40
 -12   5   0    0.20    1.30
 -12   5   0   -1.10    1.20
  11  -5   0   14.10    3.30
  11  -5   0   17.50    3.00
 -11   5   0   15.50    2.60
 -11   5   0   19.20    2.70
 -11   5   0   11.20    2.10
 -11   5   0   12.90    2.40
  10  -5   0   -0.80    0.70
  10  -5   0    0.20    1.30
  10  -5   0    0.30    0.90
  10  -5   0    0.70    0.90
  10  -5   0   -0.70    0.90
  10  -5   0    0.90    1.10
 -10   5   0   -0.60    0.90
 -10   5   0   -0.60    0.90
 -10   5   0   -1.40    0.70
 -10   5   0    0.20    0.80
   9  -5   0   15.70    2.30
   9  -5   0   16.80    2.20
   9  -5   0   23.90    3.00
   9  -5   0   15.20    2.50
   9  -5   0   12.80    2.30
  -9   5   0   13.00    2.00
  -9   5   0   15.70    2.10
  -9   5   0   15.50    2.20
  -9   5   0   13.50    2.20
  -9   5   0   15.00    2.20
   8  -5   0    0.20    0.80
   8  -5   0    0.20    0.80
   8  -5   0    0.50    0.70
   8  -5   0   -0.40    0.60
   8  -5   0    0.20    0.90
   8  -5   0   -0.20    0.80
   8  -5   0    0.10    0.80
  -8   5   0    0.20    0.70
  -8   5   0   -0.50    0.70
  -8   5   0    0.40    0.80
  -8   5   0   -0.20    0.80
  -8   5   0   -0.50    0.60
  -8   5   0    0.20    0.80
   7  -5   0   83.59    4.40
   7  -5   0   86.19    4.10
   7  -5   0   86.49    4.10
   7  -5   0   78.19    4.10
   7  -5   0   80.99    4.40
   7  -5   0   79.29    4.00
   7  -5   0   75.49    4.00
  -7   5   0   85.39    4.20
  -7   5   0   80.39    4.10
  -7   5   0   81.49    4.00
  -7   5   0   77.79    4.00
  -7   5   0   81.19    4.10
  -7   5   0   82.69    4.20
   6  -5   0    1.10    0.80
   6  -5   0    1.00    0.80
   6  -5   0    0.50    0.80
   6  -5   0    0.90    0.80
   6  -5   0    1.20    0.80
   6  -5   0    0.80    0.80
   6  -5   0    1.20    0.70
  -6   5   0    1.70    0.80
  -6   5   0   -0.30    0.60
  -6   5   0    0.10    0.60
  -6   5   0    1.80    1.00
  -6   5   0    0.90    0.80
  -6   5   0    0.90    0.80
   5  -5   0    2.30    0.40
   5  -5   0    1.80    0.90
   5  -5   0    3.80    0.90
   5  -5   0    3.40    0.90
   5  -5   0    3.00    0.90
   5  -5   0    2.00    0.90
   5  -5   0    3.10    1.00
  -5   5   0    3.40    0.60
  -5   5   0    1.50    0.80
  -5   5   0    1.70    0.80
  -5   5   0    2.10    0.80
  -5   5   0    2.60    0.80
  -5   5   0    2.90    0.90
  -5   5   0    2.90    0.90
   4  -5   0    5.20    1.20
   4  -5   0    4.90    1.00
   4  -5   0    6.80    0.70
   4  -5   0    7.50    1.20
   4  -5   0    4.80    0.90
   4  -5   0    5.50    1.10
   4  -5   0    5.40    1.00
   4  -5   0    5.20    1.00
  -4   5   0    6.50    1.00
  -4   5   0    6.60    1.10
  -4   5   0    6.60    1.10
  -4   5   0    6.80    0.80
  -4   5   0    5.30    1.10
  -4   5   0    6.10    1.10
  -4   5   0    5.70    1.10
  -4   5   0    5.10    1.00
   3  -5   0  519.25   15.90
   3  -5   0  543.85   15.90
   3  -5   0  514.55   15.10
   3  -5   0  506.45   15.80
   3  -5   0  510.55   15.70
   3  -5   0  530.35   15.80
  -3   5   0  517.05   15.80
  -3   5   0  528.55   15.90
  -3   5   0  523.15   15.20
  -3   5   0  522.25   15.80
  -3   5   0  527.85   15.90
   2  -5   0   34.90    2.00
   2  -5   0   31.80    1.90
   2  -5   0   35.40    1.60
   2  -5   0   31.40    1.90
   2  -5   0   31.20    1.80
   2  -5   0   26.10    1.80
  -2   5   0   34.40    1.90
  -2   5   0   32.60    2.10
  -2   5   0   35.50    1.60
  -2   5   0   32.60    1.90
  -2   5   0   32.00    1.90
  -2   5   0   35.20    2.30
   1  -5   0  382.56   11.60
   1  -5   0  384.26   11.60
   1  -5   0  377.66   11.60
   1  -5   0  376.16   11.60
   1  -5   0  370.66   11.70
  -1   5   0  392.76   11.70
  -1   5   0  365.86   11.40
  -1   5   0  373.56   11.60
  -1   5   0  388.96   11.60
  -1   5   0  374.46   11.70
  -1   5   0  377.66   11.60
   0  -5   0  316.57    9.90
   0  -5   0  321.87   10.00
   0  -5   0  318.17    9.80
   0  -5   0  316.57    9.90
   0  -5   0  324.87   10.10
   0  -5   0  311.97   10.00
   0  -5   0  324.47   10.00
   0   5   0  326.57   10.00
   0   5   0  339.67   10.00
   0   5   0  325.27    9.70
   0   5   0  317.27   10.00
   0   5   0  318.97    9.70
   0   5   0  325.37   10.00
   0   5   0  317.47   10.00
   0   5   0  315.27   10.00
  -1  -5   0  966.00  155.98
  -1  -5   0  724.23   33.40
  -1  -5   0  694.63   42.70
   1   5   0  735.93   44.30
   1   5   0  762.32   33.50
  -2  -5   0   18.50    1.50
  -2  -5   0   21.20    1.50
  -2  -5   0   20.70    1.40
  -2  -5   0   21.70    1.50
  -2  -5   0   17.40    1.30
  -2  -5   0   17.00    1.30
  -2  -5   0   17.90    1.40
  -2  -5   0   17.50    1.30
   2   5   0   18.50    1.50
   2   5   0   17.60    1.30
   2   5   0   20.80    1.50
   2   5   0   17.90    1.20
   2   5   0   22.70    1.60
   2   5   0   18.70    1.40
   2   5   0   17.60    1.50
  -3  -5   0    6.90    1.00
  -3  -5   0    8.50    1.10
  -3  -5   0    8.60    1.20
  -3  -5   0   12.20    1.50
  -3  -5   0    8.80    1.30
  -3  -5   0   12.40    1.40
   3   5   0    9.70    1.20
   3   5   0    8.40    1.10
   3   5   0    8.70    1.00
   3   5   0   11.00    1.30
   3   5   0    8.40    1.10
   3   5   0    9.20    1.20
   3   5   0    9.50    1.10
   3   5   0    8.70    1.20
  -4  -5   0  312.17   10.00
  -4  -5   0  298.07   10.10
  -4  -5   0  307.47   10.10
  -4  -5   0  302.57   10.00
  -4  -5   0  303.07    9.90
  -4  -5   0  316.07   10.60
   4   5   0  316.67    9.70
   4   5   0  311.77    9.90
   4   5   0  320.17   10.20
   4   5   0  301.77    9.70
   4   5   0  308.87   10.60
   4   5   0  302.87   10.10
   4   5   0  316.97   10.00
  -5  -5   0    1.40    0.80
  -5  -5   0    2.40    0.90
  -5  -5   0    1.30    0.80
  -5  -5   0    0.90    0.60
  -5  -5   0    1.50    0.70
  -5  -5   0    1.90    0.80
   5   5   0    2.00    0.90
   5   5   0    3.40    0.80
   5   5   0    1.40    0.70
   5   5   0    1.70    0.90
   5   5   0    2.20    0.70
   5   5   0    2.30    0.90
   5   5   0    2.80    0.60
   5   5   0    1.10    0.70
  -6  -5   0  236.68    8.60
  -6  -5   0  247.58    8.50
  -6  -5   0  247.38    8.70
  -6  -5   0  245.58    8.40
  -6  -5   0  240.08    8.70
  -6  -5   0  248.98    9.60
   6   5   0  241.28    8.10
   6   5   0  241.58    8.40
   6   5   0  251.57    8.10
   6   5   0  235.88    8.70
   6   5   0  247.78    8.60
   6   5   0  247.38    8.70
  -7  -5   0   22.30    2.30
  -7  -5   0   28.50    2.20
  -7  -5   0   21.90    1.70
  -7  -5   0   22.90    2.50
  -7  -5   0   24.20    2.80
  -7  -5   0   26.40    2.10
  -7  -5   0   24.50    2.10
   7   5   0   26.20    2.20
   7   5   0   24.80    2.70
   7   5   0   24.60    2.00
   7   5   0   23.40    2.60
   7   5   0   24.60    1.80
   7   5   0   20.90    1.90
  -8  -5   0   12.10    1.90
  -8  -5   0   12.30    1.90
  -8  -5   0   12.30    1.90
  -8  -5   0   11.30    1.70
  -8  -5   0   14.90    2.10
  -8  -5   0   13.20    1.50
  -8  -5   0   14.00    2.70
   8   5   0   16.10    2.00
   8   5   0   13.00    1.80
   8   5   0   12.40    1.50
   8   5   0   12.20    1.80
   8   5   0    7.40    1.30
   8   5   0   10.00    2.10
   8   5   0   12.40    2.40
  -9  -5   0   26.80    4.10
  -9  -5   0   18.10    2.30
  -9  -5   0   19.40    2.60
  -9  -5   0   23.30    2.00
  -9  -5   0   28.10    2.90
  -9  -5   0   24.00    2.10
  -9  -5   0   22.40    2.70
  -9  -5   0   24.00    2.50
   9   5   0   28.50    3.20
   9   5   0   19.60    2.30
   9   5   0   23.10    2.20
   9   5   0   28.60    2.90
   9   5   0   21.30    3.10
   9   5   0   21.90    1.80
   9   5   0   27.30    2.90
 -10  -5   0   54.09    4.10
 -10  -5   0   70.69    4.00
 -10  -5   0   51.69    3.70
 -10  -5   0   65.19    3.70
 -10  -5   0   62.29    3.30
 -10  -5   0   53.39    3.80
 -10  -5   0   51.79    5.70
 -10  -5   0   65.89    4.20
  10   5   0   54.59    5.00
  10   5   0   55.69    3.80
  10   5   0   57.19    4.20
  10   5   0   64.49    3.80
  10   5   0   57.79    3.30
  10   5   0   57.29    3.10
  10   5   0   67.19    4.20
 -11  -5   0    2.70    1.20
 -11  -5   0    0.80    1.00
 -11  -5   0    1.50    1.20
 -11  -5   0    0.30    2.20
 -11  -5   0    0.90    1.10
 -11  -5   0    3.50    1.40
  11   5   0    1.70    1.50
  11   5   0    5.50    1.70
  11   5   0    0.90    1.10
  11   5   0    0.50    1.00
  11   5   0    1.00    0.90
 -12  -5   0    2.20    2.60
 -12  -5   0    3.60    1.60
 -12  -5   0    3.80    1.40
 -12  -5   0    4.00    1.60
  12   5   0    0.80    1.40
 -13  -5   0   58.79    4.50
 -13  -5   0   59.49    4.10
  12  -6   0  121.89    7.20
 -12   6   0  124.49    7.40
 -12   6   0  102.19    6.10
 -12   6   0  108.59    6.30
 -11   6   0    8.90    2.00
 -11   6   0   12.00    2.50
 -11   6   0   10.50    2.20
  10  -6   0  110.89    6.40
  10  -6   0  130.09    6.70
 -10   6   0  134.59    6.20
 -10   6   0  115.39    6.00
 -10   6   0  123.49    6.10
 -10   6   0  116.59    6.10
   9  -6   0    9.40    1.80
   9  -6   0   11.00    2.20
   9  -6   0   10.60    1.90
   9  -6   0    7.80    1.60
   9  -6   0   13.30    2.50
   9  -6   0    8.20    1.80
  -9   6   0   11.20    2.00
  -9   6   0   14.40    2.30
  -9   6   0    8.90    1.80
  -9   6   0   11.00    2.20
  -9   6   0    8.10    1.80
   8  -6   0   44.10    3.20
   8  -6   0   48.20    3.50
   8  -6   0   40.80    3.00
   8  -6   0   43.20    3.10
   8  -6   0   42.80    3.00
   8  -6   0   36.50    3.00
   8  -6   0   42.10    3.30
  -8   6   0   41.30    3.20
  -8   6   0   44.50    3.30
  -8   6   0   42.10    3.00
  -8   6   0   52.09    3.40
  -8   6   0   52.09    4.70
   7  -6   0   -0.40    0.60
   7  -6   0   -0.10    0.80
   7  -6   0    1.70    1.00
   7  -6   0    1.00    0.90
   7  -6   0    1.70    0.90
   7  -6   0    0.80    0.90
   7  -6   0    1.10    1.00
  -7   6   0    1.00    0.80
  -7   6   0    1.60    1.00
  -7   6   0    0.70    0.90
  -7   6   0    0.80    0.80
  -7   6   0    1.20    0.90
  -7   6   0    0.90    0.90
   6  -6   0    2.90    1.00
   6  -6   0    0.30    0.70
   6  -6   0    1.40    0.80
   6  -6   0    0.60    0.90
   6  -6   0    2.60    1.00
   6  -6   0    1.30    0.80
   6  -6   0    1.70    1.10
   6  -6   0    1.30    0.40
  -6   6   0    1.10    0.50
  -6   6   0    2.90    1.00
  -6   6   0    2.40    1.00
  -6   6   0    1.50    0.90
  -6   6   0    1.10    0.80
  -6   6   0    2.50    1.00
  -6   6   0    1.70    0.90
  -6   6   0    1.80    0.90
   5  -6   0  215.78    7.80
   5  -6   0  213.48    7.80
   5  -6   0  245.68    8.30
   5  -6   0  219.38    7.80
   5  -6   0  198.48    7.70
   5  -6   0  216.78    7.80
   5  -6   0  215.18    8.00
   5  -6   0  217.18    6.60
  -5   6   0  210.48    7.80
  -5   6   0  220.38    7.90
  -5   6   0  217.68    6.80
  -5   6   0  211.18    7.70
  -5   6   0  216.28    7.90
  -5   6   0  211.38    7.80
  -5   6   0  208.88    7.70
  -5   6   0  206.78    7.80
   4  -6   0   53.19    2.90
   4  -6   0   43.70    3.00
   4  -6   0   50.89    2.80
   4  -6   0   50.29    2.80
   4  -6   0   47.30    3.20
   4  -6   0   51.79    3.20
   4  -6   0   53.69    2.10
  -4   6   0   50.99    2.80
  -4   6   0   49.00    2.80
  -4   6   0   52.49    2.80
  -4   6   0   55.19    2.90
  -4   6   0   47.90    2.80
  -4   6   0   51.89    2.20
  -4   6   0   54.19    2.90
   3  -6   0   11.70    1.00
   3  -6   0    9.90    1.40
   3  -6   0    7.60    1.10
   3  -6   0    9.30    1.30
   3  -6   0    6.60    1.10
   3  -6   0    9.90    1.40
   3  -6   0    9.00    1.30
  -3   6   0    9.50    1.00
  -3   6   0   10.60    1.40
  -3   6   0   13.20    1.60
  -3   6   0   12.50    1.50
  -3   6   0   10.40    1.30
  -3   6   0   12.00    1.50
  -3   6   0   12.10    1.60
   2  -6   0  121.29    4.30
   2  -6   0  127.09    4.80
   2  -6   0  129.09    4.90
   2  -6   0  120.69    4.80
   2  -6   0  129.39    4.80
   2  -6   0  128.89    4.80
   2  -6   0  119.29    4.70
  -2   6   0  128.69    4.40
  -2   6   0  125.79    4.80
  -2   6   0  128.49    4.90
  -2   6   0  132.89    5.00
  -2   6   0  122.79    4.80
  -2   6   0  133.09    5.00
  -2   6   0  125.79    4.90
   1  -6   0   63.59    2.80
   1  -6   0   63.99    2.60
   1  -6   0   64.69    3.00
   1  -6   0   65.19    3.00
   1  -6   0   62.89    3.00
   1  -6   0   64.69    2.90
   1  -6   0   60.29    2.90
  -1   6   0   65.69    3.00
  -1   6   0   67.99    2.80
  -1   6   0   64.49    2.60
  -1   6   0   64.69    2.90
  -1   6   0   58.29    2.90
  -1   6   0   60.09    2.90
  -1   6   0   61.49    2.90
  -1   6   0   61.89    3.00
   0  -6   0   34.60    2.00
   0  -6   0   32.40    1.70
   0  -6   0   31.90    2.30
   0  -6   0   37.70    2.10
   0  -6   0   34.70    2.00
   0  -6   0   31.70    1.90
   0  -6   0   33.00    2.10
   0   6   0   29.90    2.20
   0   6   0   34.10    2.00
   0   6   0   32.80    2.00
   0   6   0   30.60    1.70
   0   6   0   33.00    2.20
   0   6   0   30.10    1.70
   0   6   0   33.00    2.00
  -1  -6   0    3.40    0.80
  -1  -6   0    3.30    0.80
  -1  -6   0    4.30    1.00
  -1  -6   0    4.60    0.90
  -1  -6   0    2.00    0.90
  -1  -6   0    4.80    0.80
  -1  -6   0    2.90    0.70
  -1  -6   0    4.50    0.80
   1   6   0    3.70    0.70
   1   6   0    4.30    0.90
   1   6   0    2.70    0.80
   1   6   0    4.50    1.00
   1   6   0    4.10    0.70
   1   6   0    3.00    0.70
  -2  -6   0    2.10    0.70
  -2  -6   0    1.40    0.60
  -2  -6   0    2.20    0.70
  -2  -6   0    2.20    0.80
  -2  -6   0    1.70    0.60
  -2  -6   0    2.70    0.80
  -2  -6   0    1.50    0.60
  -2  -6   0    1.60    0.60
   2   6   0    1.60    0.60
   2   6   0    1.90    0.80
   2   6   0    0.30    0.50
   2   6   0    2.30    0.70
   2   6   0    0.30    0.60
   2   6   0    1.10    0.60
   2   6   0    2.20    0.70
  -3  -6   0   28.60    1.80
  -3  -6   0   26.80    1.90
  -3  -6   0   27.40    1.90
  -3  -6   0   23.70    1.90
  -3  -6   0   25.00    1.90
  -3  -6   0   26.50    2.00
   3   6   0   25.10    1.70
   3   6   0   27.50    1.80
   3   6   0   27.60    2.00
   3   6   0   23.60    1.90
   3   6   0   26.30    2.00
   3   6   0   27.50    1.80
   3   6   0   29.90    2.00
  -4  -6   0    0.70    0.60
  -4  -6   0   -0.20    0.50
  -4  -6   0   -0.30    0.60
  -4  -6   0    0.80    0.70
  -4  -6   0   -0.10    0.50
  -4  -6   0    0.40    0.60
   4   6   0    0.40    0.60
   4   6   0    0.40    0.50
   4   6   0    0.40    0.60
   4   6   0    0.70    0.50
   4   6   0    0.20    0.60
   4   6   0    0.30    0.70
   4   6   0    0.30    0.50
   4   6   0    0.60    0.60
  -5  -6   0   29.50    2.20
  -5  -6   0   30.00    2.00
  -5  -6   0   24.10    2.30
  -5  -6   0   27.50    2.20
  -5  -6   0   22.60    1.90
   5   6   0   25.70    2.40
   5   6   0   24.50    1.90
   5   6   0   29.40    2.30
   5   6   0   27.70    2.00
   5   6   0   30.60    2.20
   5   6   0   25.60    2.10
   5   6   0   29.20    1.90
   5   6   0   28.60    1.90
  -6  -6   0   24.80    2.20
  -6  -6   0   29.60    2.20
  -6  -6   0   29.80    2.80
  -6  -6   0   25.60    2.20
  -6  -6   0   26.40    2.10
  -6  -6   0   25.90    2.30
   6   6   0   24.40    2.00
   6   6   0   28.40    2.10
   6   6   0   28.00    2.50
   6   6   0   30.00    2.70
   6   6   0   24.90    1.90
   6   6   0   30.00    2.40
   6   6   0   28.40    2.30
   6   6   0   27.00    2.20
  -7  -6   0   35.30    2.50
  -7  -6   0   30.10    2.60
  -7  -6   0   35.80    2.60
  -7  -6   0   37.30    3.50
  -7  -6   0   36.30    2.80
  -7  -6   0   34.20    2.60
   7   6   0   39.30    2.80
   7   6   0   37.30    2.30
   7   6   0   36.20    2.30
   7   6   0   33.40    2.80
   7   6   0   39.20    2.50
   7   6   0   34.10    3.10
   7   6   0   36.30    2.50
  -8  -6   0    7.70    1.50
  -8  -6   0    8.50    1.70
  -8  -6   0    8.00    1.80
  -8  -6   0    8.60    2.40
  -8  -6   0    6.20    1.40
   8   6   0    6.30    1.70
   8   6   0    6.40    1.20
   8   6   0   10.80    1.90
   8   6   0   11.60    1.60
   8   6   0    6.90    1.20
   8   6   0    6.70    1.60
   8   6   0    6.90    1.40
  -9  -6   0   46.90    3.80
  -9  -6   0   48.90    4.90
  -9  -6   0   51.19    3.40
  -9  -6   0   48.50    3.10
  -9  -6   0   55.59    3.80
  -9  -6   0   50.09    3.60
  -9  -6   0   46.20    3.40
   9   6   0   48.70    2.80
   9   6   0   56.29    3.70
   9   6   0   48.80    4.30
   9   6   0   44.50    3.20
   9   6   0   50.69    3.70
   9   6   0   50.19    2.90
   9   6   0   44.30    3.10
 -10  -6   0  446.16   18.50
 -10  -6   0  420.86   15.40
 -10  -6   0  465.95   16.70
 -10  -6   0  467.25   15.70
 -10  -6   0  448.86   15.90
 -10  -6   0  474.25   15.10
 -10  -6   0  446.66   15.60
  10   6   0  419.16   15.10
  10   6   0  443.06   15.40
  10   6   0  460.75   14.60
  10   6   0  477.45   14.60
  10   6   0  482.15   16.20
  10   6   0  442.16   17.30
  10   6   0  468.85   15.70
 -11  -6   0   11.70    3.60
 -11  -6   0   13.80    2.40
 -11  -6   0   14.50    2.30
 -11  -6   0   13.20    2.40
 -11  -6   0   14.30    2.10
  11   6   0   17.90    2.90
  11   6   0   15.00    2.70
  11   6   0   14.20    2.20
 -12  -6   0   84.89    8.20
 -12  -6   0  105.09    5.90
 -12  -6   0  105.79    6.00
 -12  -6   0  113.19    5.60
  12   6   0  110.99    6.10
 -13  -6   0   51.89    4.30
 -13  -6   0   54.79    4.00
 -13  -6   0   44.30    7.10
 -13  -6   0   58.09    4.70
 -12   7   0   55.09    4.50
 -12   7   0   52.89    4.60
 -12   7   0   62.49    4.70
  11  -7   0   32.60    4.50
 -11   7   0   27.30    3.50
 -11   7   0   30.40    3.60
 -11   7   0   28.70    3.50
  10  -7   0   -1.40    1.30
 -10   7   0    0.80    1.40
 -10   7   0   -0.90    0.90
 -10   7   0   -0.10    1.30
 -10   7   0    0.60    1.20
   9  -7   0    1.50    1.20
   9  -7   0    0.90    1.00
   9  -7   0    2.90    1.60
   9  -7   0    0.00    0.90
   9  -7   0    1.60    1.10
   9  -7   0    1.00    1.80
  -9   7   0    1.00    1.10
  -9   7   0    2.50    1.40
  -9   7   0    2.50    1.40
  -9   7   0    0.30    1.00
   8  -7   0    1.70    1.10
   8  -7   0    0.70    1.20
   8  -7   0    1.70    1.10
   8  -7   0    2.00    1.30
   8  -7   0    1.50    1.20
  -8   7   0    2.50    1.10
  -8   7   0    1.20    1.10
  -8   7   0    1.60    1.10
  -8   7   0    3.10    1.30
  -8   7   0    1.10    1.00
  -8   7   0    1.00    1.20
   7  -7   0   23.90    2.60
   7  -7   0   24.80    2.50
   7  -7   0   25.30    2.70
   7  -7   0   23.00    2.40
   7  -7   0   26.80    2.80
   7  -7   0   27.00    2.40
  -7   7   0   32.90    3.20
  -7   7   0   30.40    3.00
  -7   7   0   24.80    2.50
  -7   7   0   27.80    2.50
  -7   7   0   26.30    2.80
  -7   7   0   29.50    2.60
  -7   7   0   30.90    2.70
   6  -7   0   36.50    2.70
   6  -7   0   35.90    2.70
   6  -7   0   38.10    2.80
   6  -7   0   35.70    2.70
   6  -7   0   40.50    3.00
   6  -7   0   38.90    1.80
   6  -7   0   38.90    2.80
   6  -7   0   38.00    2.80
  -6   7   0   39.60    2.90
  -6   7   0   35.60    2.80
  -6   7   0   37.70    2.80
  -6   7   0   31.30    2.70
  -6   7   0   39.80    2.70
  -6   7   0   38.50    2.80
  -6   7   0   32.50    2.70
  -6   7   0   36.50    1.90
   5  -7   0   26.80    2.30
   5  -7   0   26.40    2.20
   5  -7   0   24.70    2.10
   5  -7   0   29.50    2.50
   5  -7   0   29.60    2.30
   5  -7   0   25.80    1.50
   5  -7   0   25.90    2.20
   5  -7   0   25.90    2.30
  -5   7   0   28.50    2.40
  -5   7   0   21.10    2.30
  -5   7   0   26.20    1.60
  -5   7   0   23.10    2.10
  -5   7   0   25.50    2.20
  -5   7   0   25.00    2.20
  -5   7   0   24.90    2.10
  -5   7   0   30.80    2.40
   4  -7   0  686.33   21.80
   4  -7   0  726.23   21.80
   4  -7   0  735.03   21.80
   4  -7   0  711.43   21.80
   4  -7   0  740.63   22.60
   4  -7   0  722.13   21.90
   4  -7   0  705.63   20.80
  -4   7   0  703.73   22.00
  -4   7   0  702.73   21.70
  -4   7   0  725.33   22.00
  -4   7   0  742.83   22.00
  -4   7   0  704.73   20.90
  -4   7   0  722.63   21.80
  -4   7   0  727.73   21.90
   3  -7   0  251.97    8.60
   3  -7   0  263.07    8.60
   3  -7   0  242.58    9.20
   3  -7   0  246.78    8.60
   3  -7   0  243.18    8.70
  -3   7   0  245.98    8.60
  -3   7   0  248.38    8.00
  -3   7   0  243.88    8.70
  -3   7   0  248.98    8.70
  -3   7   0  259.87    8.80
  -3   7   0  243.78    8.60
  -3   7   0  249.78    8.70
   2  -7   0   -0.10    0.50
   2  -7   0    0.80    0.60
   2  -7   0    1.40    0.50
   2  -7   0    1.40    0.80
   2  -7   0    0.60    0.60
   2  -7   0    0.20    0.60
   2  -7   0    0.90    0.70
  -2   7   0    0.80    0.40
  -2   7   0    0.10    0.50
  -2   7   0    0.50    0.50
  -2   7   0    1.00    0.60
  -2   7   0    0.80    0.60
  -2   7   0    0.80    0.60
  -2   7   0    0.30    0.60
   1  -7   0   19.00    1.60
   1  -7   0   18.50    1.90
   1  -7   0   15.50    1.60
   1  -7   0   18.40    1.50
   1  -7   0   14.30    1.50
   1  -7   0   16.50    1.70
   1  -7   0   13.40    1.30
   1  -7   0   15.30    1.60
   1  -7   0   15.00    1.20
  -1   7   0   14.40    1.60
  -1   7   0   15.60    1.70
  -1   7   0   13.40    1.60
  -1   7   0   16.90    1.80
  -1   7   0   10.70    1.20
  -1   7   0   13.50    1.20
  -1   7   0   18.00    1.80
  -1   7   0   16.50    1.80
   0  -7   0   76.19    3.50
   0  -7   0   73.69    3.50
   0  -7   0   71.49    3.00
   0  -7   0   79.49    3.40
   0  -7   0   70.79    3.40
   0  -7   0   69.09    3.00
   0  -7   0   68.39    3.30
   0  -7   0   76.29    3.30
   0   7   0   71.69    3.40
   0   7   0   73.09    3.30
   0   7   0   75.99    3.50
   0   7   0   67.69    3.00
   0   7   0   70.09    3.10
   0   7   0   77.09    3.40
   0   7   0   70.99    3.40
   0   7   0   74.29    3.40
  -1  -7   0   48.80    2.70
  -1  -7   0   53.69    2.60
  -1  -7   0   50.99    2.80
  -1  -7   0   49.40    2.40
  -1  -7   0   53.09    2.80
  -1  -7   0   46.30    2.50
  -1  -7   0   53.59    2.70
  -1  -7   0   53.09    2.60
   1   7   0   51.29    2.70
   1   7   0   53.09    2.70
   1   7   0   48.10    2.40
   1   7   0   52.29    2.80
   1   7   0   52.59    2.80
   1   7   0   48.70    2.30
  -2  -7   0   92.99    3.90
  -2  -7   0   90.29    3.70
  -2  -7   0   97.59    4.00
  -2  -7   0   90.29    4.00
  -2  -7   0   88.59    4.00
  -2  -7   0   90.29    3.90
  -2  -7   0   91.19    4.10
  -2  -7   0   91.79    3.80
   2   7   0   89.89    3.90
   2   7   0   88.19    4.00
   2   7   0   96.89    4.10
   2   7   0   90.49    4.10
   2   7   0   94.89    3.80
   2   7   0   92.29    4.00
   2   7   0   92.49    3.90
  -3  -7   0   61.99    3.20
  -3  -7   0   63.29    3.10
  -3  -7   0   58.59    3.20
  -3  -7   0   63.09    3.10
  -3  -7   0   60.49    3.70
  -3  -7   0   58.79    3.20
  -3  -7   0   59.79    3.00
   3   7   0   59.09    3.00
   3   7   0   62.69    3.30
   3   7   0   60.69    3.40
   3   7   0   62.59    3.10
   3   7   0   62.09    3.30
   3   7   0   62.59    2.90
   3   7   0   66.49    3.20
  -4  -7   0   12.00    1.60
  -4  -7   0   11.90    1.80
  -4  -7   0   13.80    1.60
  -4  -7   0   10.10    1.40
  -4  -7   0   14.20    1.90
   4   7   0   13.70    1.70
   4   7   0   12.40    1.60
   4   7   0   14.40    1.60
   4   7   0    9.00    1.40
   4   7   0   10.60    1.70
   4   7   0   12.50    1.60
   4   7   0   13.70    1.60
   4   7   0   12.10    1.40
  -5  -7   0    1.80    0.90
  -5  -7   0    2.90    1.00
  -5  -7   0    3.70    1.20
  -5  -7   0    2.70    1.00
  -5  -7   0    2.20    0.80
  -5  -7   0    2.50    1.10
   5   7   0    2.80    1.00
   5   7   0    2.20    1.10
   5   7   0    1.60    0.90
   5   7   0    2.50    0.90
   5   7   0    3.00    1.00
   5   7   0    1.20    0.60
   5   7   0    3.40    0.90
   5   7   0    1.50    0.90
  -6  -7   0    2.20    1.20
  -6  -7   0    0.60    0.80
  -6  -7   0    1.00    0.90
  -6  -7   0   -0.10    0.80
  -6  -7   0    1.10    0.80
  -6  -7   0    3.10    1.20
   6   7   0    0.40    0.70
   6   7   0    1.20    0.70
   6   7   0    0.70    0.90
   6   7   0    1.00    0.90
   6   7   0   -0.10    0.70
   6   7   0    1.10    0.80
   6   7   0    0.30    0.70
   6   7   0    1.20    0.90
  -7  -7   0    0.60    1.00
  -7  -7   0    0.20    1.10
  -7  -7   0    1.20    0.90
  -7  -7   0    1.00    1.00
  -7  -7   0    2.20    1.10
  -7  -7   0    0.30    0.80
   7   7   0    0.00    0.70
   7   7   0    1.50    0.90
   7   7   0    1.60    0.80
   7   7   0    1.30    1.10
   7   7   0    0.60    0.70
   7   7   0    3.50    1.50
   7   7   0    1.40    1.10
   7   7   0    0.00    1.00
  -8  -7   0   60.39    4.00
  -8  -7   0   60.49    3.70
  -8  -7   0   61.09    3.90
  -8  -7   0   59.19    3.70
  -8  -7   0   60.89    3.70
  -8  -7   0   67.79    5.00
   8   7   0   60.39    3.60
   8   7   0   60.09    4.60
   8   7   0   69.59    4.20
   8   7   0   61.19    3.30
   8   7   0   65.19    3.90
   8   7   0   58.89    3.30
   8   7   0   56.69    3.60
  -9  -7   0    7.40    1.70
  -9  -7   0    7.80    1.70
  -9  -7   0    7.90    2.70
  -9  -7   0    6.80    1.50
  -9  -7   0    6.70    2.10
   9   7   0    7.00    1.70
   9   7   0    6.50    1.50
   9   7   0    5.10    1.30
   9   7   0    9.90    2.10
   9   7   0    7.30    2.20
   9   7   0   10.60    1.70
   9   7   0    9.70    1.60
 -10  -7   0   -0.20    1.00
 -10  -7   0   -0.70    0.90
 -10  -7   0    0.50    1.10
 -10  -7   0   -1.70    0.90
 -10  -7   0   -2.20    1.50
  10   7   0    1.10    1.30
  10   7   0   -0.70    1.00
  10   7   0   -1.00    0.60
  10   7   0   -0.70    0.60
  10   7   0   -0.40    0.80
  10   7   0    0.20    1.20
  10   7   0    0.50    0.90
 -11  -7   0   36.10    3.30
 -11  -7   0   33.10    3.60
 -11  -7   0   29.60    5.10
 -11  -7   0   36.60    3.00
  11   7   0   35.20    3.40
  11   7   0   32.10    3.00
  11   7   0   35.20    3.90
 -12  -7   0    3.80    1.50
 -12  -7   0    4.50    1.80
 -12  -7   0    7.90    3.80
 -12  -7   0    4.20    1.70
  12   7   0    2.50    1.80
 -13  -7   0  120.59    6.90
 -13  -7   0   89.99    9.20
 -13  -7   0  124.79    6.70
 -13  -7   0  123.29    6.10
  11  -8   0   21.80    3.70
 -11   8   0   19.80    3.40
 -11   8   0   23.00    3.70
 -11   8   0   23.50    3.30
 -11   8   0   18.00    2.90
  10  -8   0   -0.50    1.40
 -10   8   0   -0.80    1.10
 -10   8   0    0.20    1.30
 -10   8   0   -1.70    1.10
 -10   8   0    0.20    1.20
   9  -8   0    3.90    1.80
  -9   8   0    2.10    1.50
  -9   8   0    3.00    1.40
  -9   8   0    1.50    1.40
  -9   8   0    2.40    1.40
  -9   8   0    5.90    1.80
   8  -8   0   -0.40    0.90
   8  -8   0    1.30    1.10
   8  -8   0   -1.10    0.90
   8  -8   0    0.00    1.00
   8  -8   0   -0.80    0.80
  -8   8   0   -0.30    0.90
  -8   8   0   -0.70    0.80
  -8   8   0    1.60    1.20
  -8   8   0    0.00    1.00
  -8   8   0   -2.10    0.70
   7  -8   0   17.20    2.70
   7  -8   0   19.50    2.20
   7  -8   0   16.00    2.20
   7  -8   0   19.70    2.70
   7  -8   0   26.50    2.80
  -7   8   0   20.60    2.50
  -7   8   0   18.70    2.60
  -7   8   0   26.80    3.00
  -7   8   0   19.00    2.30
  -7   8   0   23.60    2.80
  -7   8   0   25.50    2.00
  -7   8   0   24.80    2.80
   6  -8   0   -1.00    0.70
   6  -8   0    1.60    1.00
   6  -8   0    1.00    0.90
   6  -8   0   -0.50    0.70
   6  -8   0    0.10    0.80
   6  -8   0    0.00    0.70
   6  -8   0   -0.20    0.90
  -6   8   0   -1.60    0.60
  -6   8   0    0.40    0.80
  -6   8   0    0.40    0.50
  -6   8   0   -0.40    0.90
  -6   8   0   -0.80    0.70
  -6   8   0    1.70    1.10
  -6   8   0   -0.10    0.80
  -6   8   0   -0.80    0.70
   5  -8   0   32.10    2.50
   5  -8   0   30.80    1.80
   5  -8   0   30.80    2.50
   5  -8   0   27.10    2.40
   5  -8   0   35.80    2.70
   5  -8   0   31.20    2.60
   5  -8   0   28.80    2.60
   5  -8   0   30.30    2.50
  -5   8   0   30.20    1.90
  -5   8   0   36.00    2.70
  -5   8   0   33.70    2.60
  -5   8   0   26.90    2.80
  -5   8   0   29.30    2.50
  -5   8   0   31.70    2.60
  -5   8   0   32.80    2.60
  -5   8   0   33.60    2.50
   4  -8   0   49.60    3.00
   4  -8   0   52.79    3.20
   4  -8   0   56.39    3.20
   4  -8   0   51.89    3.20
   4  -8   0   49.90    3.00
   4  -8   0   42.70    2.90
   4  -8   0   51.49    2.40
   4  -8   0   53.39    3.70
  -4   8   0   45.20    2.90
  -4   8   0   50.89    3.10
  -4   8   0   47.70    3.20
  -4   8   0   51.69    3.10
  -4   8   0   48.40    3.10
  -4   8   0   58.79    3.30
  -4   8   0   49.20    2.50
   3  -8   0   70.89    3.60
   3  -8   0   74.39    3.80
   3  -8   0   68.29    3.60
   3  -8   0   77.99    3.10
   3  -8   0   65.89    3.70
   3  -8   0   74.29    3.70
   3  -8   0   71.99    3.60
  -3   8   0   67.29    3.60
  -3   8   0   72.69    3.20
  -3   8   0   74.19    3.80
  -3   8   0   72.29    3.80
  -3   8   0   74.79    3.70
  -3   8   0   82.19    3.90
  -3   8   0   72.49    3.80
   2  -8   0  224.78    7.30
   2  -8   0  212.38    7.80
   2  -8   0  213.48    8.00
   2  -8   0  214.78    7.70
   2  -8   0  219.88    7.80
   2  -8   0  218.48    8.00
  -2   8   0  227.08    7.90
  -2   8   0  214.68    8.00
  -2   8   0  226.28    8.00
  -2   8   0  224.08    8.00
  -2   8   0  221.88    7.40
  -2   8   0  220.28    8.00
  -2   8   0  222.08    7.90
   1  -8   0    1.40    0.70
   1  -8   0    2.30    0.90
   1  -8   0    1.50    1.00
   1  -8   0    1.40    0.70
   1  -8   0    1.20    0.70
   1  -8   0    1.20    0.60
   1  -8   0    1.40    0.60
   1  -8   0    0.90    0.80
  -1   8   0    1.80    0.70
  -1   8   0    0.70    0.70
  -1   8   0    0.90    0.70
  -1   8   0    0.80    0.50
  -1   8   0    0.90    0.70
  -1   8   0    1.00    0.70
  -1   8   0    0.50    0.70
  -1   8   0    1.10    0.70
   0  -8   0   48.60    2.90
   0  -8   0   42.50    2.30
   0  -8   0   46.90    2.60
   0  -8   0   41.20    2.60
   0  -8   0   43.10    2.30
   0  -8   0   44.20    2.80
   0  -8   0   45.40    2.70
   0  -8   0   41.10    2.50
   0   8   0   45.40    2.60
   0   8   0   45.50    2.60
   0   8   0   43.90    2.70
   0   8   0   47.10    2.70
   0   8   0   49.50    2.80
   0   8   0   46.70    2.70
   0   8   0   44.90    2.30
   0   8   0   42.30    2.30
  -1  -8   0    2.30    0.70
  -1  -8   0    1.40    0.80
  -1  -8   0    1.50    0.80
  -1  -8   0    2.20    0.70
  -1  -8   0    1.80    0.70
  -1  -8   0    2.20    0.80
  -1  -8   0    1.40    0.80
  -1  -8   0    2.10    0.80
   1   8   0    1.70    0.60
   1   8   0    2.10    0.80
   1   8   0    2.60    0.90
   1   8   0    2.70    0.90
   1   8   0    2.00    0.80
   1   8   0    1.20    0.80
   1   8   0    2.10    0.80
  -2  -8   0    0.40    0.50
  -2  -8   0    0.60    0.60
  -2  -8   0   -0.10    0.50
  -2  -8   0    0.30    0.60
  -2  -8   0    0.60    0.70
  -2  -8   0    0.90    0.70
   2   8   0    0.60    0.50
   2   8   0   -0.10    0.60
   2   8   0    0.10    0.60
   2   8   0    0.60    0.70
   2   8   0    0.10    0.60
   2   8   0    0.20    0.50
  -3  -8   0    5.40    1.30
  -3  -8   0    4.60    1.10
  -3  -8   0    5.20    1.10
  -3  -8   0    5.30    1.20
  -3  -8   0    3.00    1.00
  -3  -8   0    5.70    1.10
  -3  -8   0    4.60    1.20
   3   8   0    3.40    0.80
   3   8   0    6.30    1.50
   3   8   0    4.70    1.10
   3   8   0    3.70    1.00
   3   8   0    5.50    1.30
   3   8   0    5.70    1.20
   3   8   0    3.30    0.80
  -4  -8   0   93.79    4.30
  -4  -8   0  102.09    4.70
  -4  -8   0   94.79    4.60
  -4  -8   0   97.59    4.70
  -4  -8   0   98.59    4.40
  -4  -8   0  107.49    5.00
  -4  -8   0  113.09    4.70
   4   8   0  107.69    4.40
   4   8   0  109.69    4.90
   4   8   0  103.39    4.80
   4   8   0  102.39    4.60
   4   8   0   94.89    4.90
   4   8   0  101.69    4.40
   4   8   0   99.79    4.50
   4   8   0  108.19    4.60
  -5  -8   0    4.20    1.20
  -5  -8   0    5.00    1.20
  -5  -8   0    2.20    1.00
  -5  -8   0    4.30    1.20
  -5  -8   0    5.40    1.50
  -5  -8   0    3.20    1.20
   5   8   0    5.40    1.20
   5   8   0    3.60    1.00
   5   8   0    4.10    1.00
   5   8   0    4.00    1.40
   5   8   0    4.50    1.10
   5   8   0    7.60    1.50
   5   8   0    6.10    1.50
  -6  -8   0   42.80    3.10
  -6  -8   0   47.50    3.70
  -6  -8   0   40.70    2.90
  -6  -8   0   44.40    2.90
  -6  -8   0   40.80    3.10
  -6  -8   0   44.00    3.10
   6   8   0   47.60    3.10
   6   8   0   45.80    3.20
   6   8   0   41.90    2.80
   6   8   0   44.40    3.50
   6   8   0   50.29    3.10
   6   8   0   41.90    2.70
   6   8   0   44.40    2.70
   6   8   0   45.50    3.30
  -7  -8   0  128.49    6.10
  -7  -8   0  118.19    5.80
  -7  -8   0  138.59    7.00
  -7  -8   0  126.89    5.70
  -7  -8   0  130.69    5.80
   7   8   0  126.69    5.70
   7   8   0  130.09    6.10
   7   8   0  122.29    6.00
   7   8   0  129.89    6.80
   7   8   0  140.19    5.50
   7   8   0  121.49    5.70
   7   8   0  131.69    5.40
   7   8   0  134.99    6.00
  -8  -8   0   36.10    3.10
  -8  -8   0   37.40    3.20
  -8  -8   0   31.70    3.40
  -8  -8   0   30.00    3.20
  -8  -8   0   38.30    2.90
  -8  -8   0   34.40    3.90
   8   8   0   34.00    2.70
   8   8   0   34.10    3.00
   8   8   0   31.60    2.70
   8   8   0   39.10    2.70
   8   8   0   34.90    3.20
   8   8   0   31.20    2.50
   8   8   0   30.90    3.40
  -9  -8   0    4.10    1.20
  -9  -8   0    6.30    2.50
  -9  -8   0    1.40    1.30
  -9  -8   0    2.30    1.30
  -9  -8   0    6.20    1.70
  -9  -8   0    4.60    1.60
   9   8   0    4.80    1.50
   9   8   0    4.30    1.70
   9   8   0    8.50    1.90
   9   8   0    3.90    1.30
   9   8   0    5.50    1.60
   9   8   0    2.60    1.10
 -10  -8   0    0.20    1.00
 -10  -8   0    1.60    1.30
 -10  -8   0    1.90    1.50
 -10  -8   0   -0.10    2.00
  10   8   0    0.30    1.10
  10   8   0    0.00    1.00
  10   8   0    2.30    1.60
  10   8   0    0.20    1.30
  10   8   0    2.70    1.20
 -11  -8   0   11.20    3.70
 -11  -8   0   16.70    2.30
 -11  -8   0   11.30    2.30
 -11  -8   0   11.00    2.40
 -11  -8   0   14.40    2.60
  11   8   0    9.30    2.50
  11   8   0    9.80    1.90
  11   8   0   12.40    2.50
 -12  -8   0   15.60    2.80
 -12  -8   0   22.00    3.90
 -12  -8   0   16.60    2.50
 -12  -8   0   13.20    4.40
  12   8   0   17.10    3.00
 -13  -8   0   -0.80    2.20
 -13  -8   0    1.30    1.70
 -13  -8   0    1.40    1.30
 -11   9   0    4.90    2.00
 -11   9   0    0.40    1.40
 -11   9   0    3.50    1.90
 -11   9   0   -2.10    1.40
  10  -9   0   41.10    4.80
 -10   9   0   43.40    4.30
 -10   9   0   37.20    4.00
 -10   9   0   37.60    4.50
   9  -9   0  157.18    7.70
  -9   9   0  141.89    7.20
  -9   9   0  143.49    7.40
  -9   9   0  152.38    7.20
  -9   9   0  141.39    7.10
   8  -9   0   40.10    4.20
  -8   9   0   32.50    3.40
  -8   9   0   39.50    3.30
  -8   9   0   31.30    3.80
  -8   9   0   33.30    3.50
  -8   9   0   35.00    3.70
   7  -9   0   42.50    3.30
   7  -9   0   43.80    3.60
   7  -9   0   42.10    3.30
   7  -9   0   39.80    3.20
   7  -9   0   37.00    3.10
  -7   9   0   37.60    3.70
  -7   9   0   37.00    3.20
  -7   9   0   36.40    3.30
  -7   9   0   38.50    3.20
  -7   9   0   34.00    3.10
  -7   9   0   41.50    3.40
   6  -9   0  139.29    5.80
   6  -9   0  121.59    6.80
   6  -9   0  141.69    8.50
   6  -9   0  129.49    6.30
   6  -9   0  138.99    6.10
   6  -9   0  125.09    6.00
   6  -9   0  129.79    6.10
  -6   9   0  141.39    6.30
  -6   9   0  136.89    6.50
  -6   9   0  124.49    6.60
  -6   9   0  125.09    7.00
  -6   9   0  132.39    6.10
  -6   9   0  139.89    5.10
   5  -9   0   15.20    2.00
   5  -9   0   15.80    2.20
   5  -9   0   13.20    2.00
   5  -9   0   16.80    2.20
   5  -9   0   17.90    2.30
   5  -9   0   13.90    1.90
  -5   9   0   14.70    2.10
  -5   9   0   16.70    2.20
  -5   9   0   15.40    1.60
  -5   9   0   14.50    2.00
  -5   9   0   11.10    2.00
  -5   9   0   15.80    2.20
  -5   9   0   14.90    2.20
  -5   9   0   12.00    2.00
   4  -9   0   30.50    2.60
   4  -9   0   40.10    2.20
   4  -9   0   40.80    2.90
   4  -9   0   41.00    3.00
   4  -9   0   44.50    3.20
   4  -9   0   36.30    2.70
   4  -9   0   45.10    2.90
   4  -9   0   40.90    2.90
  -4   9   0   36.00    2.90
  -4   9   0   40.80    2.90
  -4   9   0   36.10    2.80
  -4   9   0   39.50    2.90
  -4   9   0   42.20    3.00
  -4   9   0   40.50    2.30
  -4   9   0   35.20    2.70
   3  -9   0  140.29    5.10
   3  -9   0  137.99    5.90
   3  -9   0  142.19    5.90
   3  -9   0  140.09    5.80
   3  -9   0  137.79    6.00
  -3   9   0  135.59    5.90
  -3   9   0  138.59    5.90
  -3   9   0  141.99    6.00
  -3   9   0  137.19    5.80
  -3   9   0  136.69    6.00
  -3   9   0  139.59    5.30
  -3   9   0  146.39    6.00
   2  -9   0   12.40    1.30
   2  -9   0    8.50    1.50
   2  -9   0   12.40    1.70
   2  -9   0   13.90    1.70
   2  -9   0   17.00    2.40
   2  -9   0   13.90    1.90
   2  -9   0   13.70    1.90
   2  -9   0   14.00    1.50
   2  -9   0   12.20    1.70
  -2   9   0   16.60    2.00
  -2   9   0   14.00    1.90
  -2   9   0   15.70    2.10
  -2   9   0   11.00    1.60
  -2   9   0   13.00    1.90
  -2   9   0   13.90    1.80
  -2   9   0   12.70    1.80
   1  -9   0   92.29    4.30
   1  -9   0   96.39    4.00
   1  -9   0   96.79    4.60
   1  -9   0   92.69    4.40
   1  -9   0   92.19    4.50
   1  -9   0   92.29    3.80
   1  -9   0   92.89    4.30
   1  -9   0   98.89    4.40
  -1   9   0   93.79    4.50
  -1   9   0  101.69    4.10
  -1   9   0   95.19    4.50
  -1   9   0   94.19    4.40
  -1   9   0   93.39    4.50
  -1   9   0  101.39    4.50
  -1   9   0   90.59    4.40
  -1   9   0  100.49    4.10
   0  -9   0  129.69    4.90
   0  -9   0  123.39    5.50
   0  -9   0  129.19    5.30
   0  -9   0  127.69    5.40
   0  -9   0  132.79    5.40
   0  -9   0  131.79    5.50
   0  -9   0  122.59    5.40
   0  -9   0  127.39    5.00
   0   9   0  128.19    5.50
   0   9   0  133.59    5.60
   0   9   0  123.49    5.40
   0   9   0  124.39    5.40
   0   9   0  133.39    5.10
   0   9   0  126.39    5.50
   0   9   0  138.59    5.00
   0   9   0  125.69    5.30
  -1  -9   0   25.00    2.20
  -1  -9   0   22.20    2.30
  -1  -9   0   27.40    2.30
  -1  -9   0   28.40    2.20
  -1  -9   0   30.00    2.20
  -1  -9   0   24.30    2.10
  -1  -9   0   24.70    1.90
   1   9   0   27.10    1.80
   1   9   0   25.10    2.10
   1   9   0   26.30    1.90
   1   9   0   26.40    2.10
   1   9   0   26.70    2.30
   1   9   0   30.30    2.40
   1   9   0   29.00    2.30
  -2  -9   0   13.60    1.70
  -2  -9   0   14.30    1.70
  -2  -9   0   15.40    1.80
  -2  -9   0   15.30    1.90
  -2  -9   0   16.50    1.70
  -2  -9   0   12.70    1.80
  -2  -9   0   19.90    2.40
   2   9   0   14.90    1.90
   2   9   0   16.20    2.10
   2   9   0   14.90    1.70
   2   9   0   14.90    1.90
   2   9   0   17.40    1.50
   2   9   0   12.40    1.70
  -3  -9   0    1.20    0.80
  -3  -9   0    1.10    0.80
  -3  -9   0    1.30    0.90
  -3  -9   0    1.00    0.80
  -3  -9   0    1.60    0.90
  -3  -9   0    0.90    0.90
  -3  -9   0    0.80    0.90
   3   9   0    0.70    0.80
   3   9   0    0.80    0.70
   3   9   0    1.80    1.00
   3   9   0    1.20    1.00
   3   9   0    0.60    0.70
   3   9   0    1.80    0.90
   3   9   0    2.00    0.70
   3   9   0    1.60    0.70
  -4  -9   0    0.50    0.80
  -4  -9   0    0.40    0.80
  -4  -9   0    0.60    1.00
  -4  -9   0    0.40    0.90
  -4  -9   0    1.20    0.80
  -4  -9   0    1.80    1.00
  -4  -9   0    0.30    0.80
   4   9   0    2.00    1.00
   4   9   0    0.80    0.70
   4   9   0    1.20    0.70
   4   9   0    0.90    0.90
   4   9   0    0.70    0.80
   4   9   0    0.30    0.90
   4   9   0    0.70    0.90
   4   9   0    1.20    1.00
  -5  -9   0  148.79    6.10
  -5  -9   0  139.69    6.40
  -5  -9   0  165.48    7.00
  -5  -9   0  150.88    6.20
  -5  -9   0  134.19    6.30
  -5  -9   0  146.99    6.20
  -5  -9   0  144.19    6.40
   5   9   0  154.28    6.00
   5   9   0  142.99    6.70
   5   9   0  152.28    6.40
   5   9   0  152.58    6.60
   5   9   0  153.48    6.30
   5   9   0  158.78    6.10
   5   9   0  141.49    6.80
   5   9   0  153.98    6.60
  -6  -9   0  245.68    9.00
  -6  -9   0  251.47    9.20
  -6  -9   0  231.98    9.30
  -6  -9   0  220.58    9.10
  -6  -9   0  226.28    9.20
  -6  -9   0  253.07   10.10
   6   9   0  245.38    8.80
   6   9   0  232.18    9.00
   6   9   0  247.88    9.50
   6   9   0  245.78    9.10
   6   9   0  264.77    8.90
   6   9   0  240.48    9.20
   6   9   0  242.28   10.10
  -7  -9   0  103.59    6.00
  -7  -9   0   86.49    4.90
  -7  -9   0   86.79    4.60
  -7  -9   0   85.69    4.90
  -7  -9   0   97.79    4.90
  -7  -9   0   86.09    4.90
   7   9   0   95.49    4.50
   7   9   0   84.79    4.60
   7   9   0   95.09    4.50
   7   9   0   80.19    4.90
   7   9   0  101.59    5.80
   7   9   0   92.79    4.80
   7   9   0   91.39    4.90
   7   9   0   91.19    5.60
  -8  -9   0  187.28    9.30
  -8  -9   0  171.18    7.30
  -8  -9   0  161.68    7.60
  -8  -9   0  166.58    7.70
  -8  -9   0  162.28    7.50
  -8  -9   0  179.38    7.60
   8   9   0  173.08    8.70
   8   9   0  167.68    7.50
   8   9   0  176.68    7.00
   8   9   0  179.28    7.90
   8   9   0  184.68    8.00
   8   9   0  175.48    6.90
  -9  -9   0   32.10    3.30
  -9  -9   0   26.80    3.20
  -9  -9   0   25.60    3.50
  -9  -9   0   33.60    3.00
  -9  -9   0   30.50    4.50
  -9  -9   0   28.30    3.20
   9   9   0   34.20    3.00
   9   9   0   35.80    2.80
   9   9   0   36.60    4.00
   9   9   0   31.80    3.50
   9   9   0   32.00    2.70
   9   9   0   26.90    3.00
   9   9   0   34.30    3.50
 -10  -9   0   -0.40    1.10
 -10  -9   0   -0.90    1.80
 -10  -9   0    0.50    1.10
 -10  -9   0   -1.30    0.80
  10   9   0    0.60    0.90
  10   9   0    0.80    0.90
  10   9   0   -1.10    1.10
 -11  -9   0   -1.30    0.90
 -11  -9   0   -1.80    1.00
 -11  -9   0    0.00    1.10
  11   9   0   -1.50    1.20
 -12  -9   0   12.80    2.50
 -12  -9   0   12.70    2.30
 -12  -9   0   13.50    2.80
 -12  -9   0    9.10    4.00
  12   9   0    5.30    2.10
  10 -10   0    6.90    2.40
 -10  10   0    5.80    2.00
 -10  10   0    2.10    1.80
 -10  10   0    5.90    2.10
 -10  10   0    5.30    2.10
   9 -10   0   14.70    3.40
  -9  10   0   15.90    2.70
  -9  10   0   15.80    2.80
  -9  10   0   17.00    3.00
  -9  10   0   13.40    2.90
   8 -10   0  108.89    6.30
  -8  10   0  108.59    6.10
  -8  10   0  111.69    6.00
  -8  10   0  120.59    6.50
  -8  10   0  113.79    6.00
   7 -10   0   47.40    3.90
  -7  10   0   49.40    3.80
  -7  10   0   48.70    3.80
  -7  10   0   47.80    3.70
  -7  10   0   52.99    4.10
   6 -10   0   96.79    4.90
   6 -10   0   81.09    4.80
   6 -10   0   80.79    4.70
   6 -10   0   85.89    4.80
   6 -10   0   88.89    5.00
  -6  10   0   77.79    4.80
  -6  10   0   82.29    4.70
  -6  10   0   77.49    4.70
  -6  10   0   89.49    4.90
  -6  10   0   82.69    4.80
  -6  10   0   79.59    4.80
   5 -10   0  112.39    6.50
   5 -10   0  106.79    5.40
   5 -10   0  115.89    7.70
   5 -10   0  114.49    6.20
   5 -10   0  117.99    5.70
  -5  10   0  114.69    5.60
  -5  10   0  116.69    5.90
  -5  10   0  124.79    5.90
  -5  10   0  122.89    5.70
  -5  10   0  101.49    5.30
  -5  10   0  114.69    5.70
   4 -10   0   63.89    3.90
   4 -10   0   58.29    3.60
   4 -10   0   60.99    3.80
   4 -10   0   60.69    3.80
   4 -10   0   63.49    3.70
  -4  10   0   59.99    3.10
  -4  10   0   63.69    3.90
  -4  10   0   64.29    3.90
  -4  10   0   57.99    3.70
  -4  10   0   66.09    4.00
   3 -10   0   63.09    3.60
   3 -10   0   70.69    3.70
   3 -10   0   61.29    3.80
   3 -10   0   63.19    3.80
   3 -10   0   62.39    3.70
   3 -10   0   61.69    3.00
   3 -10   0   64.09    3.70
  -3  10   0   65.09    3.80
  -3  10   0   65.49    3.80
  -3  10   0   63.99    3.90
  -3  10   0   64.79    3.80
  -3  10   0   66.79    3.90
  -3  10   0   64.99    3.90
  -3  10   0   60.69    3.20
   2 -10   0   94.09    4.90
   2 -10   0   97.99    3.90
   2 -10   0   99.29    4.70
   2 -10   0  101.19    4.70
   2 -10   0  101.39    4.70
   2 -10   0  101.29    5.00
  -2  10   0   93.39    4.70
  -2  10   0   90.99    4.70
  -2  10   0   98.79    4.80
  -2  10   0  100.09    4.30
  -2  10   0  100.69    4.90
  -2  10   0  105.99    5.00
  -2  10   0  101.69    4.90
   1 -10   0   69.59    3.90
   1 -10   0   69.39    3.70
   1 -10   0   66.09    3.90
   1 -10   0   67.79    3.80
   1 -10   0   69.09    3.70
   1 -10   0   70.79    3.10
   1 -10   0   63.09    3.60
  -1  10   0   70.79    3.80
  -1  10   0   68.99    3.90
  -1  10   0   65.39    3.40
  -1  10   0   70.19    3.90
  -1  10   0   70.39    3.90
  -1  10   0   73.59    4.00
  -1  10   0   62.39    3.80
   0 -10   0   33.40    2.50
   0 -10   0   29.90    2.60
   0 -10   0   23.30    2.50
   0 -10   0   27.60    2.50
   0 -10   0   32.50    2.60
   0 -10   0   31.20    2.40
   0 -10   0   30.00    2.00
   0  10   0   28.70    2.50
   0  10   0   30.80    2.60
   0  10   0   27.00    2.50
   0  10   0   31.80    2.20
   0  10   0   29.90    2.40
   0  10   0   28.60    2.00
  -1 -10   0   11.50    1.70
  -1 -10   0   13.30    2.00
  -1 -10   0   11.50    1.50
  -1 -10   0   14.40    1.90
  -1 -10   0   13.70    1.90
  -1 -10   0    9.40    1.50
  -1 -10   0   12.40    1.90
   1  10   0   12.50    1.50
   1  10   0   12.00    1.60
   1  10   0   12.70    1.90
   1  10   0   11.80    1.70
   1  10   0   10.00    1.50
   1  10   0   14.30    2.00
   1  10   0   15.70    2.10
  -2 -10   0   33.30    2.50
  -2 -10   0   33.10    2.70
  -2 -10   0   32.10    2.50
  -2 -10   0   32.10    2.40
  -2 -10   0   33.90    2.70
  -2 -10   0   35.40    2.50
  -2 -10   0   34.30    2.70
   2  10   0   30.90    2.50
   2  10   0   28.50    2.40
   2  10   0   29.40    2.50
   2  10   0   32.70    2.10
   2  10   0   34.40    2.80
   2  10   0   31.20    2.70
   2  10   0   29.20    2.20
  -3 -10   0   20.30    2.50
  -3 -10   0   21.50    2.70
  -3 -10   0   16.70    2.00
  -3 -10   0   21.00    2.20
  -3 -10   0   17.30    2.00
  -3 -10   0   22.30    2.20
  -3 -10   0   19.90    2.30
   3  10   0   20.20    2.10
   3  10   0   17.00    2.30
   3  10   0   22.00    2.50
   3  10   0   17.90    2.10
   3  10   0   19.50    2.30
   3  10   0   21.60    1.70
  -4 -10   0  281.37   10.40
  -4 -10   0  277.67   10.40
  -4 -10   0  270.87    9.90
  -4 -10   0  302.47   10.20
  -4 -10   0  271.67   10.40
  -4 -10   0  296.07   10.20
  -4 -10   0  295.57   10.60
   4  10   0  273.07   10.10
   4  10   0  273.37   10.20
   4  10   0  274.87   10.80
   4  10   0  287.17   10.00
   4  10   0  282.77   10.50
   4  10   0  280.67    9.90
   4  10   0  296.07   10.40
  -5 -10   0   12.50    1.90
  -5 -10   0   18.90    2.40
  -5 -10   0   16.00    2.30
  -5 -10   0   11.90    2.10
  -5 -10   0   17.20    2.30
  -5 -10   0   14.80    2.00
  -5 -10   0   12.10    2.00
   5  10   0   18.10    2.10
   5  10   0   13.90    2.00
   5  10   0   16.00    2.00
   5  10   0   18.00    2.30
   5  10   0   17.90    2.70
   5  10   0   15.30    2.20
   5  10   0   14.00    2.40
   5  10   0   18.00    2.40
  -6 -10   0  197.48    8.00
  -6 -10   0  221.18    9.20
  -6 -10   0  200.68    8.40
  -6 -10   0  206.48    8.50
  -6 -10   0  197.48    7.90
  -6 -10   0  206.18    8.20
  -6 -10   0  209.48    8.50
   6  10   0  188.08    8.00
   6  10   0  205.08    9.10
   6  10   0  207.48    7.90
   6  10   0  200.28    8.50
   6  10   0  199.98    8.10
   6  10   0  196.38    7.80
   6  10   0  212.58    8.40
   6  10   0  234.68   11.70
  -7 -10   0  247.08   10.20
  -7 -10   0  229.08    9.80
  -7 -10   0  278.07   11.30
  -7 -10   0  255.87    9.70
  -7 -10   0  257.67    9.90
  -7 -10   0  247.98   10.00
   7  10   0  246.88   10.90
   7  10   0  253.27   10.80
   7  10   0  247.58    9.70
   7  10   0  258.87   10.30
   7  10   0  272.27   10.40
   7  10   0  254.57    9.80
   7  10   0  266.57    9.40
  -8 -10   0    0.30    1.10
  -8 -10   0    1.40    1.10
  -8 -10   0   -0.30    1.50
  -8 -10   0   -0.50    1.00
  -8 -10   0    0.80    1.10
  -8 -10   0    2.60    1.70
   8  10   0    3.40    1.50
   8  10   0   -1.10    0.80
   8  10   0    0.90    1.30
   8  10   0    1.70    1.00
   8  10   0    1.40    1.30
   8  10   0    0.30    0.90
   8  10   0    1.10    1.40
   8  10   0   -0.90    0.70
  -9 -10   0   17.00    2.70
  -9 -10   0   11.90    2.20
  -9 -10   0   15.00    2.60
  -9 -10   0   24.20    4.30
   9  10   0   14.30    2.90
   9  10   0   14.60    2.20
   9  10   0   16.10    3.20
   9  10   0   17.00    2.80
 -10 -10   0    1.30    2.20
 -10 -10   0    3.10    1.40
 -10 -10   0    1.00    1.30
  10  10   0    2.40    1.80
  10  10   0    2.80    1.20
 -11 -10   0   27.80    3.60
 -11 -10   0   31.70    4.30
 -11 -10   0   30.20    5.50
  11  10   0   30.70    3.80
 -12 -10   0   16.30    3.00
 -12 -10   0   18.90    3.20
 -12 -10   0   11.30    4.10
  12  10   0   16.40    3.00
   9 -11   0   53.09    4.70
  -9  11   0   48.90    4.40
  -9  11   0   47.50    4.70
  -9  11   0   46.70    4.20
  -9  11   0   46.80    5.00
   8 -11   0    1.10    1.50
  -8  11   0    1.80    1.50
  -8  11   0   -0.40    1.30
  -8  11   0   -0.20    1.20
  -8  11   0   -1.10    1.20
   7 -11   0   35.60    4.00
  -7  11   0   28.60    3.40
  -7  11   0   37.70    3.80
  -7  11   0   33.40    3.70
  -7  11   0   32.00    3.60
   6 -11   0   56.39    4.10
   6 -11   0   53.39    6.30
  -6  11   0   51.79    3.90
  -6  11   0   52.19    3.90
  -6  11   0   53.59    4.00
  -6  11   0   47.20    3.80
   5 -11   0  131.39    6.30
   5 -11   0  130.19    6.50
   5 -11   0  139.99    6.60
   5 -11   0  136.59    6.50
  -5  11   0  136.49    6.50
  -5  11   0  145.69    9.00
  -5  11   0  131.69    6.50
  -5  11   0  146.59    6.60
  -5  11   0  142.09    6.60
  -5  11   0  135.49    6.60
   4 -11   0    8.10    1.80
   4 -11   0    7.90    1.80
   4 -11   0    8.90    1.80
   4 -11   0    7.80    1.70
   4 -11   0    5.10    1.60
  -4  11   0    3.80    1.40
  -4  11   0    8.30    1.40
  -4  11   0    6.90    1.70
  -4  11   0    6.80    1.70
  -4  11   0    9.50    1.90
  -4  11   0    9.00    1.80
   3 -11   0    9.40    1.80
   3 -11   0    8.50    1.60
   3 -11   0   10.80    1.80
   3 -11   0    8.60    1.80
   3 -11   0    7.90    1.70
  -3  11   0    9.80    1.80
  -3  11   0    9.60    1.80
  -3  11   0    8.60    1.70
  -3  11   0   11.40    1.60
   2 -11   0   32.90    2.70
   2 -11   0   34.50    2.00
   2 -11   0   28.80    3.10
   2 -11   0   30.40    2.80
   2 -11   0   33.50    2.70
   2 -11   0   29.80    2.60
  -2  11   0   33.80    3.70
  -2  11   0   39.40    3.00
  -2  11   0   37.50    2.90
  -2  11   0   36.60    2.90
  -2  11   0   33.70    2.40
  -2  11   0   32.90    2.90
  -2  11   0   29.50    3.00
   1 -11   0   24.90    2.90
   1 -11   0   26.10    2.40
   1 -11   0   29.30    2.60
   1 -11   0   26.50    2.80
   1 -11   0   29.60    1.90
   1 -11   0   28.60    2.70
   1 -11   0   32.30    2.60
  -1  11   0   29.20    2.70
  -1  11   0   29.20    2.60
  -1  11   0   29.90    2.70
  -1  11   0   25.70    2.70
  -1  11   0   33.20    2.40
  -1  11   0   34.90    2.90
  -1  11   0   27.00    2.80
   0 -11   0  149.29    6.30
   0 -11   0  139.89    6.40
   0 -11   0  144.39    6.90
   0 -11   0  133.29    6.40
   0 -11   0  141.09    6.40
   0 -11   0  143.99    5.50
   0 -11   0  154.08    6.30
   0  11   0  146.39    5.70
   0  11   0  154.18    6.50
   0  11   0  146.29    6.40
   0  11   0  147.89    5.90
   0  11   0  140.99    6.40
   0  11   0  147.59    6.50
   0  11   0  150.58    6.50
  -1 -11   0   93.19    4.90
  -1 -11   0   83.49    4.60
  -1 -11   0   92.49    4.60
  -1 -11   0   85.29    4.80
  -1 -11   0   92.99    4.80
  -1 -11   0   96.19    4.20
  -1 -11   0   95.29    4.70
   1  11   0   94.09    4.80
   1  11   0   94.19    4.10
   1  11   0   87.89    4.70
   1  11   0   93.19    4.80
   1  11   0   99.09    4.50
   1  11   0   93.99    4.90
   1  11   0   93.39    4.90
  -2 -11   0   72.69    4.20
  -2 -11   0   66.59    4.00
  -2 -11   0   65.09    4.10
  -2 -11   0   72.19    3.90
  -2 -11   0   71.49    4.20
  -2 -11   0   74.69    3.80
  -2 -11   0   74.99    4.10
   2  11   0   71.99    4.30
   2  11   0   76.49    4.40
   2  11   0   83.09    4.40
   2  11   0   69.19    4.10
   2  11   0   70.19    3.80
   2  11   0   76.29    3.50
  -3 -11   0    0.20    0.90
  -3 -11   0    0.70    0.90
  -3 -11   0    0.20    0.80
  -3 -11   0    0.00    0.90
  -3 -11   0   -0.30    0.90
  -3 -11   0   -2.20    1.00
  -3 -11   0    0.80    0.90
   3  11   0   -1.80    0.80
   3  11   0   -1.50    0.70
   3  11   0    0.40    0.70
   3  11   0   -0.60    0.60
   3  11   0   -1.80    0.80
   3  11   0    0.60    0.70
   3  11   0    0.10    0.60
  -4 -11   0   25.30    2.70
  -4 -11   0   27.90    2.40
  -4 -11   0   23.40    2.80
  -4 -11   0   31.70    2.60
  -4 -11   0   21.90    2.70
  -4 -11   0   27.40    2.70
   4  11   0   27.70    2.90
   4  11   0   28.30    2.50
   4  11   0   26.30    2.60
   4  11   0   27.50    3.10
   4  11   0   23.80    1.90
   4  11   0   37.10    4.00
   4  11   0   26.90    2.90
  -5 -11   0  190.78    8.20
  -5 -11   0  201.08    8.40
  -5 -11   0  200.38    7.80
  -5 -11   0  195.08    8.00
  -5 -11   0  199.98    8.50
  -5 -11   0  210.68    8.40
  -5 -11   0  197.08    7.90
   5  11   0  189.68    8.60
   5  11   0  191.88    8.00
   5  11   0  198.68    8.40
   5  11   0  191.48    8.00
   5  11   0  195.48    9.10
   5  11   0  194.08   10.10
   5  11   0  198.38    7.80
   5  11   0  195.18    8.30
  -6 -11   0  111.59    6.20
  -6 -11   0  100.89    5.50
  -6 -11   0  102.59    5.60
  -6 -11   0  111.99    5.40
  -6 -11   0  105.49    5.20
  -6 -11   0  103.39    5.60
   6  11   0  104.69    5.20
   6  11   0  101.59    6.10
   6  11   0  113.19    5.30
   6  11   0  106.79    5.80
   6  11   0   93.59    5.20
   6  11   0  111.59    5.50
   6  11   0  106.79    5.60
   6  11   0  117.29    6.00
  -7 -11   0   12.00    1.90
  -7 -11   0   10.20    2.10
  -7 -11   0   10.90    2.60
  -7 -11   0   10.70    2.20
  -7 -11   0   15.10    2.50
  -7 -11   0   10.80    2.20
  -7 -11   0    9.20    2.00
   7  11   0    9.60    1.90
   7  11   0    9.60    1.80
   7  11   0    9.30    1.70
   7  11   0   11.50    1.90
   7  11   0   12.50    2.50
   7  11   0   16.50    2.70
   7  11   0    9.80    2.10
   7  11   0   14.90    2.90
  -8 -11   0   13.90    2.90
  -8 -11   0   16.30    2.80
  -8 -11   0   14.30    2.30
  -8 -11   0   19.60    3.70
  -8 -11   0   13.00    2.50
  -8 -11   0   17.30    2.70
   8  11   0   14.00    2.50
   8  11   0   14.60    2.50
   8  11   0   17.20    2.80
   8  11   0   18.30    2.70
   8  11   0   14.80    2.20
   8  11   0   15.00    2.70
   8  11   0   16.10    3.20
  -9 -11   0   76.39    5.00
  -9 -11   0   75.99    4.80
  -9 -11   0   74.99    6.50
   9  11   0   76.09    6.90
   9  11   0   63.59    4.40
   9  11   0   71.69    5.00
 -10 -11   0  120.89    6.50
 -10 -11   0  125.69    6.90
 -10 -11   0  122.69    9.40
  10  11   0  123.79    6.90
 -11 -11   0    0.90    1.60
 -11 -11   0    0.20    1.50
 -11 -11   0    4.20    4.60
  11  11   0    2.20    1.70
   8 -12   0    5.50    2.40
  -8  12   0    6.20    2.00
  -8  12   0   13.60    2.80
  -8  12   0   10.60    2.50
  -8  12   0    6.00    2.00
   7 -12   0    2.70    1.70
  -7  12   0    3.60    1.70
  -7  12   0    1.80    1.40
  -7  12   0    2.90    1.60
  -7  12   0    3.00    1.80
   6 -12   0    1.50    1.40
  -6  12   0    0.20    1.30
  -6  12   0   -1.50    1.00
  -6  12   0    1.10    1.20
  -6  12   0    0.70    1.30
   5 -12   0    3.80    1.60
  -5  12   0    6.10    1.80
  -5  12   0    5.00    1.60
  -5  12   0    7.00    1.90
  -5  12   0    4.90    1.70
   4 -12   0   78.79    4.60
   4 -12   0   83.69    4.80
   4 -12   0   81.79    4.80
   4 -12   0   78.39    4.60
  -4  12   0   82.19    4.80
  -4  12   0   77.69    4.80
  -4  12   0   87.79    5.00
  -4  12   0   78.69    4.90
  -4  12   0   81.49    4.20
   3 -12   0   27.20    2.90
   3 -12   0   18.50    2.40
   3 -12   0   25.80    3.10
   3 -12   0   30.70    3.30
  -3  12   0   32.00    3.20
  -3  12   0   30.30    2.40
  -3  12   0   27.20    3.20
  -3  12   0   31.10    3.40
  -3  12   0   27.20    3.20
  -3  12   0   33.70    3.00
   2 -12   0   26.30    3.10
   2 -12   0   19.20    2.80
   2 -12   0   24.80    2.80
   2 -12   0   24.20    3.00
  -2  12   0   26.70    3.10
  -2  12   0   26.60    2.30
  -2  12   0   28.60    3.30
  -2  12   0   34.80    3.50
  -2  12   0   30.90    3.20
  -2  12   0   27.20    2.90
   1 -12   0   -1.20    0.80
   1 -12   0    0.50    1.00
   1 -12   0    0.20    0.90
   1 -12   0   -0.40    0.90
   1 -12   0    0.20    0.80
   1 -12   0   -0.20    1.00
  -1  12   0   -0.90    0.90
  -1  12   0    1.00    1.10
  -1  12   0    0.80    1.10
  -1  12   0    1.40    1.10
  -1  12   0    1.00    0.80
   0 -12   0   59.29    4.00
   0 -12   0   59.79    3.80
   0 -12   0   61.29    3.80
   0 -12   0   66.09    3.90
   0 -12   0   56.99    3.50
   0 -12   0   60.49    4.00
   0 -12   0   59.79    4.30
   0  12   0   69.09    3.40
   0  12   0   71.39    4.20
   0  12   0   56.29    3.50
   0  12   0   67.29    4.20
   0  12   0   60.89    3.90
   0  12   0   69.29    4.30
   0  12   0   65.49    4.10
  -1 -12   0   -0.50    1.00
  -1 -12   0    0.80    0.90
  -1 -12   0    1.40    1.10
  -1 -12   0   -1.40    1.80
  -1 -12   0    0.20    1.00
  -1 -12   0    2.40    1.20
   1  12   0    0.40    0.70
   1  12   0   -0.60    0.90
   1  12   0   -1.00    0.70
   1  12   0    1.70    1.20
   1  12   0   -0.20    1.10
   1  12   0    1.00    1.10
   1  12   0    1.10    0.90
  -2 -12   0  209.28    8.80
  -2 -12   0  220.58    8.70
  -2 -12   0  228.18    8.20
  -2 -12   0  210.88    8.50
  -2 -12   0  205.98    8.50
  -2 -12   0  216.48    8.80
   2  12   0  222.48    8.80
   2  12   0  211.18    8.70
   2  12   0  228.28    7.80
   2  12   0  222.48    9.00
   2  12   0  213.48    8.70
   2  12   0  218.98    9.20
   2  12   0  215.88    9.00
  -3 -12   0   65.99    3.90
  -3 -12   0   61.19    4.20
  -3 -12   0   68.49    4.10
  -3 -12   0   58.79    4.10
  -3 -12   0   75.79    7.30
  -3 -12   0   62.09    3.90
  -3 -12   0   66.49    4.00
   3  12   0   60.19    4.00
   3  12   0   62.29    4.00
   3  12   0   60.39    3.70
   3  12   0   64.39    4.20
   3  12   0   61.99    3.30
   3  12   0   63.29    4.30
   3  12   0   71.39    4.50
  -4 -12   0    0.10    1.00
  -4 -12   0   -0.70    0.90
  -4 -12   0   -0.20    1.00
  -4 -12   0    1.50    1.00
  -4 -12   0   -1.00    0.80
  -4 -12   0   -0.50    0.80
  -4 -12   0    0.60    1.00
   4  12   0    2.00    1.30
   4  12   0    1.00    1.10
   4  12   0   -1.20    0.60
   4  12   0   -0.50    0.60
   4  12   0   -0.20    0.90
   4  12   0   -0.30    1.00
  -5 -12   0   42.00    3.60
  -5 -12   0   43.00    3.20
  -5 -12   0   37.80    3.20
  -5 -12   0   40.00    3.50
  -5 -12   0   42.30    3.50
  -5 -12   0   37.00    3.30
   5  12   0   40.70    3.50
   5  12   0   44.40    3.70
   5  12   0   40.00    3.60
   5  12   0   42.90    3.10
   5  12   0   40.50    3.20
   5  12   0   38.40    3.20
  -6 -12   0   88.79    5.40
  -6 -12   0   97.19    5.60
  -6 -12   0   97.29    5.40
  -6 -12   0   93.79    5.00
  -6 -12   0  104.19    6.10
  -6 -12   0   96.89    5.60
  -6 -12   0   97.49    5.30
   6  12   0  106.19    5.30
   6  12   0   95.09    5.90
   6  12   0  102.69    5.80
   6  12   0  105.29    5.90
   6  12   0  103.59    5.50
   6  12   0   84.49    5.10
   6  12   0  104.59    5.60
  -7 -12   0   33.30    3.90
  -7 -12   0   32.00    4.10
  -7 -12   0   26.80    3.30
  -7 -12   0   33.10    3.50
  -7 -12   0   42.10    5.00
   7  12   0   33.30    3.70
   7  12   0   34.80    3.20
   7  12   0   34.30    3.70
   7  12   0   30.30    3.70
   7  12   0   36.40    3.10
  -8 -12   0   -0.80    1.00
  -8 -12   0   -0.70    1.80
  -8 -12   0    2.30    1.50
   8  12   0    0.10    1.40
   8  12   0   -0.60    1.00
   8  12   0   -0.30    1.20
   8  12   0   -2.20    1.20
  -9 -12   0   33.20    3.90
  -9 -12   0   36.30    4.50
  -9 -12   0   32.00    5.30
   9  12   0   34.10    4.30
   9  12   0   33.60    4.10
 -10 -12   0   -0.30    1.40
 -10 -12   0   -0.70    2.60
  10  12   0    0.00    1.60
  -7  13   0    2.70    1.70
  -7  13   0    4.30    1.60
  -7  13   0    1.10    1.60
  -7  13   0    1.30    1.60
   6 -13   0    0.20    1.40
  -6  13   0    1.80    1.60
  -6  13   0    0.70    1.40
  -6  13   0    0.80    1.30
   5 -13   0   12.30    2.50
  -5  13   0   16.70    2.80
  -5  13   0   15.60    2.70
  -5  13   0   18.30    2.90
  -5  13   0   18.50    2.90
  -4  13   0    8.00    2.10
  -4  13   0    7.20    2.10
  -4  13   0    6.60    1.80
  -4  13   0   11.70    2.40
   3 -13   0    0.10    1.00
  -3  13   0    0.80    1.10
  -3  13   0    1.70    1.50
  -3  13   0    1.00    1.30
  -3  13   0   -0.10    1.20
  -3  13   0    1.80    1.00
   2 -13   0   10.10    1.90
   2 -13   0    8.90    2.10
   2 -13   0    7.90    1.90
  -2  13   0    8.50    2.00
  -2  13   0    8.90    2.00
  -2  13   0   13.90    2.40
  -2  13   0    7.90    1.90
  -2  13   0   10.40    1.80
   1 -13   0    0.80    1.10
   1 -13   0    0.20    1.00
   1 -13   0   -0.30    1.00
   1 -13   0   -0.60    0.80
  -1  13   0    1.40    1.50
  -1  13   0   -0.60    1.00
  -1  13   0    1.40    1.30
  -1  13   0    0.30    1.10
  -1  13   0   -0.70    0.80
   0 -13   0   35.30    3.00
   0 -13   0   40.60    3.50
   0 -13   0   39.80    3.40
   0 -13   0   30.40    3.50
   0 -13   0   40.90    3.30
   0  13   0   36.80    3.20
   0  13   0   38.50    3.30
   0  13   0   37.70    2.90
   0  13   0   32.40    3.50
   0  13   0   39.60    4.10
  -1 -13   0   30.30    3.40
  -1 -13   0   35.10    4.30
  -1 -13   0   34.30    3.10
  -1 -13   0   36.90    3.30
  -1 -13   0   31.30    3.40
   1  13   0   24.90    2.80
   1  13   0   34.50    3.50
   1  13   0   27.20    2.80
   1  13   0   38.20    3.40
   1  13   0   37.50    3.90
  -2 -13   0    7.30    1.90
  -2 -13   0    7.70    1.90
  -2 -13   0    7.80    1.90
  -2 -13   0    9.80    2.00
  -2 -13   0   12.10    2.10
   2  13   0    9.30    2.10
   2  13   0    7.70    1.50
   2  13   0    8.20    2.00
   2  13   0    8.10    1.80
   2  13   0    7.40    1.80
  -3 -13   0  104.59    6.50
  -3 -13   0  100.49    5.60
  -3 -13   0  100.29    5.50
  -3 -13   0   91.29    6.40
  -3 -13   0   88.59    6.60
  -3 -13   0   91.69    5.20
   3  13   0   94.89    5.40
   3  13   0   90.39    5.20
   3  13   0  102.99    5.10
   3  13   0   91.99    5.50
  -4 -13   0   90.59    5.90
  -4 -13   0   92.99    5.50
  -4 -13   0   87.79    5.00
  -4 -13   0   72.39    5.60
  -4 -13   0   84.89    5.10
   4  13   0   79.59    4.80
   4  13   0   83.49    5.60
   4  13   0   87.09    5.30
   4  13   0   80.89    5.20
   4  13   0   81.99    5.00
  -5 -13   0    6.50    1.80
  -5 -13   0    3.60    1.30
  -5 -13   0    2.30    1.90
  -5 -13   0    5.10    1.70
  -5 -13   0    3.30    1.80
   5  13   0    3.40    1.60
   5  13   0    8.00    2.10
   5  13   0    2.10    1.60
   5  13   0    5.00    1.60
  -6 -13   0    6.90    2.20
  -6 -13   0    5.80    1.80
  -6 -13   0    7.70    2.00
  -6 -13   0    9.60    1.90
   6  13   0   12.20    2.60
   6  13   0   10.50    2.30
   6  13   0    7.90    2.10
   6  13   0    7.80    2.30
   6  13   0   10.50    2.20
  -7 -13   0    3.30    1.60
  -7 -13   0    8.20    2.80
   7  13   0    4.60    1.90
   7  13   0    7.50    2.30
   7  13   0    3.40    1.70
  -8 -13   0   26.30    3.70
  -8 -13   0   29.30    4.80
   8  13   0   17.40    3.10
   8  13   0   22.60    3.50
  -9 -13   0   17.50    4.40
  -9 -13   0   21.80    4.70
   9  13   0   20.10    3.70
   9  13   0   22.50    4.20
  -6  14   0    6.50    2.30
  -6  14   0    9.30    2.40
  -6  14   0    5.70    2.10
  -6  14   0    6.60    2.20
  -5  14   0    6.70    2.40
  -5  14   0    2.90    1.70
  -5  14   0    5.50    2.60
  -4  14   0   27.20    3.60
  -4  14   0   26.00    3.40
  -4  14   0   33.70    3.80
  -3  14   0  104.89    6.00
  -3  14   0  118.59    6.50
  -3  14   0   96.69    5.80
  -3  14   0   97.29    5.90
  -2  14   0   31.10    3.70
  -2  14   0   28.80    3.60
  -2  14   0   40.60    4.10
  -2  14   0   32.50    3.90
  -2  14   0   34.30    2.90
  -1  14   0   10.00    2.20
  -1  14   0   10.00    1.80
  -1  14   0    6.90    2.00
  -1  14   0   13.90    2.50
   0 -14   0   60.89    4.00
   0 -14   0   60.99    5.10
   0  14   0   60.19    4.90
   0  14   0   55.39    4.30
   0  14   0   60.99    4.40
   0  14   0   57.79    4.40
  -1 -14   0   89.39    5.20
  -1 -14   0   87.09    5.00
   1  14   0   85.99    5.50
   1  14   0   88.29    5.50
   1  14   0   90.99    5.30
   1  14   0   89.09    5.50
  -2 -14   0    1.40    1.30
  -2 -14   0   -0.20    1.10
  -2 -14   0   -0.90    1.20
   2  14   0    1.10    1.40
   2  14   0    0.40    1.10
   2  14   0   -2.30    1.00
   2  14   0    0.00    1.20
  -3 -14   0   12.30    2.30
  -3 -14   0    6.30    1.90
  -3 -14   0    9.10    2.20
   3  14   0    6.20    2.00
   3  14   0    7.00    2.10
   3  14   0    8.10    1.80
   3  14   0    8.70    2.00
  -4 -14   0   16.60    2.60
  -4 -14   0   22.50    3.40
  -4 -14   0   21.00    3.00
   4  14   0   19.40    2.80
   4  14   0   24.10    3.30
   4  14   0   24.00    3.40
   4  14   0   23.20    3.50
   4  14   0   21.20    2.80
  -5 -14   0   10.60    3.50
  -5 -14   0   13.10    2.50
   5  14   0   13.70    3.00
   5  14   0   11.40    2.30
   5  14   0    7.70    2.10
   5  14   0   12.50    2.80
  -6 -14   0   22.60    3.20
   6  14   0   24.70    3.60
   6  14   0   19.20    3.10
   6  14   0   25.00    3.50
  -7 -14   0    2.60    1.80
   7  14   0    2.00    1.80
  -8 -14   0    1.30    2.50
   8  14   0   -0.50    1.60
   8  14   0    1.90    1.90
  -4  15   0   42.90    4.50
  -4  15   0   39.90    4.40
  -4  15   0   48.20    4.40
  -4  15   0   43.40    4.40
  -3  15   0   12.20    4.40
  -3  15   0    9.70    3.10
  -3  15   0    7.70    2.10
  -3  15   0    8.40    3.20
  -2  15   0   41.20    4.40
  -2  15   0   42.90    4.60
  -2  15   0   35.70    4.10
  -1  15   0   11.10    2.50
  -1  15   0   11.80    2.60
   0  15   0    0.50    1.50
   0  15   0    2.70    1.80
   0  15   0    3.70    1.90
  -1 -15   0   81.99    5.20
   1  15   0   82.39    5.50
   1  15   0   77.69    5.30
   1  15   0   81.09    5.60
  -2 -15   0   27.30    3.40
   2  15   0   27.30    3.60
   2  15   0   24.40    3.50
   2  15   0   22.50    3.30
  -3 -15   0    6.30    2.00
   3  15   0    7.00    2.20
   3  15   0    8.20    2.20
   3  15   0   11.80    2.70
  -4 -15   0    8.00    2.10
   4  15   0   13.40    2.80
   4  15   0    7.70    2.20
   4  15   0   10.30    3.10
   4  15   0   10.60    2.60
  -5 -15   0    9.90    2.20
   5  15   0   11.10    2.60
   5  15   0    6.20    2.60
   5  15   0    8.60    2.60
  -6 -15   0   11.20    2.50
   6  15   0   10.90    3.00
   6  15   0    9.00    2.40
  -1  16   0    0.90    1.70
  -1  16   0    2.70    1.90
  -1  16   0   -1.30    1.40
   0  16   0    4.90    2.00
   0  16   0    1.90    2.60
   0  16   0    1.40    1.60
   1  16   0    2.10    2.10
   1  16   0    1.20    1.80
   1  16   0    2.30    1.90
   2  16   0    0.70    1.50
   2  16   0    1.30    1.70
   2  16   0    0.20    1.60
   3  16   0    8.90    2.60
   3  16   0    6.10    2.20
   3  16   0    6.80    2.70
   6  15  -1   17.20    3.40
   6  15  -1   14.00    2.80
   6  15  -1   14.50    3.80
  -6 -15   1   15.00    2.80
   5  15  -1   34.70    4.40
   5  15  -1   41.70    4.60
   5  15  -1   41.00    4.60
   5  15  -1   32.70    4.00
  -5 -15   1   32.10    3.80
   4  15  -1   54.99    4.80
   4  15  -1   56.79    4.60
   4  15  -1   55.19    4.60
   4  15  -1   56.29    6.80
  -4 -15   1   50.89    4.30
   3  15  -1  189.58    9.80
   3  15  -1  203.08    9.10
   3  15  -1  181.88    9.10
   3  15  -1  201.18   10.10
  -3 -15   1  197.18    8.90
   2  15  -1    5.30    2.30
   2  15  -1    4.70    2.90
   2  15  -1    6.60    2.50
   1  15  -1   19.40    3.10
   1  15  -1   27.40    3.80
   0  15  -1  120.99    6.90
   0  15  -1  112.09    6.60
   0  15  -1  120.79    7.50
  -1  15  -1    8.90    2.70
  -1  15  -1    6.90    2.20
  -1  15  -1   10.00    2.30
  -2  15  -1    1.20    2.10
  -2  15  -1    2.40    1.60
  -2  15  -1    4.10    2.30
  -3  15  -1    5.50    2.10
  -3  15  -1    6.60    2.40
  -3  15  -1   10.60    2.50
   7  14  -1    0.90    1.60
   7  14  -1    0.80    1.60
  -7 -14   1    1.00    1.60
   6  14  -1    0.00    1.60
   6  14  -1   -0.70    1.40
   6  14  -1    0.30    1.90
   6  14  -1    0.40    1.60
  -6 -14   1   -0.10    1.50
   5  14  -1    0.90    1.40
   5  14  -1    0.70    1.60
   5  14  -1    1.00    1.70
   5  14  -1   -0.50    1.20
  -5 -14   1    0.90    1.30
   4  14  -1   24.10    3.20
   4  14  -1   24.40    3.50
   4  14  -1   20.80    3.00
   4  14  -1   21.90    3.70
   4  14  -1   22.20    3.30
  -4 -14   1   20.40    2.80
   3  14  -1   60.99    4.50
   3  14  -1   53.29    4.40
   3  14  -1   57.89    4.50
  -3 -14   1   54.39    4.10
  -3 -14   1   48.50    5.10
   2  14  -1   49.00    4.10
   2  14  -1   52.79    4.40
   2  14  -1   49.20    4.10
  -2 -14   1   42.40    3.70
  -2 -14   1   41.30    3.60
   1  14  -1    0.40    1.40
   1  14  -1   -0.90    1.20
   1  14  -1    2.60    1.60
  -1 -14   1    0.30    1.10
  -1 -14   1    1.20    1.30
   0  14  -1   13.50    2.50
   0  14  -1   20.80    3.10
   0  14  -1   16.00    2.60
   0 -14   1   18.30    2.40
  -1  14  -1  129.79    6.60
  -1  14  -1  127.79    6.80
  -1  14  -1  125.09    7.20
  -1  14  -1  118.99    6.50
  -2  14  -1    2.00    1.50
  -2  14  -1    0.20    1.30
  -2  14  -1    3.80    1.60
  -2  14  -1   -0.10    1.40
  -3  14  -1   36.90    3.90
  -3  14  -1   41.70    4.40
  -3  14  -1   37.80    4.00
  -3  14  -1   42.90    4.60
  -4  14  -1    1.00    1.70
  -4  14  -1    3.10    1.80
  -4  14  -1    5.30    1.80
  -4  14  -1    4.10    2.00
  -5  14  -1   98.09    6.30
  -5  14  -1   96.59    5.90
  -5  14  -1   91.49    5.80
  -5  14  -1   94.99    6.30
   9  13  -1   28.70    3.90
   9  13  -1   37.20    4.80
  -9 -13   1   34.30    4.30
   8  13  -1   12.70    2.90
   8  13  -1   12.10    2.60
  -8 -13   1   12.40    2.60
   7  13  -1    7.30    2.40
   7  13  -1    9.50    2.70
   7  13  -1    7.20    2.20
  -7 -13   1    7.50    2.20
   6  13  -1   23.10    3.50
   6  13  -1   19.30    2.70
   6  13  -1   19.20    3.10
   6  13  -1   17.10    2.80
  -6 -13   1   17.10    2.70
  -6 -13   1   12.90    2.40
   5  13  -1   -0.20    1.20
   5  13  -1   -0.10    1.10
   5  13  -1    1.80    1.40
   5  13  -1    1.50    1.50
  -5 -13   1   -0.10    1.10
  -5 -13   1    0.50    1.20
   4  13  -1    1.00    1.30
   4  13  -1    0.00    1.20
   4  13  -1    0.40    1.20
   4  13  -1    2.50    1.30
   4  13  -1   -1.00    1.20
  -4 -13   1    0.00    1.10
  -4 -13   1    0.70    1.20
  -4 -13   1    2.00    1.30
   3  13  -1   -0.30    1.20
   3  13  -1    0.10    1.30
   3  13  -1    3.50    1.70
   3  13  -1    1.80    1.10
  -3 -13   1   -0.10    1.20
  -3 -13   1   -0.60    0.80
  -3 -13   1    2.50    1.80
   2  13  -1    3.40    1.30
   2  13  -1    7.60    1.90
   2  13  -1    4.10    1.30
   2  13  -1    4.70    1.70
   2  13  -1    3.60    1.60
  -2 -13   1    5.40    1.70
  -2 -13   1    3.20    1.50
  -2 -13   1    1.90    1.40
  -2 -13   1    3.00    1.40
   1  13  -1    3.40    1.10
   1  13  -1    3.70    1.60
   1  13  -1    3.90    1.60
   1  13  -1    5.20    1.80
   1  13  -1    3.90    1.40
  -1 -13   1    6.90    1.80
  -1 -13   1    3.20    1.70
  -1 -13   1    3.30    1.40
  -1 -13   1    2.60    1.30
   0  13  -1    1.50    1.30
   0  13  -1    2.00    1.40
   0  13  -1    0.50    1.20
   0  13  -1   -0.70    0.70
   0  13  -1    0.50    0.90
   0 -13   1    1.30    1.10
   0 -13   1    1.20    1.00
   0 -13   1    0.30    1.10
   0 -13   1    0.40    1.10
  -1  13  -1   53.89    3.60
  -1  13  -1   58.49    4.30
  -1  13  -1   59.19    4.20
  -1  13  -1   55.59    4.10
   1 -13   1   68.69    5.50
   1 -13   1   68.19    4.40
   1 -13   1   63.29    4.00
   1 -13   1   60.69    4.10
  -2  13  -1   51.79    3.90
  -2  13  -1   46.30    3.70
  -2  13  -1   49.00    3.80
  -2  13  -1   47.60    4.00
   2 -13   1   49.10    3.60
   2 -13   1   46.10    3.60
  -3  13  -1    0.80    1.30
  -3  13  -1   -0.60    1.00
  -3  13  -1    0.60    1.10
  -3  13  -1   -0.60    1.10
  -4  13  -1   43.40    3.80
  -4  13  -1   36.90    4.10
  -4  13  -1   40.00    3.90
  -4  13  -1   32.90    3.60
  -5  13  -1   76.09    5.20
  -5  13  -1   62.19    4.50
  -5  13  -1   71.99    4.80
  -5  13  -1   62.09    4.60
  -6  13  -1   26.50    3.40
  -6  13  -1   29.40    5.20
  -6  13  -1   34.90    4.40
   6 -13   1   23.90    3.50
  -7  13  -1   72.29    5.20
  -7  13  -1   79.89    5.40
  -7  13  -1   82.99    5.30
  -7  13  -1   79.09    5.60
  10  12  -1   67.09    7.10
 -10 -12   1   71.49    5.40
 -10 -12   1   57.39    7.10
   9  12  -1   81.39    5.60
  -9 -12   1   89.49    5.70
  -9 -12   1   75.19    7.40
   8  12  -1    7.80    2.50
   8  12  -1    5.80    2.00
   8  12  -1    9.30    2.30
  -8 -12   1    5.70    1.90
  -8 -12   1   11.00    3.50
   7  12  -1   63.49    4.90
   7  12  -1   54.49    4.40
   7  12  -1   61.29    4.60
   7  12  -1   53.49    4.20
   7  12  -1   35.30    4.60
  -7 -12   1   52.49    5.40
  -7 -12   1   46.10    4.00
  -7 -12   1   46.60    5.60
  -7 -12   1   59.39    4.30
   6  12  -1   -2.10    1.00
   6  12  -1    2.80    1.40
   6  12  -1    0.70    1.10
   6  12  -1   -0.50    1.30
   6  12  -1    2.20    1.50
  -6 -12   1    1.90    1.90
  -6 -12   1    1.90    1.00
  -6 -12   1    3.40    1.60
  -6 -12   1    0.80    1.20
   5  12  -1   38.30    3.20
   5  12  -1   45.10    4.40
   5  12  -1   37.30    3.90
   5  12  -1   27.20    3.40
   5  12  -1   33.00    3.70
  -5 -12   1   38.50    3.40
  -5 -12   1   37.70    3.20
  -5 -12   1   40.80    3.20
  -5 -12   1   37.80    3.30
  -5 -12   1   35.90    3.70
  -5 -12   1   33.40    2.80
  -5 -12   1   28.40    3.50
   4  12  -1    0.30    1.10
   4  12  -1   -0.60    1.00
   4  12  -1   -1.80    0.90
   4  12  -1    2.70    1.40
   4  12  -1    0.60    0.90
   4  12  -1    0.10    1.10
  -4 -12   1   -1.40    0.80
  -4 -12   1    1.20    1.20
  -4 -12   1   -0.50    0.90
  -4 -12   1   -0.80    1.10
  -4 -12   1    0.30    0.90
  -4 -12   1   -1.10    0.80
  -4 -12   1   -0.20    0.80
   3  12  -1   -0.30    0.60
   3  12  -1    0.40    0.80
   3  12  -1   -0.60    0.70
   3  12  -1    0.60    1.20
   3  12  -1   -0.30    1.10
   3  12  -1    1.40    1.40
  -3 -12   1    0.20    1.10
  -3 -12   1    1.70    1.20
  -3 -12   1    1.00    1.10
  -3 -12   1   -0.70    0.90
  -3 -12   1   -0.10    1.00
  -3 -12   1    0.50    1.00
  -3 -12   1    0.90    1.00
   2  12  -1   48.80    3.60
   2  12  -1   49.00    3.00
   2  12  -1   56.99    3.90
   2  12  -1   54.39    3.90
   2  12  -1   44.50    3.80
   2  12  -1   54.39    4.80
   2  12  -1   52.59    3.40
  -2 -12   1   50.29    3.70
  -2 -12   1   50.79    3.80
  -2 -12   1   54.29    3.40
  -2 -12   1   43.60    3.60
  -2 -12   1   44.90    3.30
  -2 -12   1   57.29    3.80
  -2 -12   1   56.99    3.70
   1  12  -1   56.19    3.20
   1  12  -1   59.79    3.60
   1  12  -1   56.19    4.10
   1  12  -1   57.99    6.50
   1  12  -1   58.79    3.90
   1  12  -1   60.09    3.80
  -1 -12   1   58.89    4.00
  -1 -12   1   59.39    4.10
  -1 -12   1   61.09    3.80
  -1 -12   1   62.49    3.90
  -1 -12   1   61.19    4.10
   0  12  -1   22.50    2.80
   0  12  -1   28.50    3.10
   0  12  -1   25.10    2.90
   0  12  -1   31.20    3.50
   0  12  -1   27.10    2.20
   0  12  -1   25.10    2.50
   0 -12   1   24.10    2.70
   0 -12   1   23.30    2.70
   0 -12   1   27.40    4.00
   0 -12   1   23.60    2.80
   0 -12   1   23.30    2.60
  -1  12  -1    0.00    1.00
  -1  12  -1   -0.80    0.90
  -1  12  -1   -1.30    0.90
  -1  12  -1   -0.50    0.70
  -1  12  -1   -1.50    0.70
   1 -12   1   -0.10    0.90
   1 -12   1   -0.30    1.00
   1 -12   1    0.20    1.10
   1 -12   1    0.70    0.90
   1 -12   1    0.40    1.00
  -2  12  -1   95.79    4.60
  -2  12  -1   95.19    5.20
  -2  12  -1   94.49    5.10
  -2  12  -1   98.49    5.30
  -2  12  -1   97.89    5.20
  -2  12  -1   98.79    5.50
   2 -12   1   96.09    5.30
   2 -12   1   93.79    5.00
   2 -12   1   99.79    5.40
   2 -12   1  102.79    6.90
  -3  12  -1   14.60    2.50
  -3  12  -1   13.00    1.80
  -3  12  -1   11.20    2.10
  -3  12  -1   13.80    2.30
  -3  12  -1    8.20    1.90
   3 -12   1   10.10    1.90
   3 -12   1    6.70    1.70
   3 -12   1   12.80    2.10
   3 -12   1   11.20    2.20
  -4  12  -1    3.90    1.60
  -4  12  -1    4.90    1.70
  -4  12  -1    5.50    1.60
  -4  12  -1    5.00    1.70
   4 -12   1    2.30    1.20
   4 -12   1    6.40    2.00
  -5  12  -1   11.60    2.20
  -5  12  -1   15.00    2.50
  -5  12  -1   13.60    2.30
  -5  12  -1   10.00    2.20
   5 -12   1   11.30    2.40
  -6  12  -1   13.00    2.50
  -6  12  -1   13.10    2.40
  -6  12  -1   14.00    2.70
  -6  12  -1   17.70    2.70
   6 -12   1   15.00    2.70
  -7  12  -1    5.60    2.30
  -7  12  -1    7.70    2.00
  -7  12  -1    7.10    2.30
  -7  12  -1    3.40    1.70
   7 -12   1    7.90    2.30
  -8  12  -1   44.40    4.80
  -8  12  -1   53.39    4.50
  -8  12  -1   51.29    4.30
  -8  12  -1   55.79    4.50
   8 -12   1   52.49    4.70
 -11 -11   1   48.40    5.00
 -11 -11   1   40.80    9.30
  10  11  -1    1.90    1.70
 -10 -11   1    4.90    2.00
 -10 -11   1    7.80    3.30
   9  11  -1   32.60    3.90
   9  11  -1   29.00    3.80
  -9 -11   1   30.80    5.30
  -9 -11   1   34.70    3.90
  -9 -11   1   29.00    3.40
   8  11  -1   15.00    2.70
   8  11  -1   14.50    3.00
   8  11  -1   20.40    2.60
   8  11  -1   22.00    3.40
   8  11  -1   16.10    2.70
  -8 -11   1   15.60    2.70
  -8 -11   1   11.60    2.30
  -8 -11   1   17.20    2.60
  -8 -11   1   17.50    3.70
  -8 -11   1   17.30    2.90
   7  11  -1    7.50    2.10
   7  11  -1    3.00    1.30
   7  11  -1    4.30    1.70
   7  11  -1    2.80    1.50
   7  11  -1    2.40    1.40
   7  11  -1    3.00    1.70
   7  11  -1    3.80    1.40
   7  11  -1    3.30    1.30
  -7 -11   1    4.10    1.60
  -7 -11   1    3.60    1.50
  -7 -11   1    4.00    2.10
  -7 -11   1    3.70    1.60
  -7 -11   1    6.70    1.80
  -7 -11   1    2.60    1.20
  -7 -11   1    5.00    2.50
   6  11  -1    1.00    1.10
   6  11  -1    0.40    1.00
   6  11  -1   -0.70    1.00
   6  11  -1    0.10    0.80
   6  11  -1    0.50    1.20
   6  11  -1   -0.50    0.70
   6  11  -1    0.70    0.90
   6  11  -1   -1.20    0.90
  -6 -11   1    0.20    1.30
  -6 -11   1    0.10    1.00
  -6 -11   1   -0.40    1.30
  -6 -11   1   -0.50    1.00
  -6 -11   1    0.70    0.90
  -6 -11   1    0.30    1.00
  -6 -11   1    0.90    1.20
   5  11  -1    1.90    1.00
   5  11  -1    1.10    0.90
   5  11  -1    1.30    1.30
   5  11  -1    0.70    0.90
   5  11  -1   -1.10    1.00
   5  11  -1   -0.70    1.10
   5  11  -1    1.20    0.90
   5  11  -1   -0.50    1.00
  -5 -11   1   -0.40    0.90
  -5 -11   1    1.40    1.30
  -5 -11   1    2.00    1.10
  -5 -11   1    1.40    0.90
  -5 -11   1    0.20    1.10
  -5 -11   1    0.50    1.20
  -5 -11   1   -1.10    1.00
   4  11  -1    5.30    1.60
   4  11  -1    6.20    1.30
   4  11  -1    6.60    1.60
   4  11  -1    5.30    1.50
   4  11  -1    8.10    2.00
   4  11  -1    4.10    1.30
  -4 -11   1    7.30    1.40
  -4 -11   1    6.00    1.60
  -4 -11   1    6.20    1.50
  -4 -11   1    6.00    1.60
  -4 -11   1    5.70    1.70
  -4 -11   1    6.20    1.60
  -4 -11   1    4.50    1.50
   3  11  -1   45.80    3.80
   3  11  -1   38.50    2.80
   3  11  -1   38.00    3.00
   3  11  -1   38.80    3.30
   3  11  -1   44.10    2.70
  -3 -11   1   40.80    3.30
  -3 -11   1   39.40    3.20
  -3 -11   1   38.70    3.30
  -3 -11   1   42.30    3.00
  -3 -11   1   47.50    3.10
  -3 -11   1   45.40    3.20
  -3 -11   1   41.50    3.10
   2  11  -1   -0.10    0.70
   2  11  -1    0.20    0.60
   2  11  -1   -0.30    0.70
   2  11  -1    0.60    1.10
   2  11  -1   -0.70    0.60
   2  11  -1    1.00    1.10
   2  11  -1    1.10    1.10
  -2 -11   1    1.10    1.30
  -2 -11   1   -0.40    0.80
  -2 -11   1   -1.30    0.70
  -2 -11   1    0.80    1.00
  -2 -11   1   -0.80    0.70
  -2 -11   1    0.70    1.00
  -2 -11   1   -0.60    0.90
   1  11  -1   46.20    3.20
   1  11  -1   47.00    3.40
   1  11  -1   41.60    2.80
   1  11  -1   48.10    3.50
   1  11  -1   42.30    3.10
   1  11  -1   45.40    3.30
   1  11  -1   44.20    2.70
  -1 -11   1   53.09    3.60
  -1 -11   1   44.30    3.20
  -1 -11   1   46.80    3.30
  -1 -11   1   47.70    3.40
  -1 -11   1   46.60    2.70
  -1 -11   1   48.10    3.50
   0  11  -1   62.99    3.60
   0  11  -1   80.19    4.40
   0  11  -1   71.79    3.60
   0  11  -1   66.69    4.00
   0  11  -1   73.69    4.20
   0  11  -1   71.09    4.30
   0  11  -1   79.69    5.40
   0 -11   1   70.99    4.20
   0 -11   1   66.89    4.20
   0 -11   1   78.19    4.40
   0 -11   1   77.09    3.20
   0 -11   1   79.09    4.20
   0 -11   1   76.99    4.00
   0 -11   1   67.79    4.00
  -1  11  -1   95.69    5.00
  -1  11  -1   92.39    4.40
  -1  11  -1   94.79    4.90
  -1  11  -1   96.39    4.90
  -1  11  -1  109.99    7.30
  -1  11  -1   98.19    5.00
  -1  11  -1   94.19    4.50
  -1  11  -1  100.89    5.20
   1 -11   1  111.09    5.30
   1 -11   1  102.99    4.90
   1 -11   1   94.09    5.10
   1 -11   1   92.39    4.70
   1 -11   1  101.79    5.10
   1 -11   1  100.99    4.90
  -2  11  -1   16.50    2.20
  -2  11  -1   16.30    2.40
  -2  11  -1   13.40    2.00
  -2  11  -1   14.40    1.80
  -2  11  -1   14.80    2.70
  -2  11  -1   14.40    2.00
   2 -11   1   15.60    2.10
   2 -11   1   12.80    1.90
   2 -11   1   15.10    2.00
   2 -11   1   16.30    2.40
   2 -11   1    9.60    1.90
  -3  11  -1   11.40    2.00
  -3  11  -1   13.60    2.30
  -3  11  -1   12.20    1.90
  -3  11  -1   12.10    1.60
  -3  11  -1   13.00    2.10
   3 -11   1   14.10    2.30
   3 -11   1   13.20    2.00
   3 -11   1   11.20    1.90
  -4  11  -1   24.70    2.10
  -4  11  -1   31.40    2.90
  -4  11  -1   30.60    3.40
  -4  11  -1   28.70    3.20
  -4  11  -1   19.60    2.40
  -4  11  -1   29.30    3.00
   4 -11   1   19.50    2.40
   4 -11   1   30.20    3.30
   4 -11   1   30.90    2.70
   4 -11   1   25.00    2.90
  -5  11  -1    9.50    2.00
  -5  11  -1    7.80    1.80
  -5  11  -1   11.70    2.10
  -5  11  -1    7.70    1.80
  -5  11  -1   14.40    2.20
   5 -11   1   14.50    2.60
   5 -11   1    9.60    1.90
   5 -11   1   12.30    2.00
   5 -11   1   11.00    2.00
   5 -11   1    8.60    1.90
  -6  11  -1   65.49    4.50
  -6  11  -1   62.59    4.30
  -6  11  -1   62.29    4.20
  -6  11  -1   64.79    4.30
   6 -11   1   60.19    4.40
  -7  11  -1   10.30    2.20
  -7  11  -1    4.50    1.80
  -7  11  -1    7.30    1.90
  -7  11  -1    6.80    1.90
   7 -11   1   13.30    2.60
  -8  11  -1    1.80    1.30
  -8  11  -1    3.50    1.90
  -8  11  -1   -1.10    1.20
  -8  11  -1    4.50    1.80
   8 -11   1    2.30    1.70
  -9  11  -1    2.40    1.60
  -9  11  -1    2.20    1.70
  -9  11  -1    2.60    1.70
  -9  11  -1    3.30    1.80
   9 -11   1    1.10    1.70
  11  10  -1   15.70    3.00
 -11 -10   1   18.00    2.90
 -11 -10   1   11.40    3.90
  10  10  -1    2.00    1.70
 -10 -10   1    4.50    3.80
 -10 -10   1    2.70    1.40
 -10 -10   1    3.10    1.70
   9  10  -1   12.30    2.70
   9  10  -1    9.40    2.20
   9  10  -1   10.10    2.30
  -9 -10   1    9.60    2.20
  -9 -10   1    6.70    2.70
  -9 -10   1    7.40    1.90
  -9 -10   1    6.30    2.80
   8  10  -1  216.48    9.30
   8  10  -1  194.38    8.50
   8  10  -1  212.88    8.90
   8  10  -1  210.28    8.30
   8  10  -1  198.18    8.50
   8  10  -1  220.48    9.30
   8  10  -1  219.38    8.40
   8  10  -1  186.48   10.70
  -8 -10   1  204.98    8.60
  -8 -10   1  227.18    9.60
  -8 -10   1  219.18    9.00
  -8 -10   1  190.28    8.70
  -8 -10   1  215.88   10.70
  -8 -10   1  206.48    9.00
   7  10  -1    2.00    1.30
   7  10  -1    3.60    1.60
   7  10  -1    3.50    1.50
   7  10  -1    1.00    1.20
   7  10  -1    4.60    1.60
   7  10  -1    1.00    0.90
   7  10  -1    4.10    1.30
   7  10  -1    4.60    1.50
  -7 -10   1    2.50    1.50
  -7 -10   1    5.40    1.60
  -7 -10   1    3.20    1.90
  -7 -10   1    2.80    1.30
  -7 -10   1    1.60    1.30
  -7 -10   1    1.60    1.10
   6  10  -1   65.39    3.90
   6  10  -1   65.59    4.30
   6  10  -1   55.49    3.70
   6  10  -1   59.39    4.10
   6  10  -1   64.19    4.60
   6  10  -1   56.89    3.80
   6  10  -1   58.09    4.30
  -6 -10   1   61.29    3.60
  -6 -10   1   53.39    4.00
  -6 -10   1   63.49    4.60
  -6 -10   1   70.89    4.90
  -6 -10   1   65.89    3.90
  -6 -10   1   57.69    4.00
  -6 -10   1   67.79    4.00
   5  10  -1   -1.30    0.80
   5  10  -1   -0.60    0.60
   5  10  -1    0.20    1.10
   5  10  -1    0.00    1.00
   5  10  -1    0.90    0.90
   5  10  -1    0.90    0.80
   5  10  -1    0.20    0.60
   5  10  -1    0.50    1.00
  -5 -10   1   -0.10    0.90
  -5 -10   1    1.10    1.00
  -5 -10   1   -1.00    0.80
  -5 -10   1    0.00    0.80
  -5 -10   1   -0.70    0.70
  -5 -10   1    1.50    1.40
  -5 -10   1   -0.50    0.90
   4  10  -1   20.80    2.30
   4  10  -1   15.70    1.90
   4  10  -1   23.80    2.70
   4  10  -1   18.20    2.50
   4  10  -1   20.30    2.30
   4  10  -1   19.90    2.30
   4  10  -1   18.40    2.50
   4  10  -1   18.90    2.30
  -4 -10   1   23.30    2.60
  -4 -10   1   20.80    2.20
  -4 -10   1   18.00    2.30
  -4 -10   1   17.50    2.30
  -4 -10   1   19.70    2.20
  -4 -10   1   18.40    2.40
  -4 -10   1   17.10    2.30
   3  10  -1   30.90    2.30
   3  10  -1   26.90    3.10
   3  10  -1   26.20    2.30
   3  10  -1   26.90    2.10
   3  10  -1   28.30    2.50
   3  10  -1   29.90    3.20
  -3 -10   1   28.90    2.60
  -3 -10   1   26.50    2.20
  -3 -10   1   28.20    2.80
  -3 -10   1   29.40    2.40
  -3 -10   1   28.30    2.90
  -3 -10   1   27.60    2.40
  -3 -10   1   22.00    2.50
   2  10  -1  144.29    6.40
   2  10  -1  159.88    6.70
   2  10  -1  157.38    6.20
   2  10  -1  159.88    6.00
   2  10  -1  159.98    6.60
   2  10  -1  167.38    6.60
   2  10  -1  168.18    6.90
  -2 -10   1  166.28    6.50
  -2 -10   1  152.88    6.70
  -2 -10   1  150.78    6.30
  -2 -10   1  157.08    6.70
  -2 -10   1  148.39    6.60
  -2 -10   1  153.18    6.70
   1  10  -1   13.70    1.90
   1  10  -1   19.60    2.20
   1  10  -1   18.10    2.00
   1  10  -1   21.20    2.40
   1  10  -1   13.20    1.80
   1  10  -1   15.00    2.00
   1  10  -1   17.20    1.60
  -1 -10   1   17.10    2.10
  -1 -10   1   17.70    2.30
  -1 -10   1   14.80    1.80
  -1 -10   1   17.00    2.10
  -1 -10   1   18.10    1.60
  -1 -10   1   10.50    1.70
  -1 -10   1   15.50    2.10
   0  10  -1   57.19    3.50
   0  10  -1   58.39    3.70
   0  10  -1   62.49    3.20
   0  10  -1   51.09    3.40
   0  10  -1   58.39    3.60
   0  10  -1   59.19    3.10
   0  10  -1   59.19    3.50
   0 -10   1   60.89    3.50
   0 -10   1   55.59    3.50
   0 -10   1   54.59    3.50
   0 -10   1   62.19    3.50
   0 -10   1   65.09    3.50
   0 -10   1   56.89    2.70
   0 -10   1   57.29    3.50
  -1  10  -1   44.00    2.70
  -1  10  -1   48.90    3.40
  -1  10  -1   59.59    3.40
  -1  10  -1   48.30    3.20
  -1  10  -1   55.39    3.30
  -1  10  -1   49.50    3.30
  -1  10  -1   49.50    3.30
  -1  10  -1   50.99    2.90
   1 -10   1   50.19    3.30
   1 -10   1   46.40    3.30
   1 -10   1   53.49    3.40
   1 -10   1   46.90    3.00
   1 -10   1   49.50    3.10
   1 -10   1   55.29    3.20
   1 -10   1   50.59    2.20
  -2  10  -1    0.30    0.70
  -2  10  -1   -1.70    0.60
  -2  10  -1    0.30    0.80
  -2  10  -1    0.10    0.60
  -2  10  -1   -0.20    0.70
  -2  10  -1    0.00    0.60
  -2  10  -1    0.00    0.80
   2 -10   1    0.70    0.80
   2 -10   1    0.50    0.90
   2 -10   1   -0.50    0.70
   2 -10   1    0.50    0.80
   2 -10   1   -0.10    0.70
  -3  10  -1   12.00    2.00
  -3  10  -1    9.90    1.80
  -3  10  -1    7.20    1.60
  -3  10  -1    9.50    1.40
  -3  10  -1    9.10    1.70
  -3  10  -1    7.40    1.60
  -3  10  -1    8.70    1.60
   3 -10   1   12.10    1.70
   3 -10   1    8.10    1.70
   3 -10   1    6.60    1.50
   3 -10   1    8.60    1.50
   3 -10   1   10.30    1.90
   3 -10   1    6.20    1.50
  -4  10  -1   98.59    5.00
  -4  10  -1   96.49    4.20
  -4  10  -1   98.39    5.10
  -4  10  -1   96.49    4.90
  -4  10  -1  105.59    7.10
  -4  10  -1  110.39    5.20
   4 -10   1   94.99    5.00
   4 -10   1   99.99    4.80
   4 -10   1  100.59    5.10
   4 -10   1   94.39    3.80
   4 -10   1   92.69    4.80
   4 -10   1   96.89    4.90
  -5  10  -1   32.20    2.90
  -5  10  -1   28.90    3.30
  -5  10  -1   30.80    2.80
  -5  10  -1   26.80    3.00
  -5  10  -1   26.30    3.20
  -5  10  -1   29.00    3.20
   5 -10   1   29.00    3.20
   5 -10   1   24.50    2.80
   5 -10   1   28.10    3.30
  -6  10  -1  145.79    6.80
  -6  10  -1  142.59    6.50
  -6  10  -1  138.39    6.50
  -6  10  -1  132.69    6.60
  -6  10  -1  149.19    6.90
   6 -10   1  144.49    6.50
   6 -10   1  145.29    6.90
   6 -10   1  134.39    6.40
   6 -10   1  135.29    6.50
   6 -10   1  138.49    6.50
  -7  10  -1   18.30    2.70
  -7  10  -1   19.60    2.70
  -7  10  -1   20.90    2.90
  -7  10  -1   19.80    2.70
   7 -10   1   23.50    3.20
  -8  10  -1  121.89    6.30
  -8  10  -1  127.79    6.70
  -8  10  -1  126.39    6.40
  -8  10  -1  121.99    6.70
   8 -10   1  132.49    7.00
  -9  10  -1   23.90    3.30
  -9  10  -1   17.40    3.20
  -9  10  -1   17.80    3.60
  -9  10  -1   20.90    3.00
   9 -10   1   17.30    4.10
 -10  10  -1   55.99    4.50
 -10  10  -1   58.49    5.70
 -10  10  -1   59.29    4.60
 -10  10  -1   56.09    4.80
  10 -10   1   64.79    5.20
  12   9  -1   -1.30    1.50
 -12  -9   1    0.80    1.30
 -12  -9   1    0.80    2.50
 -12  -9   1   -1.40    1.20
  11   9  -1   32.60    4.00
 -11  -9   1   33.90    3.10
 -11  -9   1   31.20    3.70
 -11  -9   1   39.60    4.30
 -11  -9   1   25.50    5.50
  10   9  -1    0.30    0.80
  10   9  -1   -1.10    0.70
  10   9  -1    0.30    1.20
 -10  -9   1    1.50    1.40
 -10  -9   1   -1.00    1.00
 -10  -9   1   -0.80    1.90
 -10  -9   1   -0.40    1.10
   9   9  -1   16.80    2.30
   9   9  -1   10.60    1.90
   9   9  -1   14.90    2.30
   9   9  -1   13.50    2.10
   9   9  -1   12.20    2.70
   9   9  -1   13.60    2.90
   9   9  -1   14.20    2.50
  -9  -9   1   11.80    2.20
  -9  -9   1   14.30    2.40
  -9  -9   1   14.80    2.40
  -9  -9   1   12.70    3.40
  -9  -9   1    8.80    1.90
   8   9  -1    2.10    1.20
   8   9  -1    0.50    1.30
   8   9  -1    1.10    0.80
   8   9  -1    0.60    1.60
   8   9  -1   -0.30    1.10
   8   9  -1    2.00    1.40
   8   9  -1   -0.10    1.00
   8   9  -1    0.90    1.20
  -8  -9   1   -0.10    1.10
  -8  -9   1    0.30    0.90
  -8  -9   1    1.10    1.20
  -8  -9   1    1.60    1.20
  -8  -9   1    1.70    1.20
   7   9  -1   17.60    2.90
   7   9  -1   17.70    2.30
   7   9  -1   14.10    2.20
   7   9  -1   15.60    2.30
   7   9  -1   14.40    2.20
   7   9  -1    9.10    1.50
   7   9  -1   17.60    2.10
   7   9  -1   15.70    2.50
  -7  -9   1   14.30    2.90
  -7  -9   1   16.40    2.40
  -7  -9   1   16.40    2.40
  -7  -9   1   14.10    2.10
  -7  -9   1   12.80    2.00
  -7  -9   1   11.70    2.10
   6   9  -1   43.20    3.00
   6   9  -1   44.50    3.40
   6   9  -1   51.19    3.60
   6   9  -1   44.60    3.10
   6   9  -1   42.20    3.60
   6   9  -1   43.40    2.90
   6   9  -1   42.50    3.00
   6   9  -1   47.20    3.40
  -6  -9   1   39.80    3.20
  -6  -9   1   45.40    3.30
  -6  -9   1   48.00    3.30
  -6  -9   1   45.70    3.40
  -6  -9   1   46.20    4.00
  -6  -9   1   43.30    3.10
   5   9  -1   21.50    2.50
   5   9  -1   27.50    2.70
   5   9  -1   27.30    2.30
   5   9  -1   25.00    2.30
   5   9  -1   26.60    2.20
   5   9  -1   23.50    2.80
   5   9  -1   25.50    2.70
   5   9  -1   22.90    2.50
  -5  -9   1   23.40    2.10
  -5  -9   1   27.00    2.40
  -5  -9   1   26.80    2.90
  -5  -9   1   25.50    2.80
  -5  -9   1   29.50    2.50
  -5  -9   1   25.60    2.70
  -5  -9   1   27.10    2.90
   4   9  -1    6.40    1.30
   4   9  -1    3.20    1.20
   4   9  -1    7.90    1.30
   4   9  -1    5.60    1.40
   4   9  -1    4.40    1.00
   4   9  -1    3.90    1.10
   4   9  -1    5.80    1.40
   4   9  -1    5.60    1.40
  -4  -9   1    7.30    1.50
  -4  -9   1    5.50    1.20
  -4  -9   1    3.90    1.30
  -4  -9   1    4.30    1.40
  -4  -9   1    3.80    1.20
  -4  -9   1    7.30    1.40
  -4  -9   1    6.20    1.50
   3   9  -1   41.10    2.70
   3   9  -1   37.30    2.70
   3   9  -1   40.00    2.90
   3   9  -1   39.50    2.80
   3   9  -1   37.00    2.90
   3   9  -1   44.00    3.00
   3   9  -1   36.50    2.50
  -3  -9   1   44.10    2.80
  -3  -9   1   42.40    3.10
  -3  -9   1   39.30    2.90
  -3  -9   1   43.30    2.90
  -3  -9   1   36.90    2.80
  -3  -9   1   37.20    2.70
   2   9  -1   64.49    3.20
   2   9  -1   67.39    3.30
   2   9  -1   64.29    3.50
   2   9  -1   60.09    3.60
   2   9  -1   61.69    3.60
   2   9  -1   61.39    3.50
  -2  -9   1   64.39    3.30
  -2  -9   1   64.19    3.60
  -2  -9   1   55.49    4.50
  -2  -9   1   60.39    3.60
  -2  -9   1   68.89    3.50
  -2  -9   1   67.49    3.50
  -2  -9   1   64.49    3.70
   1   9  -1  500.65   16.20
   1   9  -1  518.95   16.20
   1   9  -1  516.05   16.40
   1   9  -1  502.85   15.60
   1   9  -1  507.15   16.10
   1   9  -1  498.55   15.70
   1   9  -1  509.65   16.10
  -1  -9   1  512.35   16.00
  -1  -9   1  509.95   16.20
  -1  -9   1  517.35   16.30
  -1  -9   1  483.65   16.20
  -1  -9   1  486.35   16.00
  -1  -9   1  508.25   15.90
  -1  -9   1  505.05   15.40
   0   9  -1  360.36   12.20
   0   9  -1  355.96   12.00
   0   9  -1  370.46   11.90
   0   9  -1  367.16   11.60
   0   9  -1  361.86   12.10
   0   9  -1  357.96   11.60
   0   9  -1  351.16   12.00
   0   9  -1  351.86   12.00
   0  -9   1  353.56   12.10
   0  -9   1  354.36   12.10
   0  -9   1  352.36   11.80
   0  -9   1  362.86   11.90
   0  -9   1  367.66   11.90
   0  -9   1  358.26   11.10
   0  -9   1  361.96   12.20
  -1   9  -1   -0.20    0.60
  -1   9  -1   -0.40    0.50
  -1   9  -1   -0.20    0.50
  -1   9  -1    0.10    0.70
  -1   9  -1    0.60    0.70
  -1   9  -1   -0.50    0.70
  -1   9  -1    0.40    0.80
  -1   9  -1    0.50    0.80
   1  -9   1   -0.50    0.70
   1  -9   1    0.10    0.70
   1  -9   1    0.00    0.40
   1  -9   1    0.70    0.80
   1  -9   1   -0.30    0.60
   1  -9   1    0.70    0.90
   1  -9   1    0.40    0.70
  -2   9  -1   37.90    2.70
  -2   9  -1   38.90    2.70
  -2   9  -1   41.50    2.70
  -2   9  -1   38.90    2.70
  -2   9  -1   43.40    2.80
  -2   9  -1   42.10    2.90
  -2   9  -1   39.10    2.60
   2  -9   1   41.30    2.90
   2  -9   1   36.80    2.70
   2  -9   1   41.00    2.70
   2  -9   1   39.00    2.60
   2  -9   1   44.50    2.70
   2  -9   1   41.40    1.90
  -3   9  -1   70.09    3.80
  -3   9  -1   75.19    3.90
  -3   9  -1   76.09    4.10
  -3   9  -1   76.59    3.90
  -3   9  -1   70.19    3.90
  -3   9  -1   68.29    3.30
  -3   9  -1   79.69    4.00
   3  -9   1   68.89    2.90
   3  -9   1   75.19    4.00
   3  -9   1   69.49    3.90
   3  -9   1   69.59    3.90
   3  -9   1   71.49    3.70
   3  -9   1   73.19    3.70
   3  -9   1   76.19    3.30
   3  -9   1   71.29    3.80
  -4   9  -1   74.49    4.10
  -4   9  -1   74.19    4.10
  -4   9  -1   73.49    4.00
  -4   9  -1   72.49    4.20
  -4   9  -1   77.49    4.20
  -4   9  -1   75.49    3.40
  -4   9  -1   83.29    4.20
   4  -9   1   76.89    3.20
   4  -9   1   73.09    4.00
   4  -9   1   75.89    4.00
   4  -9   1   72.59    4.10
   4  -9   1   79.89    4.00
   4  -9   1   78.39    4.20
  -5   9  -1  156.88    6.40
  -5   9  -1  149.59    6.60
  -5   9  -1  135.39    6.20
  -5   9  -1  132.49    6.30
  -5   9  -1  132.69    6.20
  -5   9  -1  135.99    5.20
  -5   9  -1  135.89    6.10
  -5   9  -1  142.19    6.20
   5  -9   1  136.19    6.10
   5  -9   1  138.09    6.30
   5  -9   1  151.38    6.50
   5  -9   1  129.39    6.00
   5  -9   1  155.48    6.30
   5  -9   1  152.28    6.20
   5  -9   1  145.59    5.30
  -6   9  -1  130.09    6.20
  -6   9  -1  129.49    5.90
  -6   9  -1  124.89    5.80
  -6   9  -1  126.59    6.10
  -6   9  -1  125.89    5.70
  -6   9  -1  118.99    4.70
   6  -9   1  124.79    5.80
   6  -9   1  122.69    6.10
   6  -9   1  122.99    6.60
   6  -9   1  121.49    6.90
  -7   9  -1  181.88    7.50
  -7   9  -1  182.18    7.90
  -7   9  -1  165.98    7.70
  -7   9  -1  178.08    7.50
  -7   9  -1  173.58    7.70
   7  -9   1  170.88    7.50
   7  -9   1  180.38    8.00
   7  -9   1  175.78    7.40
   7  -9   1  172.78    7.40
   7  -9   1  173.08    7.60
  -8   9  -1    5.10    1.90
  -8   9  -1    4.50    1.60
  -8   9  -1    3.60    1.60
  -8   9  -1    0.40    1.10
   8  -9   1    1.20    1.30
  -9   9  -1  125.39    6.70
  -9   9  -1  126.69    6.90
  -9   9  -1  130.39    6.50
  -9   9  -1  122.39    6.30
   9  -9   1  120.19    6.80
 -10   9  -1  113.49    7.40
 -10   9  -1  107.69    8.70
 -10   9  -1  105.49    7.40
  10  -9   1   97.49    6.40
  12   8  -1   20.30    3.20
 -12  -8   1   21.40    3.30
 -12  -8   1   24.00    5.00
 -12  -8   1   18.00    2.50
  11   8  -1   -0.20    0.80
  11   8  -1   -0.70    0.80
  11   8  -1    0.00    1.40
 -11  -8   1   -1.20    1.10
 -11  -8   1   -0.90    0.80
 -11  -8   1    0.70    1.20
 -11  -8   1   -0.60    1.00
 -11  -8   1    0.60    2.40
  10   8  -1   11.30    1.80
  10   8  -1   10.80    2.30
  10   8  -1   14.10    2.30
  10   8  -1   10.20    2.80
  10   8  -1   12.00    2.50
 -10  -8   1    9.90    3.30
 -10  -8   1    7.90    2.00
 -10  -8   1   14.90    2.50
 -10  -8   1    7.70    2.00
 -10  -8   1   11.50    1.90
   9   8  -1    1.30    1.30
   9   8  -1    0.10    1.10
   9   8  -1    1.60    1.10
   9   8  -1    1.80    1.00
   9   8  -1    0.90    1.30
   9   8  -1    2.40    1.10
   9   8  -1    2.60    1.10
  -9  -8   1    1.20    1.10
  -9  -8   1    3.50    1.50
  -9  -8   1    3.00    1.40
  -9  -8   1    2.10    1.40
  -9  -8   1    0.70    0.90
  -9  -8   1    1.10    1.90
   8   8  -1  202.08    8.40
   8   8  -1  213.68    8.00
   8   8  -1  209.08    8.10
   8   8  -1  227.18    9.10
   8   8  -1  212.58    8.70
   8   8  -1  210.08    8.40
   8   8  -1  213.18    9.80
   8   8  -1  217.98    9.10
  -8  -8   1  215.08    8.80
  -8  -8   1  208.38   10.30
  -8  -8   1  222.08    8.60
  -8  -8   1  230.08   10.70
  -8  -8   1  208.08    8.60
   7   8  -1  186.18    7.60
   7   8  -1  189.48    7.60
   7   8  -1  197.38    7.30
   7   8  -1  190.08    8.10
   7   8  -1  193.98    8.70
   7   8  -1  189.48    7.80
   7   8  -1  198.58    8.10
   7   8  -1  196.98    7.40
  -7  -8   1  179.38    7.90
  -7  -8   1  182.28    7.80
  -7  -8   1  188.68    7.60
  -7  -8   1  164.68    7.60
  -7  -8   1  207.48    7.90
  -7  -8   1  220.18    9.50
   6   8  -1  102.19    4.50
   6   8  -1  104.99    4.90
   6   8  -1  106.39    5.20
   6   8  -1  109.39    4.80
   6   8  -1   97.29    5.10
   6   8  -1   98.59    4.90
   6   8  -1   96.39    5.40
   6   8  -1  108.39    5.40
  -6  -8   1  106.99    5.00
  -6  -8   1   94.99    5.00
  -6  -8   1  100.59    4.80
  -6  -8   1   92.39    4.90
  -6  -8   1   93.99    5.00
   5   8  -1  122.49    5.70
   5   8  -1  137.19    5.90
   5   8  -1  118.49    5.10
   5   8  -1  132.49    5.40
   5   8  -1  132.49    5.70
   5   8  -1  122.29    5.40
   5   8  -1  131.99    5.50
  -5  -8   1  128.99    5.40
  -5  -8   1  122.39    5.40
  -5  -8   1  129.59    5.70
  -5  -8   1  130.49    6.40
  -5  -8   1  116.19    5.50
   4   8  -1  497.65   16.20
   4   8  -1  487.75   15.50
   4   8  -1  478.85   15.50
   4   8  -1  501.45   15.90
   4   8  -1  484.95   15.90
   4   8  -1  495.95   15.50
   4   8  -1  487.75   15.70
   4   8  -1  486.35   15.30
  -4  -8   1  498.85   16.10
  -4  -8   1  476.85   16.50
  -4  -8   1  490.45   15.80
  -4  -8   1  493.25   15.50
  -4  -8   1  478.75   15.20
  -4  -8   1  481.65   15.70
  -4  -8   1  476.35   15.50
   3   8  -1  168.18    6.70
   3   8  -1  169.28    6.50
   3   8  -1  171.68    6.80
   3   8  -1  162.88    6.70
   3   8  -1  171.78    6.20
   3   8  -1  170.08    6.40
   3   8  -1  168.68    6.40
  -3  -8   1  167.08    6.20
  -3  -8   1  169.68    6.40
  -3  -8   1  160.78    6.60
  -3  -8   1  160.18    6.60
  -3  -8   1  163.08    6.30
  -3  -8   1  170.38    6.60
  -3  -8   1  176.18    6.60
   2   8  -1   52.89    2.80
   2   8  -1   56.19    3.10
   2   8  -1   54.39    3.00
   2   8  -1   61.39    3.40
   2   8  -1   58.69    3.10
   2   8  -1   56.39    2.80
   2   8  -1   57.99    3.10
   2   8  -1   56.39    3.20
  -2  -8   1   56.59    3.20
  -2  -8   1   57.59    3.00
  -2  -8   1   55.69    3.20
  -2  -8   1   58.79    3.10
  -2  -8   1   58.39    2.90
  -2  -8   1   57.29    3.00
  -2  -8   1   54.59    3.20
   1   8  -1   87.19    4.00
   1   8  -1   88.49    4.10
   1   8  -1   87.19    4.00
   1   8  -1   92.79    4.10
   1   8  -1   88.99    4.20
   1   8  -1   87.49    3.80
   1   8  -1   88.39    3.70
  -1  -8   1   89.69    4.30
  -1  -8   1   84.49    4.10
  -1  -8   1   88.09    4.20
  -1  -8   1   94.59    4.00
  -1  -8   1   88.49    3.70
  -1  -8   1   89.29    4.00
  -1  -8   1   82.29    3.80
   0   8  -1   74.39    3.70
   0   8  -1   78.39    3.70
   0   8  -1   82.89    3.80
   0   8  -1   75.29    3.90
   0   8  -1   83.29    3.50
   0   8  -1   75.89    3.70
   0   8  -1   75.39    3.60
   0   8  -1   83.19    3.50
   0  -8   1   78.59    3.70
   0  -8   1   87.49    4.00
   0  -8   1   74.69    3.80
   0  -8   1   79.99    3.60
   0  -8   1   73.59    4.50
   0  -8   1   79.09    3.10
   0  -8   1   82.69    3.70
  -1   8  -1    2.30    0.80
  -1   8  -1    2.60    0.80
  -1   8  -1    2.10    0.70
  -1   8  -1    3.10    0.90
  -1   8  -1    2.00    0.90
  -1   8  -1    2.30    0.90
  -1   8  -1    1.90    0.80
  -1   8  -1    2.20    0.90
   1  -8   1    2.20    0.50
   1  -8   1    1.30    0.70
   1  -8   1    2.10    0.80
   1  -8   1    1.30    0.70
   1  -8   1    4.10    0.90
   1  -8   1    2.60    0.90
   1  -8   1    2.80    0.90
  -2   8  -1   84.99    4.20
  -2   8  -1   82.49    3.80
  -2   8  -1   83.89    4.10
  -2   8  -1   80.99    4.00
  -2   8  -1   95.39    4.20
  -2   8  -1   87.49    4.10
  -2   8  -1   83.39    4.00
  -2   8  -1   91.79    3.60
   2  -8   1   88.29    4.00
   2  -8   1   82.29    4.10
   2  -8   1   88.69    4.10
   2  -8   1   89.99    4.00
   2  -8   1   97.29    4.20
   2  -8   1   87.29    4.20
   2  -8   1   87.59    3.20
   2  -8   1   86.69    4.10
  -3   8  -1   21.80    2.00
  -3   8  -1   25.20    2.20
  -3   8  -1   26.60    2.20
  -3   8  -1   25.10    2.00
  -3   8  -1   28.70    1.80
  -3   8  -1   26.90    2.20
  -3   8  -1   29.00    2.20
   3  -8   1   20.70    2.20
   3  -8   1   28.90    2.30
   3  -8   1   24.20    2.10
   3  -8   1   23.10    1.90
   3  -8   1   25.80    2.10
  -4   8  -1    0.00    0.70
  -4   8  -1   -0.70    0.70
  -4   8  -1    0.00    0.70
  -4   8  -1    0.00    0.70
  -4   8  -1    0.10    0.50
  -4   8  -1    0.40    0.80
  -4   8  -1    0.00    0.70
   4  -8   1    1.10    0.70
   4  -8   1    0.40    0.70
   4  -8   1    0.40    0.80
   4  -8   1    1.20    0.80
   4  -8   1   -0.30    0.70
   4  -8   1    0.80    0.80
   4  -8   1    0.50    0.90
  -5   8  -1    3.60    1.40
  -5   8  -1    3.50    1.20
  -5   8  -1    3.80    1.30
  -5   8  -1    6.50    1.40
  -5   8  -1    3.80    1.20
  -5   8  -1    5.20    0.90
  -5   8  -1    4.90    1.20
   5  -8   1    3.00    0.90
   5  -8   1    5.50    1.30
   5  -8   1    3.40    1.10
   5  -8   1    4.80    1.30
   5  -8   1    2.90    1.10
   5  -8   1    3.40    1.20
   5  -8   1    3.10    1.10
  -6   8  -1    2.50    1.30
  -6   8  -1    1.60    0.90
  -6   8  -1    4.80    1.40
  -6   8  -1    5.90    1.50
  -6   8  -1    3.00    1.00
  -6   8  -1    3.50    1.20
  -6   8  -1    3.70    1.30
  -6   8  -1    3.50    0.70
   6  -8   1    2.10    1.00
   6  -8   1    3.40    1.00
   6  -8   1    2.70    1.00
   6  -8   1    3.60    1.20
   6  -8   1    1.20    1.00
   6  -8   1    2.30    1.20
   6  -8   1    3.00    1.20
  -7   8  -1  134.49    5.90
  -7   8  -1  130.69    6.00
  -7   8  -1  134.19    6.30
  -7   8  -1  113.89    5.90
  -7   8  -1  129.09    5.90
  -7   8  -1  136.99    6.30
   7  -8   1  136.09    6.40
   7  -8   1  133.09    5.90
   7  -8   1  124.49    5.80
  -8   8  -1  102.39    5.50
  -8   8  -1  111.69    5.70
  -8   8  -1  102.09    5.30
  -8   8  -1   97.69    5.40
  -8   8  -1   94.59    5.20
   8  -8   1   96.99    5.20
   8  -8   1  100.49    5.30
   8  -8   1  102.29    5.70
   8  -8   1  102.49    5.20
   8  -8   1  104.29    5.30
  -9   8  -1   -1.20    0.90
  -9   8  -1    0.00    1.10
  -9   8  -1   -1.40    1.00
  -9   8  -1   -0.50    1.10
  -9   8  -1   -0.40    0.90
   9  -8   1    0.90    1.40
 -10   8  -1   34.80    3.60
 -10   8  -1   30.40    3.90
 -10   8  -1   26.60    3.60
 -10   8  -1   28.60    3.40
  10  -8   1   37.00    6.50
 -11   8  -1  113.59    6.80
 -11   8  -1  128.99    6.80
 -11   8  -1  117.29    6.80
 -11   8  -1  116.49    6.50
  11  -8   1  141.99    7.70
 -13  -7   1    1.20    2.40
 -13  -7   1    1.00    1.40
 -13  -7   1   -0.40    1.30
 -13  -7   1    0.70    1.20
  12   7  -1    2.90    1.80
 -12  -7   1    5.20    3.40
 -12  -7   1    4.80    1.50
 -12  -7   1    3.30    1.70
 -12  -7   1    5.20    1.80
  11   7  -1    2.60    1.30
  11   7  -1    2.10    1.40
 -11  -7   1    0.90    1.30
 -11  -7   1    1.90    1.10
 -11  -7   1    3.40    2.70
 -11  -7   1    5.40    1.80
 -11  -7   1    3.50    1.60
  10   7  -1   23.80    3.00
  10   7  -1   23.60    2.80
  10   7  -1   25.20    2.60
  10   7  -1   28.10    3.40
  10   7  -1   15.60    2.20
  10   7  -1   20.80    3.40
  10   7  -1   25.10    2.50
 -10  -7   1   19.50    4.20
 -10  -7   1   26.70    3.10
 -10  -7   1   21.40    2.70
 -10  -7   1   24.20    3.00
 -10  -7   1   22.50    2.60
   9   7  -1   33.80    3.70
   9   7  -1   34.30    2.60
   9   7  -1   34.60    2.80
   9   7  -1   38.90    2.80
   9   7  -1   40.10    3.30
   9   7  -1   34.00    3.60
  -9  -7   1   33.90    3.50
  -9  -7   1   37.80    3.30
  -9  -7   1   42.00    3.30
  -9  -7   1   33.30    3.00
  -9  -7   1   38.30    3.10
  -9  -7   1   37.70    4.70
   8   7  -1   86.99    5.50
   8   7  -1   83.99    4.50
   8   7  -1   80.79    4.80
   8   7  -1   80.69    4.00
   8   7  -1   78.89    4.50
   8   7  -1   83.89    4.20
   8   7  -1   84.69    4.40
  -8  -7   1   81.59    4.40
  -8  -7   1   83.59    4.60
  -8  -7   1   89.09    4.90
  -8  -7   1  101.49    6.80
  -8  -7   1   82.29    4.60
  -8  -7   1   79.69    4.60
   7   7  -1    0.30    0.70
   7   7  -1   -0.70    0.70
   7   7  -1   -0.90    0.80
   7   7  -1   -0.30    0.90
   7   7  -1    0.50    0.70
   7   7  -1    2.70    1.10
   7   7  -1    0.20    0.70
   7   7  -1    0.70    1.00
  -7  -7   1    0.30    0.90
  -7  -7   1   -0.70    0.80
  -7  -7   1    0.00    0.80
  -7  -7   1    0.60    1.00
  -7  -7   1    0.90    1.60
  -7  -7   1   -0.10    0.70
   6   7  -1  183.08    7.40
   6   7  -1  181.78    7.00
   6   7  -1  191.78    7.20
   6   7  -1  178.58    6.90
   6   7  -1  178.08    6.80
   6   7  -1  185.58    7.90
   6   7  -1  170.68    6.60
   6   7  -1  178.68    7.30
  -6  -7   1  174.58    7.10
  -6  -7   1  183.78    7.10
  -6  -7   1  171.48    7.20
  -6  -7   1  174.78    7.20
  -6  -7   1  176.98    6.90
   5   7  -1  211.28    7.50
   5   7  -1  215.28    7.60
   5   7  -1  199.18    7.60
   5   7  -1  212.68    7.60
   5   7  -1  208.38    8.30
   5   7  -1  201.28    7.90
   5   7  -1  207.28    7.30
   5   7  -1  203.28    7.90
  -5  -7   1  213.78    7.60
  -5  -7   1  208.38    7.80
  -5  -7   1  206.58    7.60
  -5  -7   1  191.68    7.70
  -5  -7   1  200.58    7.80
  -5  -7   1  213.58    8.40
   4   7  -1    1.60    0.90
   4   7  -1    1.30    0.90
   4   7  -1    0.30    0.70
   4   7  -1    2.10    0.90
   4   7  -1    2.20    0.80
   4   7  -1    0.80    0.70
   4   7  -1    2.70    0.90
   4   7  -1    2.00    0.70
  -4  -7   1    1.80    0.80
  -4  -7   1    2.10    0.90
  -4  -7   1    1.70    0.90
  -4  -7   1    0.80    0.70
  -4  -7   1    1.40    0.90
   3   7  -1  282.17    9.20
   3   7  -1  281.87    9.30
   3   7  -1  276.17    9.30
   3   7  -1  272.77    9.60
   3   7  -1  261.77    9.40
   3   7  -1  274.37    9.50
   3   7  -1  267.27    9.20
  -3  -7   1  261.67    9.00
  -3  -7   1  267.27    9.10
  -3  -7   1  282.87    9.60
  -3  -7   1  278.97    9.30
  -3  -7   1  281.27    9.50
  -3  -7   1  276.47    9.40
  -3  -7   1  272.67   10.10
   2   7  -1  165.48    6.20
   2   7  -1  165.48    6.20
   2   7  -1  168.38    6.10
   2   7  -1  163.08    6.30
   2   7  -1  168.58    6.10
   2   7  -1  173.78    6.40
   2   7  -1  163.08    5.90
  -2  -7   1  166.18    6.00
  -2  -7   1  165.78    6.10
  -2  -7   1  160.88    5.90
  -2  -7   1  166.48    6.30
  -2  -7   1  166.58    6.10
  -2  -7   1  172.88    6.30
  -2  -7   1  159.08    6.20
   1   7  -1  625.44   18.30
   1   7  -1  591.94   18.10
   1   7  -1  599.94   18.00
   1   7  -1  591.44   17.70
   1   7  -1  582.24   18.00
   1   7  -1  585.24   17.70
  -1  -7   1  605.24   18.20
  -1  -7   1  605.44   18.10
  -1  -7   1  593.94   17.90
  -1  -7   1  582.54   17.80
  -1  -7   1  556.64   18.00
   0   7  -1   -0.20    0.50
   0   7  -1    1.00    0.50
   0   7  -1    0.00    0.40
   0   7  -1   -0.10    0.40
   0   7  -1   -0.10    0.50
   0   7  -1    0.70    0.70
   0   7  -1   -0.90    0.50
   0   7  -1   -0.10    0.40
   0  -7   1    1.50    0.70
   0  -7   1    0.60    0.60
   0  -7   1   -0.10    0.30
   0  -7   1   -0.60    0.40
   0  -7   1    1.10    0.70
   0  -7   1    0.00    0.50
   0  -7   1   -0.60    0.40
  -1   7  -1   90.09    3.90
  -1   7  -1   89.99    4.10
  -1   7  -1   91.49    3.80
  -1   7  -1   94.89    4.00
  -1   7  -1   89.69    3.90
  -1   7  -1   93.99    4.00
  -1   7  -1   93.39    3.60
  -1   7  -1   84.89    3.90
   1  -7   1   90.39    4.10
   1  -7   1   84.89    4.00
   1  -7   1   93.19    3.90
   1  -7   1   87.69    3.80
   1  -7   1   93.19    3.80
   1  -7   1   92.99    3.30
   1  -7   1   91.99    4.00
  -2   7  -1   13.40    1.60
  -2   7  -1   20.00    2.00
  -2   7  -1   12.50    1.50
  -2   7  -1   19.00    2.00
  -2   7  -1   15.00    1.60
  -2   7  -1   14.10    1.60
  -2   7  -1   14.00    1.20
  -2   7  -1   14.60    1.70
   2  -7   1   14.30    1.70
   2  -7   1   19.10    2.00
   2  -7   1   13.20    1.70
   2  -7   1   14.60    1.60
   2  -7   1   14.00    1.50
  -3   7  -1  168.98    6.50
  -3   7  -1  172.98    6.40
  -3   7  -1  162.78    5.70
  -3   7  -1  171.38    6.40
  -3   7  -1  169.28    6.50
  -3   7  -1  170.18    6.30
  -3   7  -1  173.48    6.40
   3  -7   1  146.29    5.80
   3  -7   1  163.68    6.20
   3  -7   1  167.68    6.40
   3  -7   1  178.28    6.40
   3  -7   1  168.88    6.40
   3  -7   1  171.18    6.30
   3  -7   1  177.78    6.50
  -4   7  -1  364.46   12.00
  -4   7  -1  355.96   12.20
  -4   7  -1  370.16   12.20
  -4   7  -1  361.36   12.00
  -4   7  -1  372.76   11.30
  -4   7  -1  362.66   12.10
  -4   7  -1  354.06   12.20
   4  -7   1  372.66   12.10
   4  -7   1  379.86   12.10
   4  -7   1  397.16   12.10
   4  -7   1  357.56   12.30
   4  -7   1  397.86   11.70
   4  -7   1  356.36   12.00
   4  -7   1  353.66   12.10
  -5   7  -1   13.50    1.90
  -5   7  -1   13.30    1.70
  -5   7  -1   16.00    1.20
  -5   7  -1   14.30    1.90
  -5   7  -1   13.90    1.90
  -5   7  -1   13.70    1.90
  -5   7  -1   12.80    1.80
  -5   7  -1   14.20    1.70
   5  -7   1   14.30    2.00
   5  -7   1   13.20    1.50
   5  -7   1   13.30    1.80
   5  -7   1   15.90    2.00
   5  -7   1   15.10    1.80
   5  -7   1   16.50    1.80
  -6   7  -1   17.20    2.10
  -6   7  -1   14.90    1.90
  -6   7  -1   11.20    1.10
  -6   7  -1   15.20    2.20
  -6   7  -1   12.90    1.90
  -6   7  -1   13.00    2.00
  -6   7  -1   13.00    1.90
  -6   7  -1   15.70    2.00
   6  -7   1   13.90    1.90
   6  -7   1   11.00    1.60
   6  -7   1   10.30    1.70
   6  -7   1   10.40    1.80
   6  -7   1   11.60    1.70
   6  -7   1   13.90    1.80
   6  -7   1    9.20    1.60
  -7   7  -1    3.40    1.20
  -7   7  -1    4.20    1.20
  -7   7  -1    4.50    1.20
  -7   7  -1    2.90    1.20
  -7   7  -1    2.20    1.20
  -7   7  -1    3.30    1.10
  -7   7  -1    4.50    1.30
   7  -7   1    1.20    1.00
   7  -7   1    2.60    1.10
   7  -7   1    3.30    1.20
   7  -7   1    2.50    1.10
   7  -7   1    2.60    1.10
   7  -7   1    4.00    1.20
   7  -7   1    5.70    1.60
  -8   7  -1   20.20    2.60
  -8   7  -1   17.30    2.40
  -8   7  -1   21.00    2.40
  -8   7  -1   18.80    2.40
  -8   7  -1   18.70    2.50
  -8   7  -1   21.00    2.70
   8  -7   1   16.60    2.50
   8  -7   1   16.80    2.30
   8  -7   1   17.60    2.40
   8  -7   1   19.00    2.50
   8  -7   1   16.80    2.60
   8  -7   1   15.00    2.30
  -9   7  -1   37.60    3.90
  -9   7  -1   39.60    3.20
  -9   7  -1   43.50    3.40
  -9   7  -1   41.60    3.30
  -9   7  -1   36.20    3.20
   9  -7   1   40.10    3.70
   9  -7   1   33.50    3.10
   9  -7   1   34.50    2.90
   9  -7   1   35.10    3.10
 -10   7  -1   79.99    7.10
 -10   7  -1   71.69    4.60
 -10   7  -1   69.39    4.50
 -10   7  -1   73.89    4.90
 -10   7  -1   78.99    4.90
  10  -7   1   77.39    5.30
 -11   7  -1   -0.70    1.10
 -11   7  -1   -0.30    1.30
 -11   7  -1   -1.10    1.10
 -11   7  -1   -0.70    1.10
  11  -7   1   -1.40    1.30
 -12   7  -1   48.30    4.20
 -12   7  -1   43.80    4.60
 -12   7  -1   50.79    4.40
 -12   7  -1   48.10    4.20
 -13  -6   1    1.10    2.30
 -13  -6   1    8.00    2.40
 -13  -6   1    2.50    1.30
 -13  -6   1    8.20    2.10
  12   6  -1   32.00    3.90
 -12  -6   1   35.40    3.50
 -12  -6   1   32.30    3.90
 -12  -6   1   18.90    5.00
 -12  -6   1   31.20    3.80
  11   6  -1  101.69    5.50
  11   6  -1  115.99    6.10
  11   6  -1  109.99    5.60
 -11  -6   1  114.89    6.10
 -11  -6   1  102.49    5.60
 -11  -6   1  113.39    5.30
 -11  -6   1   82.89    7.80
  10   6  -1   89.29    4.60
  10   6  -1   74.69    5.60
  10   6  -1   73.89    4.40
  10   6  -1   82.09    4.20
  10   6  -1   90.99    5.20
  10   6  -1   77.49    3.90
  10   6  -1   80.39    4.80
 -10  -6   1   87.59    5.00
 -10  -6   1   76.99    4.50
 -10  -6   1   84.49    5.10
 -10  -6   1   75.19    4.70
 -10  -6   1   79.59    4.70
 -10  -6   1   63.69    6.40
 -10  -6   1   77.79    4.20
   9   6  -1  145.29    6.40
   9   6  -1  154.88    8.00
   9   6  -1  149.49    6.00
   9   6  -1  149.88    6.60
   9   6  -1  167.18    7.30
   9   6  -1  146.79    6.70
   9   6  -1  151.28    6.20
  -9  -6   1  142.49    6.90
  -9  -6   1  154.58    6.20
  -9  -6   1  142.19    6.70
  -9  -6   1  162.28    6.80
  -9  -6   1  167.38    8.80
   8   6  -1   14.90    1.90
   8   6  -1    9.80    1.70
   8   6  -1   12.20    2.00
   8   6  -1   12.30    1.90
   8   6  -1   10.40    1.50
   8   6  -1   11.70    2.30
   8   6  -1    9.90    1.50
  -8  -6   1   14.00    3.00
  -8  -6   1   17.40    2.50
  -8  -6   1   11.70    1.80
  -8  -6   1   12.80    2.00
  -8  -6   1   13.40    2.00
  -8  -6   1   15.50    2.20
   7   6  -1   56.79    4.00
   7   6  -1   51.39    3.40
   7   6  -1   53.39    3.10
   7   6  -1   46.20    3.00
   7   6  -1   59.89    3.50
   7   6  -1   51.19    3.00
   7   6  -1   49.50    2.80
  -7  -6   1   59.99    4.60
  -7  -6   1   55.99    3.20
  -7  -6   1   45.60    3.30
  -7  -6   1   48.30    3.10
  -7  -6   1   42.50    3.10
  -7  -6   1   51.09    3.40
   6   6  -1    8.20    1.50
   6   6  -1    6.70    1.60
   6   6  -1    7.10    1.20
   6   6  -1   10.30    1.90
   6   6  -1    6.50    1.30
   6   6  -1    6.50    1.10
   6   6  -1    7.40    1.50
   6   6  -1   10.20    1.60
  -6  -6   1    8.00    1.40
  -6  -6   1    7.60    1.90
  -6  -6   1    7.80    1.50
  -6  -6   1    8.80    1.50
  -6  -6   1    8.10    1.50
  -6  -6   1    6.60    1.30
   5   6  -1  108.49    5.10
   5   6  -1  106.49    4.80
   5   6  -1  107.39    4.80
   5   6  -1  100.39    4.30
   5   6  -1  101.79    4.40
   5   6  -1  110.69    4.60
   5   6  -1   93.09    4.80
   5   6  -1  102.39    4.40
  -5  -6   1  107.39    4.70
  -5  -6   1  102.89    5.20
  -5  -6   1   96.99    4.60
  -5  -6   1  101.29    4.50
  -5  -6   1  105.19    4.40
  -5  -6   1   99.79    4.50
   4   6  -1  612.84   18.60
   4   6  -1  616.44   18.50
   4   6  -1  613.44   18.40
   4   6  -1  615.14   18.80
   4   6  -1  594.04   18.20
   4   6  -1  627.44   18.50
   4   6  -1  598.34   18.80
   4   6  -1  625.04   19.20
  -4  -6   1  598.94   18.60
  -4  -6   1  619.14   18.80
  -4  -6   1  607.14   19.10
  -4  -6   1  587.14   18.40
  -4  -6   1  603.34   18.50
   3   6  -1  139.39    5.30
   3   6  -1  137.29    5.10
   3   6  -1  136.89    5.10
   3   6  -1  125.89    5.20
   3   6  -1  129.59    5.00
   3   6  -1  131.59    4.80
   3   6  -1  126.49    5.30
   3   6  -1  136.39    5.00
  -3  -6   1  128.69    5.10
  -3  -6   1  136.69    5.40
  -3  -6   1  126.59    5.20
  -3  -6   1  130.69    5.20
  -3  -6   1  126.69    4.90
  -3  -6   1  130.59    5.00
  -3  -6   1  132.69    4.90
   2   6  -1   21.50    1.70
   2   6  -1   15.80    1.60
   2   6  -1   17.60    1.40
   2   6  -1   17.70    1.50
   2   6  -1   19.20    1.60
   2   6  -1   18.10    1.50
   2   6  -1   19.90    1.50
  -2  -6   1   20.30    1.60
  -2  -6   1   14.10    1.30
  -2  -6   1   15.50    1.60
  -2  -6   1   20.50    1.50
  -2  -6   1   16.80    1.80
  -2  -6   1   16.30    1.50
  -2  -6   1   19.90    1.70
   1   6  -1  460.85   14.30
   1   6  -1  469.75   14.20
   1   6  -1  480.05   14.30
   1   6  -1  477.95   14.00
   1   6  -1  451.85   14.10
   1   6  -1  467.35   14.10
   1   6  -1  457.25   14.10
   1   6  -1  470.05   14.50
  -1  -6   1  483.05   14.50
  -1  -6   1  459.55   14.10
  -1  -6   1  445.96   14.20
  -1  -6   1  466.65   14.40
  -1  -6   1  478.75   14.10
  -1  -6   1  456.05   14.30
   0   6  -1   73.89    3.40
   0   6  -1   75.59    3.10
   0   6  -1   75.09    3.00
   0   6  -1   72.49    3.20
   0   6  -1   71.99    3.20
   0   6  -1   72.59    3.20
   0   6  -1   76.69    3.30
   0   6  -1   72.69    3.30
   0  -6   1   78.99    3.30
   0  -6   1   76.59    2.80
   0  -6   1   73.49    3.30
   0  -6   1   73.09    3.20
   0  -6   1   75.49    3.40
   0  -6   1   77.19    3.20
  -1   6  -1   39.90    2.20
  -1   6  -1   44.70    2.30
  -1   6  -1   42.40    2.30
  -1   6  -1   43.70    2.50
  -1   6  -1   41.70    2.30
  -1   6  -1   43.10    2.40
  -1   6  -1   44.60    2.20
  -1   6  -1   43.70    2.00
   1  -6   1   42.30    2.30
   1  -6   1   42.00    2.30
   1  -6   1   45.40    2.10
   1  -6   1   44.10    1.80
   1  -6   1   44.10    2.30
   1  -6   1   44.70    2.40
   1  -6   1   42.20    2.40
   1  -6   1   42.90    2.40
   1  -6   1   43.10    2.20
  -2   6  -1  334.57   11.00
  -2   6  -1  344.07   10.90
  -2   6  -1  334.67   10.80
  -2   6  -1  342.87   10.90
  -2   6  -1  329.37   10.70
  -2   6  -1  332.67   10.80
  -2   6  -1  323.57   10.70
  -2   6  -1  327.77   10.30
   2  -6   1  350.76   10.90
   2  -6   1  345.77   10.80
   2  -6   1  347.67   10.90
   2  -6   1  336.57   10.90
   2  -6   1  341.07   10.30
   2  -6   1  351.66   10.80
  -3   6  -1  613.34   18.90
  -3   6  -1  659.53   19.50
  -3   6  -1  637.24   19.00
  -3   6  -1  634.74   19.00
  -3   6  -1  642.04   19.20
  -3   6  -1  652.03   19.20
   3  -6   1  613.44   18.90
   3  -6   1  649.43   19.00
   3  -6   1  631.04   19.00
   3  -6   1  641.24   19.10
   3  -6   1  636.44   19.10
   3  -6   1  568.94   18.70
  -4   6  -1    0.60    0.40
  -4   6  -1    0.00    0.60
  -4   6  -1    0.10    0.60
  -4   6  -1   -0.10    0.50
  -4   6  -1   -0.30    0.50
  -4   6  -1    0.60    0.60
  -4   6  -1    1.00    0.60
   4  -6   1    1.00    0.60
   4  -6   1    0.10    0.50
   4  -6   1    0.70    0.60
   4  -6   1    0.70    0.70
   4  -6   1    0.90    0.70
   4  -6   1   -0.40    0.60
   4  -6   1    0.10    0.60
  -5   6  -1  621.74   19.10
  -5   6  -1  610.64   19.30
  -5   6  -1  598.04   19.30
  -5   6  -1  615.14   19.20
  -5   6  -1  613.74   19.30
  -5   6  -1  622.44   19.20
  -5   6  -1  633.74   18.20
  -5   6  -1  639.94   19.50
   5  -6   1  633.24   19.30
   5  -6   1  640.44   19.10
   5  -6   1  640.84   19.20
   5  -6   1  651.33   19.30
   5  -6   1  633.74   19.60
   5  -6   1  618.44   19.30
   5  -6   1  641.54   19.20
  -6   6  -1   62.49    3.60
  -6   6  -1   63.79    3.60
  -6   6  -1   68.29    3.60
  -6   6  -1   71.49    3.70
  -6   6  -1   65.19    3.70
  -6   6  -1   63.39    3.40
  -6   6  -1   68.59    3.70
   6  -6   1   64.99    3.50
   6  -6   1   70.99    3.60
   6  -6   1   68.89    3.60
   6  -6   1   67.59    3.60
   6  -6   1   70.09    3.90
   6  -6   1   67.49    3.60
   6  -6   1   64.39    3.50
  -7   6  -1    0.20    0.80
  -7   6  -1    1.20    0.90
  -7   6  -1    0.80    0.80
  -7   6  -1    1.70    0.90
  -7   6  -1    1.20    0.90
  -7   6  -1    0.60    0.90
   7  -6   1    0.80    0.90
   7  -6   1    0.60    0.90
   7  -6   1    2.10    1.00
   7  -6   1    1.10    0.90
   7  -6   1    1.50    1.00
   7  -6   1    1.70    1.00
   7  -6   1    0.70    0.80
  -8   6  -1    1.20    1.00
  -8   6  -1    1.40    1.00
  -8   6  -1    1.40    1.40
  -8   6  -1    1.20    0.90
  -8   6  -1    0.90    1.10
   8  -6   1    0.00    0.80
   8  -6   1    0.80    0.90
   8  -6   1    0.40    1.00
   8  -6   1    3.40    1.40
   8  -6   1    1.70    1.00
   8  -6   1    1.60    1.10
   8  -6   1    0.40    0.90
  -9   6  -1    2.60    1.20
  -9   6  -1    2.90    1.30
  -9   6  -1    2.30    1.20
  -9   6  -1    2.20    1.20
   9  -6   1    1.70    1.10
   9  -6   1    1.10    1.10
   9  -6   1    2.50    1.20
   9  -6   1    0.60    1.10
   9  -6   1    1.70    1.10
   9  -6   1    2.40    1.30
 -10   6  -1   26.80    3.10
 -10   6  -1   23.20    3.10
 -10   6  -1   23.80    2.90
 -10   6  -1   23.50    2.90
  10  -6   1   29.50    3.60
 -11   6  -1    9.40    2.10
 -11   6  -1    7.90    2.10
 -11   6  -1   10.10    2.40
 -12   6  -1    4.20    1.90
 -12   6  -1   12.40    2.70
 -12   6  -1    7.20    2.40
  12  -6   1    6.10    2.20
 -13  -5   1    0.80    1.40
 -13  -5   1    0.10    1.00
 -13  -5   1   -1.40    1.20
 -13  -5   1    1.70    2.30
  12   5  -1    4.30    1.80
 -12  -5   1    3.50    1.60
 -12  -5   1    5.20    1.60
 -12  -5   1    4.10    1.60
 -12  -5   1    2.50    2.50
  11   5  -1   16.20    3.40
  11   5  -1   19.10    2.30
  11   5  -1   14.60    2.20
 -11  -5   1   14.20    3.90
 -11  -5   1   13.80    2.40
 -11  -5   1   16.90    2.30
 -11  -5   1   15.20    2.50
 -11  -5   1   15.90    2.60
  10   5  -1    2.20    0.90
  10   5  -1    0.90    1.20
  10   5  -1    1.80    1.10
  10   5  -1    1.80    1.10
  10   5  -1    4.60    1.70
  10   5  -1    5.20    1.90
  10   5  -1    3.10    1.10
 -10  -5   1    3.60    1.20
 -10  -5   1    3.60    2.50
 -10  -5   1    2.40    1.40
 -10  -5   1    3.40    1.10
 -10  -5   1    2.30    1.20
 -10  -5   1    3.70    1.50
 -10  -5   1    3.60    1.40
   9   5  -1  126.69    5.80
   9   5  -1  140.69    7.30
   9   5  -1  129.39    5.80
   9   5  -1  131.69    6.10
   9   5  -1  143.89    5.60
   9   5  -1  134.39    6.40
   9   5  -1  136.99    5.30
  -9  -5   1  139.59    5.50
  -9  -5   1  132.49    5.50
  -9  -5   1  131.09    6.30
  -9  -5   1  125.09    6.10
  -9  -5   1  134.99    6.10
  -9  -5   1  123.99    5.90
  -9  -5   1  124.89    5.90
  -9  -5   1  123.69    8.30
   8   5  -1    1.30    0.90
   8   5  -1    3.70    1.40
   8   5  -1    1.50    0.90
   8   5  -1    1.10    1.10
   8   5  -1    1.80    1.10
   8   5  -1    1.90    0.80
   8   5  -1    1.30    0.90
  -8  -5   1    1.50    1.00
  -8  -5   1    2.10    0.90
  -8  -5   1    2.00    1.10
  -8  -5   1    0.50    1.50
  -8  -5   1    0.40    0.90
  -8  -5   1    0.80    0.80
  -8  -5   1    2.30    0.90
  -8  -5   1    1.90    1.00
   7   5  -1   68.59    4.00
   7   5  -1   76.89    3.60
   7   5  -1   70.19    3.80
   7   5  -1   62.89    3.50
   7   5  -1   75.49    4.60
   7   5  -1   76.89    3.40
  -7  -5   1   71.39    3.70
  -7  -5   1   68.89    3.90
  -7  -5   1   68.49    3.70
  -7  -5   1   66.49    3.70
  -7  -5   1   70.79    3.40
  -7  -5   1   84.49    5.30
  -7  -5   1   74.39    4.00
   6   5  -1   58.79    3.00
   6   5  -1   54.39    3.00
   6   5  -1   61.69    3.50
   6   5  -1   60.19    4.30
   6   5  -1   60.59    2.90
   6   5  -1   60.69    3.30
   6   5  -1   62.69    3.70
   6   5  -1   59.99    3.20
  -6  -5   1   60.39    3.30
  -6  -5   1   57.89    3.30
  -6  -5   1   59.39    3.40
  -6  -5   1   62.09    3.20
  -6  -5   1   71.79    4.30
  -6  -5   1   55.29    3.20
   5   5  -1   59.09    2.70
   5   5  -1   53.49    2.80
   5   5  -1   54.49    2.90
   5   5  -1   60.69    3.30
   5   5  -1   61.29    3.00
   5   5  -1   54.59    3.00
   5   5  -1   53.99    3.10
   5   5  -1   61.79    3.60
  -5  -5   1   59.59    3.10
  -5  -5   1   56.09    2.90
  -5  -5   1   65.79    3.80
  -5  -5   1   61.59    3.10
  -5  -5   1   61.09    3.20
  -5  -5   1   57.19    3.20
   4   5  -1    1.30    0.70
   4   5  -1    0.50    0.50
   4   5  -1    0.80    0.50
   4   5  -1    1.40    0.70
   4   5  -1    0.60    0.60
   4   5  -1    0.90    0.60
   4   5  -1    1.50    0.70
   4   5  -1    0.70    0.50
  -4  -5   1    0.10    0.50
  -4  -5   1    0.50    0.60
  -4  -5   1    1.10    0.70
  -4  -5   1    0.50    0.70
  -4  -5   1    0.40    0.60
  -4  -5   1    2.50    0.90
   3   5  -1  452.95   14.30
   3   5  -1  458.75   14.00
   3   5  -1  461.05   14.10
   3   5  -1  449.95   13.80
   3   5  -1  450.65   14.10
   3   5  -1  458.65   13.90
   3   5  -1  457.55   13.70
   3   5  -1  461.25   13.90
  -3  -5   1  461.95   13.80
  -3  -5   1  450.05   14.00
  -3  -5   1  443.46   14.00
  -3  -5   1  450.65   14.10
   2   5  -1  395.26   12.30
   2   5  -1  407.96   12.50
   2   5  -1  401.66   12.10
   2   5  -1  393.76   12.30
   2   5  -1  434.06   13.20
  -2  -5   1  389.86   12.10
  -2  -5   1  405.36   12.30
  -2  -5   1  394.46   12.40
  -2  -5   1  398.96   12.20
  -2  -5   1  403.16   12.40
  -2  -5   1  400.76   12.40
  -2  -5   1  391.66   12.40
   1   5  -1   40.80    2.00
   1   5  -1   39.00    2.00
   1   5  -1   40.90    2.00
   1   5  -1   38.30    2.10
   1   5  -1   40.20    2.10
   1   5  -1   35.80    2.10
   1   5  -1   38.30    1.90
  -1  -5   1   39.90    2.00
  -1  -5   1   37.40    2.10
  -1  -5   1   42.70    2.10
  -1  -5   1   39.10    2.10
  -1  -5   1   37.20    1.90
  -1  -5   1   40.40    2.00
  -1  -5   1   37.90    2.10
   0   5  -1   62.99    2.70
   0   5  -1   69.39    2.60
   0   5  -1   61.79    2.80
   0   5  -1   64.99    2.70
   0   5  -1   68.09    2.80
   0   5  -1   61.79    2.70
   0   5  -1   57.49    2.80
   0   5  -1   63.59    2.80
   0  -5   1   59.59    2.70
   0  -5   1   60.69    2.60
   0  -5   1   62.29    2.70
   0  -5   1   65.79    2.90
   0  -5   1   64.69    2.40
   0  -5   1   70.69    2.90
  -1   5  -1  223.28    7.00
  -1   5  -1  229.78    8.00
  -1   5  -1  236.08    7.40
  -1   5  -1  214.38    7.30
  -1   5  -1  223.48    7.40
  -1   5  -1  216.28    7.20
   1  -5   1  212.28    7.20
   1  -5   1  219.58    6.80
   1  -5   1  225.38    7.40
   1  -5   1  229.38    7.40
   1  -5   1  228.38    7.40
   1  -5   1  232.98    7.30
   1  -5   1  226.38    7.00
   1  -5   1  230.38    7.30
  -2   5  -1   76.79    3.30
  -2   5  -1   79.89    3.40
  -2   5  -1   86.99    3.60
  -2   5  -1   84.79    3.40
  -2   5  -1   85.59    3.50
  -2   5  -1   86.99    3.00
  -2   5  -1   82.69    3.40
   2  -5   1   85.89    3.40
   2  -5   1   81.69    3.50
   2  -5   1   77.29    3.30
   2  -5   1   82.09    3.00
   2  -5   1   80.69    3.50
   2  -5   1   85.59    3.50
   2  -5   1   88.49    3.50
  -3   5  -1  630.44   18.90
  -3   5  -1  624.94   18.20
   3  -5   1  620.84   18.80
   3  -5   1  603.14   18.80
   3  -5   1  651.53   18.80
   3  -5   1  643.64   18.80
   3  -5   1  629.64   18.90
   3  -5   1  662.43   18.90
   4  -5   1  966.50   28.10
   4  -5   1  953.70   28.00
  -5   5  -1  142.89    5.40
  -5   5  -1  138.49    5.40
  -5   5  -1  138.89    5.20
  -5   5  -1  130.49    5.40
  -5   5  -1  127.59    5.80
  -5   5  -1  139.89    5.90
  -5   5  -1  133.99    5.30
  -5   5  -1  134.29    4.40
   5  -5   1  137.29    5.30
   5  -5   1  129.29    5.20
   5  -5   1  135.49    5.30
   5  -5   1  130.09    5.30
   5  -5   1  135.09    5.30
   5  -5   1  140.89    5.70
   5  -5   1  142.89    5.40
  -6   5  -1   94.29    4.40
  -6   5  -1   97.89    4.40
  -6   5  -1  101.59    4.40
  -6   5  -1   96.59    4.40
  -6   5  -1   93.89    4.90
  -6   5  -1  102.39    4.50
   6  -5   1  100.59    4.40
   6  -5   1  104.29    4.50
   6  -5   1   96.99    4.30
   6  -5   1   97.49    4.50
   6  -5   1   96.19    4.40
   6  -5   1   99.59    4.40
   6  -5   1  108.39    4.90
  -7   5  -1   83.19    4.10
  -7   5  -1   80.39    4.10
  -7   5  -1   81.79    4.00
  -7   5  -1   81.19    4.20
  -7   5  -1   85.29    4.20
  -7   5  -1   82.99    4.20
   7  -5   1   85.39    4.50
   7  -5   1   81.19    4.10
   7  -5   1   86.79    4.20
   7  -5   1   79.59    4.30
   7  -5   1   80.89    4.00
   7  -5   1   79.29    4.00
  -8   5  -1    1.80    1.00
  -8   5  -1    2.90    1.10
  -8   5  -1    2.50    1.10
  -8   5  -1    0.20    0.90
  -8   5  -1    1.70    1.00
  -8   5  -1    0.90    1.40
  -8   5  -1    2.30    1.00
   8  -5   1    1.70    1.00
   8  -5   1    0.80    0.90
   8  -5   1    0.60    1.00
   8  -5   1    2.80    1.10
   8  -5   1    0.80    0.70
   8  -5   1    1.20    1.10
   8  -5   1    1.00    0.80
  -9   5  -1    9.30    1.60
  -9   5  -1    9.70    1.80
  -9   5  -1   12.60    2.00
  -9   5  -1    9.40    1.90
  -9   5  -1   17.30    3.40
  -9   5  -1   12.00    2.00
   9  -5   1    9.00    1.70
   9  -5   1   10.20    1.70
   9  -5   1    8.90    2.00
   9  -5   1   10.60    2.90
   9  -5   1    9.80    2.00
 -10   5  -1   12.20    2.20
 -10   5  -1    9.60    2.00
 -10   5  -1   11.30    2.20
 -10   5  -1    9.30    1.90
  10  -5   1   11.30    2.30
  10  -5   1    9.10    1.80
  10  -5   1   10.30    1.80
  10  -5   1   10.30    1.90
  10  -5   1   12.60    2.60
  10  -5   1   13.30    2.60
 -11   5  -1   36.10    3.30
 -11   5  -1   46.70    3.70
 -11   5  -1   40.90    3.50
 -11   5  -1   42.50    3.50
  11  -5   1   41.80    4.70
 -12   5  -1    8.40    2.20
 -12   5  -1    6.20    1.90
 -12   5  -1    9.00    2.20
  12  -5   1    7.80    2.40
 -13   5  -1   85.29    5.60
 -13   5  -1   80.49    5.40
 -13   5  -1   74.89    5.30
 -13  -4   1    3.20    1.50
 -13  -4   1    6.10    3.10
 -13  -4   1    4.30    1.70
  12   4  -1   12.30    2.50
 -12  -4   1   16.50    2.70
 -12  -4   1   15.80    2.70
 -12  -4   1    8.70    3.30
 -12  -4   1   13.80    2.10
  11   4  -1   12.10    2.70
  11   4  -1   12.60    1.80
  11   4  -1   11.10    2.00
  11   4  -1   14.20    2.40
  11   4  -1   11.60    2.10
 -11  -4   1   15.50    2.20
 -11  -4   1    8.40    2.00
 -11  -4   1   13.30    3.90
 -11  -4   1   13.20    2.30
 -11  -4   1   14.80    2.40
 -11  -4   1   13.20    2.30
  10   4  -1    0.50    0.90
  10   4  -1    0.50    1.00
  10   4  -1    1.80    1.00
  10   4  -1    0.30    0.70
  10   4  -1    1.40    2.20
  10   4  -1    2.80    1.40
 -10  -4   1   -0.30    1.10
 -10  -4   1    1.50    1.00
 -10  -4   1    1.40    1.10
 -10  -4   1    1.10    0.90
 -10  -4   1    1.00    2.10
 -10  -4   1    2.00    1.10
 -10  -4   1    0.70    1.10
 -10  -4   1    0.10    0.80
   9   4  -1   69.69    4.30
   9   4  -1   73.99    3.70
   9   4  -1   66.29    4.80
   9   4  -1   73.19    4.20
   9   4  -1   71.39    3.30
   9   4  -1   69.89    3.90
   9   4  -1   71.89    3.90
  -9  -4   1   70.19    3.60
  -9  -4   1   68.19    3.90
  -9  -4   1   70.49    4.30
  -9  -4   1   61.39    5.70
  -9  -4   1   68.09    4.10
  -9  -4   1   71.39    4.20
  -9  -4   1   74.09    3.70
  -9  -4   1   69.39    4.00
   8   4  -1   -0.30    0.70
   8   4  -1    0.30    0.90
   8   4  -1    0.10    0.90
   8   4  -1   -0.90    0.70
   8   4  -1   -0.10    1.00
   8   4  -1    1.10    0.70
   8   4  -1   -0.10    0.60
  -8  -4   1    0.80    1.40
  -8  -4   1   -0.20    0.80
  -8  -4   1    0.20    0.90
  -8  -4   1   -0.20    0.70
  -8  -4   1    1.10    0.70
  -8  -4   1    1.00    0.70
  -8  -4   1    1.00    1.00
  -8  -4   1    0.00    0.90
   7   4  -1    0.90    0.90
   7   4  -1    2.60    0.80
   7   4  -1    2.20    0.90
   7   4  -1    1.60    0.90
   7   4  -1    2.70    1.10
   7   4  -1    1.80    0.90
   7   4  -1    2.10    1.10
  -7  -4   1    1.90    0.90
  -7  -4   1    1.10    0.80
  -7  -4   1    2.90    0.90
  -7  -4   1    1.20    1.20
  -7  -4   1    0.80    0.80
  -7  -4   1    2.20    0.80
  -7  -4   1    2.00    0.80
  -7  -4   1    1.70    0.90
   6   4  -1   23.80    1.90
   6   4  -1   23.20    1.60
   6   4  -1   22.00    1.80
   6   4  -1   22.60    2.30
   6   4  -1   23.50    1.90
   6   4  -1   23.40    2.10
   6   4  -1   20.30    1.70
  -6  -4   1   24.30    2.00
  -6  -4   1   24.30    2.70
  -6  -4   1   24.00    1.70
  -6  -4   1   21.40    1.80
  -6  -4   1   25.80    2.00
  -6  -4   1   17.30    2.30
  -6  -4   1   22.40    2.00
   5   4  -1   36.20    2.10
   5   4  -1   37.50    2.20
   5   4  -1   39.10    2.30
   5   4  -1   35.20    2.60
   5   4  -1   36.80    2.00
   5   4  -1   36.20    2.40
   5   4  -1   37.50    2.40
   5   4  -1   37.80    2.20
  -5  -4   1   39.30    3.00
  -5  -4   1   36.00    2.30
  -5  -4   1   35.90    2.40
  -5  -4   1   32.20    2.30
  -5  -4   1   37.00    2.30
  -5  -4   1   36.10    2.00
  -5  -4   1   44.50    2.40
   4   4  -1    0.60    0.50
   4   4  -1    0.40    0.50
   4   4  -1    0.70    0.60
   4   4  -1    0.50    0.40
   4   4  -1    0.00    0.50
   4   4  -1    0.40    0.60
   4   4  -1    0.10    0.40
  -4  -4   1    0.60    0.50
  -4  -4   1    0.50    0.80
  -4  -4   1    0.70    0.60
  -4  -4   1    0.20    0.60
  -4  -4   1    0.50    0.50
  -4  -4   1    0.60    0.60
   3   4  -1  317.37   10.00
   3   4  -1  293.27    9.70
   3   4  -1  320.77    9.80
   3   4  -1  309.07   10.00
   3   4  -1  303.07    9.80
   3   4  -1  324.27    9.90
   3   4  -1  312.07    9.60
   3   4  -1  317.07   10.30
  -3  -4   1  317.47    9.90
  -3  -4   1  317.37   10.00
  -3  -4   1  308.17    9.80
  -3  -4   1  321.47   10.30
  -3  -4   1  310.77   10.00
  -3  -4   1  322.77    9.90
   2   4  -1  364.76   11.30
   2   4  -1  374.66   11.40
   2   4  -1  366.96   11.30
   2   4  -1  380.86   11.50
   2   4  -1  365.76   11.10
  -2  -4   1  379.26   11.50
  -2  -4   1  379.56   11.40
  -2  -4   1  364.66   11.40
   1   4  -1  267.97    8.10
   1   4  -1  268.87    8.20
   1   4  -1  255.37    8.10
   1   4  -1  260.87    8.30
   1   4  -1  262.77    8.20
   1   4  -1  265.87    8.40
   1   4  -1  261.17    8.10
  -1  -4   1  264.97    8.30
  -1  -4   1  259.57    8.10
  -1  -4   1  257.77    8.30
  -1  -4   1  262.77    8.20
  -1  -4   1  262.77    8.10
  -1  -4   1  257.17    8.00
  -1  -4   1  273.17    8.30
   0   4  -1   21.30    1.30
   0   4  -1   21.60    1.40
   0   4  -1   20.50    1.40
   0   4  -1   22.80    1.30
   0   4  -1   22.30    1.40
   0   4  -1   19.70    1.30
   0   4  -1   22.40    1.20
   0  -4   1   22.50    1.10
   0  -4   1   19.90    1.40
   0  -4   1   21.00    1.30
   0  -4   1   23.80    1.50
   0  -4   1   23.20    1.40
   0  -4   1   24.40    1.40
   0  -4   1   23.00    1.40
  -1   4  -1  298.47    9.10
  -1   4  -1  297.37    9.10
  -1   4  -1  295.17    9.10
  -1   4  -1  293.47    9.00
  -1   4  -1  301.27    9.00
  -1   4  -1  284.97    9.00
  -1   4  -1  291.97    8.70
   1  -4   1  292.37    8.70
   1  -4   1  287.77    9.10
   1  -4   1  290.57    9.10
   1  -4   1  294.87    9.10
   1  -4   1  299.17    9.20
   1  -4   1  291.77    9.00
   1  -4   1  283.57    8.90
  -2   4  -1   71.09    2.90
  -2   4  -1   69.79    2.90
  -2   4  -1   68.89    2.90
  -2   4  -1   74.39    2.90
  -2   4  -1   73.69    2.90
  -2   4  -1   73.89    3.00
  -2   4  -1   72.59    2.90
  -2   4  -1   68.59    2.50
   2  -4   1   69.99    2.80
   2  -4   1   68.89    2.90
   2  -4   1   66.99    2.90
   2  -4   1   68.99    2.90
   2  -4   1   70.99    2.50
   2  -4   1   71.39    3.00
   2  -4   1   68.79    2.80
  -3   4  -1   14.60    1.50
  -3   4  -1   10.30    1.20
  -3   4  -1   11.80    1.20
  -3   4  -1   13.30    2.00
  -3   4  -1   12.20    0.80
  -3   4  -1    9.60    1.10
   3  -4   1   10.90    1.30
   3  -4   1   11.10    1.20
   3  -4   1   10.90    1.20
   3  -4   1   11.00    1.20
   3  -4   1   12.00    0.80
   3  -4   1   14.00    1.40
   3  -4   1   12.00    1.20
  -4   4  -1   41.00    2.20
  -4   4  -1   36.10    2.10
  -4   4  -1   35.80    2.20
  -4   4  -1   36.20    2.10
  -4   4  -1   40.70    2.20
  -4   4  -1   39.20    1.60
   4  -4   1   38.50    1.50
   4  -4   1   43.80    2.30
   4  -4   1   39.40    2.30
   4  -4   1   37.60    2.10
   4  -4   1   44.50    2.20
   4  -4   1   39.10    2.20
   4  -4   1   38.00    2.10
   4  -4   1   33.90    2.10
  -5   4  -1   39.00    2.30
  -5   4  -1   39.10    2.20
  -5   4  -1   31.50    2.10
  -5   4  -1   38.60    2.30
  -5   4  -1   26.80    2.70
  -5   4  -1   34.60    2.10
  -5   4  -1   32.30    2.20
   5  -4   1   33.20    2.20
   5  -4   1   36.20    2.20
   5  -4   1   36.90    2.30
   5  -4   1   35.00    2.20
   5  -4   1   34.50    2.40
   5  -4   1   35.60    2.10
   5  -4   1   36.10    2.20
  -6   4  -1  158.38    6.00
  -6   4  -1  158.78    6.10
  -6   4  -1  163.18    6.70
  -6   4  -1  158.48    6.10
  -6   4  -1  156.18    6.00
  -6   4  -1  172.78    6.20
   6  -4   1  165.08    6.40
   6  -4   1  158.48    6.00
   6  -4   1  162.78    6.10
   6  -4   1  160.48    6.10
   6  -4   1  158.78    6.00
   6  -4   1  154.08    6.00
   6  -4   1  161.18    6.40
  -7   4  -1   11.80    1.60
  -7   4  -1    8.40    2.20
  -7   4  -1   14.00    1.80
  -7   4  -1   12.70    1.60
  -7   4  -1   13.30    1.70
  -7   4  -1    8.90    1.40
  -7   4  -1   10.70    1.70
   7  -4   1   13.20    1.70
   7  -4   1    9.20    1.40
   7  -4   1    9.00    1.60
   7  -4   1   11.10    1.60
   7  -4   1   10.90    1.80
   7  -4   1    8.60    1.40
   7  -4   1   10.40    1.50
  -8   4  -1   52.89    3.30
  -8   4  -1   44.60    3.10
  -8   4  -1   52.89    3.10
  -8   4  -1   53.89    3.20
  -8   4  -1   46.70    3.10
  -8   4  -1   54.29    3.40
   8  -4   1   59.09    3.30
   8  -4   1   56.09    3.70
   8  -4   1   53.59    3.30
   8  -4   1   52.09    3.10
   8  -4   1   55.99    3.30
   8  -4   1   51.59    3.60
   8  -4   1   57.29    3.30
  -9   4  -1   -0.40    0.80
  -9   4  -1    1.90    1.10
  -9   4  -1   -0.10    0.80
  -9   4  -1    1.40    2.00
  -9   4  -1    1.20    1.00
  -9   4  -1   -0.30    0.80
   9  -4   1   -0.40    0.70
   9  -4   1    1.10    1.10
   9  -4   1    1.60    1.20
   9  -4   1    0.40    0.90
   9  -4   1    1.10    0.90
   9  -4   1   -0.60    0.70
   9  -4   1    0.90    0.90
 -10   4  -1   -1.00    1.50
 -10   4  -1   -0.90    0.80
 -10   4  -1   -0.90    0.70
 -10   4  -1    0.70    1.00
 -10   4  -1   -0.50    0.70
  10  -4   1    0.70    0.90
  10  -4   1    0.00    1.00
  10  -4   1   -1.80    0.90
  10  -4   1    0.20    0.90
  10  -4   1    1.10    1.00
  10  -4   1   -0.20    0.80
 -11   4  -1   32.00    3.30
 -11   4  -1   34.60    3.10
 -11   4  -1   26.20    4.80
 -11   4  -1   35.70    3.70
 -11   4  -1   26.90    3.50
  11  -4   1   32.30    3.60
  11  -4   1   33.00    3.90
 -12   4  -1   22.70    3.00
 -12   4  -1   21.60    3.00
 -12   4  -1   24.00    3.20
 -12   4  -1   24.40    5.10
  12  -4   1   23.40    3.60
 -13   4  -1   38.50    4.30
 -13   4  -1   45.80    4.00
 -13   4  -1   45.70    4.70
 -13   4  -1   45.90    7.00
 -14  -3   1    1.30    2.00
 -14  -3   1    1.30    2.60
 -14  -3   1    1.10    1.50
 -14  -3   1    2.80    1.80
 -13  -3   1   22.30    2.80
 -13  -3   1   13.20    2.40
 -13  -3   1   14.60    2.70
 -13  -3   1   10.30    3.80
 -12  -3   1    7.10    1.80
 -12  -3   1    5.30    1.80
 -12  -3   1    6.40    1.60
 -12  -3   1    2.10    2.30
  11   3  -1    8.90    2.50
  11   3  -1   11.40    2.20
  11   3  -1   12.00    1.80
  11   3  -1    8.30    1.70
  11   3  -1    6.50    1.60
 -11  -3   1    5.60    1.60
 -11  -3   1    3.60    2.50
 -11  -3   1    7.20    1.80
 -11  -3   1    9.70    1.70
 -11  -3   1    9.90    2.00
 -11  -3   1    6.90    1.70
  10   3  -1   28.40    3.10
  10   3  -1   19.70    3.40
  10   3  -1   23.50    2.60
  10   3  -1   29.60    2.30
  10   3  -1   25.20    2.80
  10   3  -1   29.10    3.10
 -10  -3   1   26.70    2.30
 -10  -3   1   27.80    3.20
 -10  -3   1   22.10    2.40
 -10  -3   1   30.70    3.30
 -10  -3   1   28.00    3.00
 -10  -3   1   19.10    4.60
 -10  -3   1   20.80    2.70
 -10  -3   1   26.30    2.90
   9   3  -1   38.70    2.60
   9   3  -1   35.50    3.60
   9   3  -1   37.60    2.20
   9   3  -1   33.00    2.60
   9   3  -1   36.10    2.90
   9   3  -1   33.50    2.70
   9   3  -1   38.90    3.20
  -9  -3   1   25.90    4.30
  -9  -3   1   33.50    2.80
  -9  -3   1   38.00    2.90
  -9  -3   1   38.60    2.60
  -9  -3   1   34.20    2.90
  -9  -3   1   35.00    2.90
  -9  -3   1   36.40    2.80
  -9  -3   1   36.10    2.50
   8   3  -1    1.50    1.10
   8   3  -1    1.70    0.90
   8   3  -1   -0.40    0.90
   8   3  -1    2.00    1.10
   8   3  -1    0.60    0.70
   8   3  -1    0.70    0.60
   8   3  -1    2.90    1.00
  -8  -3   1    2.30    0.90
  -8  -3   1    0.40    1.70
  -8  -3   1    2.00    1.00
  -8  -3   1    1.70    0.70
  -8  -3   1    1.50    0.90
  -8  -3   1    0.80    0.80
  -8  -3   1    1.00    0.90
   7   3  -1   21.70    1.50
   7   3  -1   20.20    1.70
   7   3  -1   20.80    1.90
   7   3  -1   20.50    2.20
   7   3  -1   20.80    1.70
   7   3  -1   21.10    2.40
   7   3  -1   17.30    2.00
  -7  -3   1   21.30    1.90
  -7  -3   1   22.90    2.10
  -7  -3   1   20.40    1.70
  -7  -3   1   21.60    1.70
  -7  -3   1   27.30    3.70
  -7  -3   1   21.50    1.90
  -7  -3   1   21.60    2.40
  -7  -3   1   23.10    2.30
   6   3  -1  290.27    9.30
   6   3  -1  274.57    9.80
   6   3  -1  288.47    9.60
   6   3  -1  297.67    9.10
   6   3  -1  276.07    9.40
   6   3  -1  308.57   10.70
   6   3  -1  279.67    9.60
  -6  -3   1  297.77    9.90
  -6  -3   1  291.07    9.30
  -6  -3   1  284.57    9.20
  -6  -3   1  280.77    9.80
  -6  -3   1  295.87   11.20
  -6  -3   1  280.37    9.60
  -6  -3   1  278.87    9.50
  -6  -3   1  296.57    9.70
   5   3  -1    6.20    1.20
   5   3  -1    5.10    1.20
   5   3  -1    5.20    0.90
   5   3  -1    5.20    0.90
   5   3  -1    4.60    0.70
   5   3  -1    7.70    1.20
  -5  -3   1    5.60    1.00
  -5  -3   1    7.30    1.60
  -5  -3   1    5.60    1.10
  -5  -3   1    5.20    1.00
  -5  -3   1    5.10    1.00
  -5  -3   1    5.00    0.90
  -5  -3   1    4.80    1.10
   4   3  -1   24.10    2.00
   4   3  -1   24.30    1.60
   4   3  -1   26.60    1.50
   4   3  -1   27.50    1.60
   4   3  -1   31.10    1.90
   4   3  -1   24.70    1.60
   4   3  -1   23.00    1.60
  -4  -3   1   26.20    1.60
  -4  -3   1   25.80    1.70
  -4  -3   1   23.10    1.70
  -4  -3   1   23.40    1.70
  -4  -3   1   24.10    1.50
  -4  -3   1   24.60    1.70
  -4  -3   1   29.00    2.30
   3   3  -1    0.70    0.50
   3   3  -1    0.40    0.50
   3   3  -1    0.10    0.30
   3   3  -1    0.50    0.50
   3   3  -1    0.10    0.40
   3   3  -1    0.20    0.40
   3   3  -1    0.60    0.50
   3   3  -1    0.40    0.40
  -3  -3   1    0.90    0.50
  -3  -3   1    0.30    0.50
  -3  -3   1    0.70    0.60
  -3  -3   1    0.90    0.50
  -3  -3   1    0.60    0.40
  -3  -3   1    0.40    0.50
  -3  -3   1    0.60    0.50
   2   3  -1  276.57    8.70
   2   3  -1  292.57    8.80
   2   3  -1  292.07    8.90
   2   3  -1  293.97    8.80
   2   3  -1  287.37    8.90
   2   3  -1  288.47    8.70
  -2  -3   1  277.37    8.90
  -2  -3   1  283.67    8.90
  -2  -3   1  286.67    8.80
   1   3  -1  115.79    3.90
   1   3  -1  111.09    3.70
   1   3  -1  113.49    3.80
   1   3  -1  113.69    4.00
   1   3  -1  110.59    3.80
   1   3  -1  115.99    3.80
  -1  -3   1  107.99    3.90
  -1  -3   1  116.29    3.90
  -1  -3   1  116.79    3.90
  -1  -3   1  104.09    3.80
  -1  -3   1  112.69    3.70
  -1  -3   1  112.69    3.80
  -1  -3   1  115.39    3.80
   0   3  -1  210.28    6.40
   0   3  -1  203.18    6.20
   0   3  -1  203.98    6.50
   0   3  -1  210.18    6.30
   0   3  -1  206.98    6.40
   0   3  -1  200.38    6.30
   0  -3   1  205.88    6.30
   0  -3   1  199.28    6.40
   0  -3   1  199.08    6.30
   0  -3   1  202.48    6.30
   0  -3   1  203.58    6.40
  -1   3  -1  209.78    6.60
  -1   3  -1  205.68    6.60
  -1   3  -1  209.68    6.50
  -1   3  -1  216.18    6.50
  -1   3  -1  209.58    6.50
  -1   3  -1  206.18    6.60
  -1   3  -1  209.18    6.30
  -1   3  -1  214.18    6.50
   1  -3   1  205.98    6.50
   1  -3   1  208.78    6.60
   1  -3   1  218.48    6.50
   1  -3   1  215.08    6.50
   1  -3   1  210.88    6.50
   1  -3   1  213.58    6.30
   1  -3   1  201.08    6.50
  -2   3  -1  731.23   75.69
  -2   3  -1  675.43   29.20
  -2   3  -1  660.83   37.30
   2  -3   1  691.03   37.70
   2  -3   1  659.33   29.00
  -3   3  -1   51.29    2.30
  -3   3  -1   50.09    2.30
  -3   3  -1   49.00    2.30
  -3   3  -1   52.39    2.30
  -3   3  -1   47.80    2.20
  -3   3  -1   50.99    1.80
   3  -3   1   48.20    2.30
   3  -3   1   52.39    2.30
   3  -3   1   51.19    1.70
   3  -3   1   48.40    2.40
   3  -3   1   49.20    2.20
   3  -3   1   50.49    2.30
   3  -3   1   51.29    2.30
   3  -3   1   56.39    2.40
  -4   3  -1    0.50    0.50
  -4   3  -1    1.30    0.60
  -4   3  -1    1.30    0.50
  -4   3  -1    1.30    0.60
  -4   3  -1    0.30    0.50
  -4   3  -1    0.30    0.50
   4  -3   1    2.00    0.70
   4  -3   1    0.60    0.50
   4  -3   1    0.20    0.50
   4  -3   1    1.70    0.60
   4  -3   1    0.70    0.50
   4  -3   1    2.10    0.60
  -5   3  -1    9.70    1.20
  -5   3  -1   13.00    1.40
  -5   3  -1    9.10    1.20
  -5   3  -1    9.70    1.20
  -5   3  -1   11.80    1.40
  -5   3  -1   10.00    1.30
   5  -3   1    9.80    1.40
   5  -3   1   11.00    1.40
   5  -3   1   11.90    1.40
   5  -3   1   11.50    1.60
   5  -3   1   13.60    1.50
   5  -3   1    7.00    1.10
   5  -3   1   10.30    1.20
  -6   3  -1   40.20    2.40
  -6   3  -1   37.90    2.20
  -6   3  -1   37.70    2.30
  -6   3  -1   36.70    2.30
  -6   3  -1   41.80    2.50
  -6   3  -1   40.10    2.40
   6  -3   1   40.50    2.70
   6  -3   1   38.90    2.30
   6  -3   1   41.60    2.40
   6  -3   1   40.70    2.40
  -7   3  -1    1.00    1.20
  -7   3  -1    1.80    0.80
  -7   3  -1    2.90    1.00
  -7   3  -1    1.30    0.80
  -7   3  -1    2.70    0.90
  -7   3  -1    2.70    0.80
  -7   3  -1    2.50    1.00
   7  -3   1    2.20    1.00
   7  -3   1    1.00    0.70
   7  -3   1    2.60    0.90
   7  -3   1    0.80    0.60
   7  -3   1    2.50    0.90
   7  -3   1    3.20    1.10
  -8   3  -1   15.50    1.90
  -8   3  -1   20.40    2.30
  -8   3  -1   18.80    2.30
  -8   3  -1   23.10    2.00
  -8   3  -1   15.80    1.90
  -8   3  -1   16.30    2.00
   8  -3   1   17.30    2.40
   8  -3   1   15.30    1.90
   8  -3   1   17.80    2.20
   8  -3   1   22.10    2.30
   8  -3   1   16.10    2.00
   8  -3   1   18.90    2.20
  -9   3  -1   51.59    3.20
  -9   3  -1   46.90    3.10
  -9   3  -1   50.29    3.10
  -9   3  -1   48.60    3.20
  -9   3  -1   44.30    3.10
  -9   3  -1   49.50    3.30
   9  -3   1   48.20    3.00
   9  -3   1   46.10    3.10
   9  -3   1   45.70    3.60
   9  -3   1   48.40    3.20
   9  -3   1   48.70    3.20
   9  -3   1   39.30    3.00
 -10   3  -1    2.60    1.20
 -10   3  -1    0.60    0.90
 -10   3  -1    2.00    1.10
 -10   3  -1   -0.70    0.80
 -10   3  -1    1.30    1.80
 -10   3  -1   -1.10    0.80
  10  -3   1    1.90    1.10
  10  -3   1   -0.90    0.80
  10  -3   1    1.60    1.20
  10  -3   1    1.80    1.00
  10  -3   1    2.60    1.10
 -11   3  -1    0.10    1.90
 -11   3  -1   -0.40    0.90
 -11   3  -1   -0.70    0.70
 -11   3  -1   -0.70    0.80
 -11   3  -1    1.40    1.10
  11  -3   1    0.00    0.70
  11  -3   1    0.50    0.80
  11  -3   1    0.10    1.20
  11  -3   1   -1.10    1.00
 -12   3  -1   -1.60    1.50
 -12   3  -1    1.40    1.30
 -12   3  -1    2.30    1.40
 -12   3  -1    2.70    1.40
  12  -3   1    2.50    2.40
  12  -3   1    0.00    1.30
 -13   3  -1    5.60    3.50
 -13   3  -1    5.20    2.50
 -13   3  -1    3.00    3.00
 -13   3  -1    3.60    2.20
  13  -3   1    5.00    2.20
 -14  -2   1   -1.40    1.80
 -14  -2   1    1.30    1.70
 -14  -2   1    1.50    1.70
 -13  -2   1   19.70    2.70
 -13  -2   1   22.80    3.40
 -13  -2   1   19.90    3.10
  12   2  -1    1.50    1.00
  12   2  -1    1.60    1.30
 -12  -2   1    1.90    1.40
 -12  -2   1    1.10    2.00
 -12  -2   1    0.40    0.90
 -12  -2   1    2.00    1.20
  11   2  -1    8.50    1.70
  11   2  -1    8.50    1.60
  11   2  -1    9.10    1.90
  11   2  -1    8.30    2.40
  11   2  -1   10.40    2.00
 -11  -2   1    9.50    2.00
 -11  -2   1    4.70    2.50
 -11  -2   1    9.60    1.90
 -11  -2   1   10.80    1.80
 -11  -2   1    6.40    1.80
 -11  -2   1    8.60    2.00
 -11  -2   1    6.50    1.70
  10   2  -1  107.29    6.50
  10   2  -1  106.99    4.10
  10   2  -1  110.89    5.40
  10   2  -1   99.49    5.10
  10   2  -1  105.29    5.00
  10   2  -1  108.49    4.80
  10   2  -1  110.39    5.70
 -10  -2   1   96.59    5.40
 -10  -2   1  101.19    4.90
 -10  -2   1  117.49    5.10
 -10  -2   1   96.09    5.10
 -10  -2   1  105.99    5.50
 -10  -2   1  102.79    5.20
 -10  -2   1  116.49    5.60
   9   2  -1   81.29    3.90
   9   2  -1   82.59    3.40
   9   2  -1   88.89    4.70
   9   2  -1   74.19    4.00
   9   2  -1   84.99    4.30
   9   2  -1   82.69    5.30
   9   2  -1   80.59    4.30
  -9  -2   1   80.69    4.50
  -9  -2   1   86.39    4.40
  -9  -2   1   85.29    4.40
  -9  -2   1   78.79    4.40
  -9  -2   1   78.19    4.50
  -9  -2   1   87.29    4.00
  -9  -2   1   82.09    4.10
   8   2  -1   11.40    1.80
   8   2  -1    9.60    1.60
   8   2  -1   11.80    1.90
   8   2  -1   16.20    2.60
   8   2  -1   13.60    1.60
   8   2  -1   14.30    1.20
   8   2  -1    7.70    1.40
  -8  -2   1   10.40    1.50
  -8  -2   1    8.90    2.60
  -8  -2   1    9.80    1.60
  -8  -2   1   10.70    1.60
  -8  -2   1    8.90    1.60
  -8  -2   1   11.00    1.50
  -8  -2   1   12.40    1.80
  -8  -2   1    9.50    1.60
   7   2  -1   13.40    2.10
   7   2  -1   15.50    1.20
   7   2  -1   16.60    1.80
   7   2  -1   19.60    2.10
   7   2  -1   13.70    1.60
   7   2  -1   17.70    1.90
   7   2  -1   16.50    2.00
  -7  -2   1   17.80    1.90
  -7  -2   1   17.30    2.00
  -7  -2   1   15.30    1.60
  -7  -2   1   15.20    1.90
  -7  -2   1   19.70    2.10
  -7  -2   1   15.80    2.90
  -7  -2   1   14.60    1.70
  -7  -2   1   16.40    1.70
   6   2  -1   64.79    2.60
   6   2  -1   62.09    3.00
   6   2  -1   64.99    3.20
   6   2  -1   64.99    3.80
   6   2  -1   70.99    3.50
   6   2  -1   58.29    3.00
   6   2  -1   62.09    3.00
  -6  -2   1   68.79    3.20
  -6  -2   1   57.99    4.20
  -6  -2   1   69.39    3.00
  -6  -2   1   66.09    3.10
  -6  -2   1   63.49    3.20
  -6  -2   1   66.39    3.40
  -6  -2   1   67.79    3.00
  -6  -2   1   65.99    3.30
   5   2  -1  137.99    5.90
   5   2  -1  141.39    5.40
   5   2  -1  143.49    5.10
   5   2  -1  139.89    5.20
   5   2  -1  143.09    5.20
   5   2  -1  148.19    5.20
  -5  -2   1  143.09    5.40
  -5  -2   1  141.39    5.10
  -5  -2   1  133.49    5.20
  -5  -2   1  140.19    5.00
  -5  -2   1  163.28    6.80
  -5  -2   1  145.89    5.20
  -5  -2   1  142.59    5.40
  -5  -2   1  144.09    5.30
   4   2  -1  238.98    7.90
   4   2  -1  255.07    8.10
   4   2  -1  247.18    8.00
   4   2  -1  248.68    7.90
   4   2  -1  251.87    8.70
   4   2  -1  254.57    8.20
  -4  -2   1  251.47    8.20
  -4  -2   1  242.78    8.10
  -4  -2   1  240.68    8.00
  -4  -2   1  245.98    8.00
  -4  -2   1  246.28    8.00
  -4  -2   1  248.38    7.90
  -4  -2   1  278.27    9.20
   3   2  -1   24.90    1.40
   3   2  -1   25.40    1.60
   3   2  -1   28.30    1.60
   3   2  -1   24.60    1.40
   3   2  -1   24.00    1.40
   3   2  -1   26.20    1.80
   3   2  -1   27.70    1.50
  -3  -2   1   25.90    1.40
  -3  -2   1   26.40    1.50
  -3  -2   1   24.30    1.40
  -3  -2   1   26.30    1.60
  -3  -2   1   28.70    1.90
  -3  -2   1   22.90    1.40
  -3  -2   1   26.30    1.60
   2   2  -1    6.70    0.70
   2   2  -1    8.00    0.80
   2   2  -1    7.30    0.80
   2   2  -1    5.60    0.80
   2   2  -1    6.90    0.80
   2   2  -1    6.90    0.90
   2   2  -1    9.00    1.00
  -2  -2   1    7.40    0.80
  -2  -2   1    6.90    1.00
  -2  -2   1    5.40    0.70
  -2  -2   1    6.90    0.80
  -2  -2   1    7.30    0.80
  -2  -2   1    7.40    0.80
  -2  -2   1    7.40    0.80
   1   2  -1 3645.54  165.28
  -1  -2   1 3724.33  168.18
  -1  -2   1 3511.05  115.99
   0   2  -1   15.30    0.90
   0   2  -1   15.30    0.80
   0   2  -1   15.60    0.80
   0   2  -1   16.40    0.80
   0   2  -1   14.90    0.70
   0   2  -1   15.40    0.80
   0   2  -1   15.70    0.90
   0   2  -1   15.60    0.90
   0   2  -1   16.40    0.90
   0  -2   1   15.80    0.80
   0  -2   1   14.50    0.90
   0  -2   1   14.80    1.00
   0  -2   1   16.00    0.90
   0  -2   1   15.30    0.70
   0  -2   1   15.80    0.90
   0  -2   1   14.10    0.90
  -1   2  -1    2.20    0.40
  -1   2  -1    2.10    0.40
  -1   2  -1    2.40    0.40
  -1   2  -1    2.50    0.50
  -1   2  -1    2.20    0.40
  -1   2  -1    2.00    0.40
  -1   2  -1    1.90    0.50
   1  -2   1    2.20    0.40
   1  -2   1    2.20    0.40
   1  -2   1    2.60    0.50
   1  -2   1    2.10    0.40
   1  -2   1    1.30    0.30
   1  -2   1    2.30    0.50
   1  -2   1    1.90    0.40
  -2   2  -1  259.07    7.80
  -2   2  -1  265.67    7.90
   2  -2   1  271.57    7.90
   2  -2   1  252.27    7.80
   2  -2   1  253.27    7.80
  -3   2  -1 1722.73   70.99
  -3   2  -1 1850.61  122.49
   3  -2   1 1808.02  144.49
   3  -2   1 1752.92   71.39
  -4   2  -1  366.46   11.20
  -4   2  -1  365.86   11.30
  -4   2  -1  359.26   11.20
  -4   2  -1  368.56   11.30
  -4   2  -1  390.46   11.30
  -4   2  -1  369.46   11.30
   4  -2   1  355.76   11.30
   4  -2   1  372.26   11.20
   4  -2   1  374.16   11.20
   4  -2   1  365.86   11.20
   4  -2   1  376.06   11.30
   4  -2   1  366.06   11.60
  -5   2  -1  425.66   12.60
  -5   2  -1  413.86   12.70
  -5   2  -1  411.26   12.70
  -5   2  -1  410.06   12.80
  -5   2  -1  423.76   12.70
  -5   2  -1  395.36   12.60
   5  -2   1  416.36   12.70
   5  -2   1  422.96   13.30
   5  -2   1  393.06   12.60
   5  -2   1  419.16   12.70
   5  -2   1  411.16   12.80
   5  -2   1  407.06   12.60
  -6   2  -1  144.99    5.40
  -6   2  -1  138.69    5.40
  -6   2  -1  155.38    5.50
  -6   2  -1  144.49    5.50
  -6   2  -1  140.49    5.30
  -6   2  -1  137.59    5.40
   6  -2   1  145.79    6.00
   6  -2   1  144.79    5.50
   6  -2   1  145.99    5.30
   6  -2   1  148.39    5.50
   6  -2   1  139.99    5.40
   6  -2   1  152.58    5.50
  -7   2  -1   19.40    1.70
  -7   2  -1   20.40    1.90
  -7   2  -1   18.70    1.70
  -7   2  -1   17.20    1.80
  -7   2  -1   19.70    2.00
  -7   2  -1   18.80    2.00
   7  -2   1   19.20    1.70
   7  -2   1   20.60    1.90
   7  -2   1   18.30    1.60
   7  -2   1   17.30    2.00
   7  -2   1   18.80    1.70
   7  -2   1   16.20    1.80
  -8   2  -1  102.69    4.50
  -8   2  -1   92.09    4.30
  -8   2  -1   93.69    4.80
  -8   2  -1   91.89    4.50
  -8   2  -1   99.99    4.50
  -8   2  -1   94.49    4.30
   8  -2   1   95.59    4.40
   8  -2   1   89.29    4.30
   8  -2   1   92.49    4.20
   8  -2   1   95.79    4.60
   8  -2   1   97.39    5.20
  -9   2  -1   -0.60    0.70
  -9   2  -1    0.60    0.80
  -9   2  -1   -0.40    0.70
  -9   2  -1   -0.90    1.20
  -9   2  -1    1.60    1.00
  -9   2  -1    1.30    0.90
  -9   2  -1    0.10    0.80
   9  -2   1   -0.60    0.70
   9  -2   1    0.10    1.00
   9  -2   1    0.90    0.80
   9  -2   1   -0.20    0.60
   9  -2   1    0.60    0.80
 -10   2  -1    3.80    1.20
 -10   2  -1    3.20    1.20
 -10   2  -1    6.60    1.60
 -10   2  -1    7.70    1.70
 -10   2  -1   11.90    3.70
 -10   2  -1    5.40    1.30
  10  -2   1    5.90    1.50
  10  -2   1    3.90    1.60
  10  -2   1    1.60    1.00
  10  -2   1    3.20    1.00
 -11   2  -1   -1.30    0.70
 -11   2  -1   -1.00    0.80
 -11   2  -1   -0.10    0.80
 -11   2  -1   -1.60    1.10
 -11   2  -1    0.50    0.90
  11  -2   1   -0.40    1.00
  11  -2   1   -0.10    1.90
  11  -2   1   -0.60    0.80
  11  -2   1   -0.20    0.70
 -12   2  -1    2.80    2.20
 -12   2  -1    5.30    1.60
 -12   2  -1    9.90    2.00
 -12   2  -1    8.90    2.00
  12  -2   1    5.50    2.00
 -13   2  -1   41.50    4.40
 -13   2  -1   39.40    4.20
 -13   2  -1   40.90    4.20
  13  -2   1   45.20    5.10
 -14  -1   1   -0.20    2.40
 -14  -1   1    3.40    1.90
 -14  -1   1    3.10    1.70
 -14  -1   1   -0.30    1.40
 -13  -1   1    0.50    1.10
 -13  -1   1    1.50    1.50
 -13  -1   1   -0.40    2.10
 -13  -1   1    0.60    1.20
  12   1  -1   13.70    2.00
  12   1  -1   11.70    2.20
 -12  -1   1   18.60    2.90
 -12  -1   1    8.10    1.90
 -12  -1   1    9.70    3.40
 -12  -1   1   13.10    2.20
  11   1  -1  107.99    5.40
  11   1  -1  108.39    5.60
  11   1  -1   94.59    5.10
  11   1  -1  113.19    5.00
  11   1  -1  107.09    6.80
 -11  -1   1  109.99    5.20
 -11  -1   1  109.29    5.20
 -11  -1   1  100.69    5.30
 -11  -1   1   99.29    5.70
 -11  -1   1  106.09    5.50
 -11  -1   1  112.09    5.70
  10   1  -1    0.70    1.10
  10   1  -1   -1.20    0.80
  10   1  -1    1.30    0.90
  10   1  -1   -0.10    0.80
  10   1  -1    1.70    1.00
  10   1  -1    1.50    1.20
  10   1  -1    0.50    0.60
 -10  -1   1    0.60    1.10
 -10  -1   1    2.70    1.20
 -10  -1   1    1.20    1.10
 -10  -1   1    0.10    0.80
 -10  -1   1    0.20    0.90
 -10  -1   1    1.50    1.20
 -10  -1   1    1.30    1.10
   9   1  -1  151.28    6.30
   9   1  -1  151.28    6.40
   9   1  -1  164.98    5.40
   9   1  -1  164.98    7.00
   9   1  -1  157.58    7.70
   9   1  -1  165.58    6.20
   9   1  -1  157.28    6.60
  -9  -1   1  160.68    6.60
  -9  -1   1  153.68    6.60
  -9  -1   1  163.48    6.60
  -9  -1   1  151.58    6.20
  -9  -1   1  147.89    6.60
  -9  -1   1  147.79    6.70
   8   1  -1  303.07   10.20
   8   1  -1  311.27   10.10
   8   1  -1  293.17   10.30
   8   1  -1  307.67    9.30
   8   1  -1  289.57   10.60
   8   1  -1  299.07   11.60
   8   1  -1  303.27   10.50
  -8  -1   1  302.27   10.20
  -8  -1   1  304.97   10.40
  -8  -1   1  289.87   10.60
  -8  -1   1  319.07   10.80
  -8  -1   1  286.47   10.30
  -8  -1   1  315.17   10.10
  -8  -1   1  287.07   10.40
   7   1  -1   41.80    2.40
   7   1  -1   37.50    2.50
   7   1  -1   43.00    2.50
   7   1  -1   44.50    2.00
   7   1  -1   40.30    3.20
   7   1  -1   42.70    2.50
   7   1  -1   42.10    2.80
  -7  -1   1   30.30    3.60
  -7  -1   1   42.90    2.60
  -7  -1   1   44.60    2.80
  -7  -1   1   39.70    2.50
  -7  -1   1   42.50    2.40
  -7  -1   1   42.50    2.50
  -7  -1   1   41.60    2.70
  -7  -1   1   38.20    2.50
   6   1  -1   11.80    1.60
   6   1  -1    9.70    1.30
   6   1  -1    9.80    1.50
   6   1  -1    9.30    1.20
   6   1  -1    8.90    1.20
   6   1  -1    9.50    1.70
  -6  -1   1   10.00    1.30
  -6  -1   1   13.40    1.50
  -6  -1   1    9.50    1.50
  -6  -1   1    7.20    1.10
  -6  -1   1   11.40    1.40
  -6  -1   1    9.60    1.30
  -6  -1   1    9.30    2.30
  -6  -1   1   10.90    1.20
  -5  -1   1  618.64   18.60
  -5  -1   1  629.24   18.70
  -5  -1   1  610.74   18.30
   4   1  -1  468.35   14.10
  -4  -1   1  455.55   14.00
  -4  -1   1  467.85   13.80
   3   1  -1    0.80    0.40
   3   1  -1    0.30    0.40
   3   1  -1    0.90    0.50
   3   1  -1    0.70    0.40
   3   1  -1    1.30    0.50
   3   1  -1    0.90    0.50
  -3  -1   1    0.40    0.40
  -3  -1   1    0.40    0.50
  -3  -1   1    0.10    0.40
  -3  -1   1    0.30    0.60
  -3  -1   1    0.00    0.40
  -3  -1   1    0.60    0.40
  -3  -1   1    0.20    0.40
  -3  -1   1    0.90    0.40
   2   1  -1    8.60    0.80
   2   1  -1    7.90    1.00
   2   1  -1    9.10    0.80
   2   1  -1    7.70    0.80
   2   1  -1    8.80    0.70
   2   1  -1    8.10    0.80
   2   1  -1    9.10    0.80
  -2  -1   1    9.20    0.80
  -2  -1   1    9.10    0.90
  -2  -1   1    9.20    1.20
  -2  -1   1    7.60    0.70
  -2  -1   1    8.90    0.80
  -2  -1   1    8.90    0.80
   1   1  -1   47.10    1.80
   1   1  -1   43.20    1.60
   1   1  -1   43.30    1.60
   1   1  -1   39.30    1.60
   1   1  -1   41.80    1.60
   1   1  -1   41.60    1.50
   1   1  -1   45.00    1.60
  -1  -1   1   41.10    1.60
  -1  -1   1   42.70    1.60
  -1  -1   1   43.90    1.80
  -1  -1   1   45.70    1.90
  -1  -1   1   40.00    1.50
  -1  -1   1   45.00    1.60
   0   1  -1   50.09    1.60
   0   1  -1   50.99    1.70
   0   1  -1   50.59    1.80
   0   1  -1   57.19    1.60
   0   1  -1   52.19    1.70
   0   1  -1   49.90    1.60
   0   1  -1   52.79    1.70
   0  -1   1   53.89    1.70
   0  -1   1   48.80    1.70
   0  -1   1   50.69    1.70
   0  -1   1   51.29    1.60
   0  -1   1   51.59    1.70
  -1   1  -1   18.80    0.80
  -1   1  -1   17.60    0.70
  -1   1  -1   17.40    0.80
  -1   1  -1   17.90    0.70
  -1   1  -1   15.80    0.70
  -1   1  -1   16.50    0.80
  -1   1  -1   17.30    0.90
   1  -1   1   18.70    0.70
   1  -1   1   15.30    0.70
   1  -1   1   18.20    0.80
  -2   1  -1 3742.53  156.78
  -2   1  -1 3547.94  114.09
   2  -1   1 3552.94  156.28
   2  -1   1 3560.34  114.19
  -3   1  -1 1076.19   55.89
  -3   1  -1 1171.98   91.59
   3  -1   1 1110.69  103.79
   3  -1   1 1195.28   42.00
  -4   1  -1  278.37    8.60
  -4   1  -1  266.77    8.50
  -4   1  -1  270.07    8.40
  -4   1  -1  275.47    8.50
  -4   1  -1  274.47    8.50
  -4   1  -1  287.57    9.50
  -4   1  -1  268.27    8.50
   4  -1   1  276.37    9.00
   4  -1   1  278.27    8.40
   4  -1   1  269.47    8.50
   4  -1   1  270.87    8.60
   4  -1   1  277.17    8.60
   4  -1   1  268.47    8.50
  -5   1  -1  228.38    7.80
  -5   1  -1  225.98    7.70
  -5   1  -1  234.18    7.60
  -5   1  -1  238.78    7.70
  -5   1  -1  235.48    7.60
  -5   1  -1  252.57    9.20
  -5   1  -1  237.18    7.70
   5  -1   1  240.28    8.40
   5  -1   1  227.28    7.80
   5  -1   1  234.48    7.70
   5  -1   1  239.98    7.70
   5  -1   1  236.08    7.70
   5  -1   1  239.58    7.60
  -6   1  -1   19.10    1.50
  -6   1  -1   17.90    1.60
  -6   1  -1   16.90    2.60
  -6   1  -1   19.40    1.50
  -6   1  -1   19.00    1.50
  -6   1  -1   15.80    1.40
  -6   1  -1   18.90    1.60
   6  -1   1   17.50    1.50
   6  -1   1   20.80    1.60
   6  -1   1   18.10    1.50
   6  -1   1   18.90    1.50
   6  -1   1   14.70    1.80
   6  -1   1   19.80    1.70
  -7   1  -1  243.08    8.60
  -7   1  -1  244.98    8.30
  -7   1  -1  255.37    8.60
  -7   1  -1  245.58    8.40
  -7   1  -1  235.48    8.40
  -7   1  -1  234.88    8.30
   7  -1   1  251.47    8.50
   7  -1   1  254.37    8.50
   7  -1   1  245.38    8.60
   7  -1   1  257.87    9.50
   7  -1   1  252.47    8.40
   7  -1   1  235.88    8.30
  -8   1  -1   41.50    2.60
  -8   1  -1   48.40    2.80
  -8   1  -1   48.30    2.80
  -8   1  -1   42.20    2.80
  -8   1  -1   41.50    2.70
  -8   1  -1   45.80    2.80
   8  -1   1   41.90    3.30
   8  -1   1   42.20    2.90
   8  -1   1   45.80    2.80
   8  -1   1   47.60    2.70
  -9   1  -1   64.79    3.70
  -9   1  -1   74.69    4.00
  -9   1  -1   62.09    3.50
  -9   1  -1   63.79    4.00
  -9   1  -1   66.89    3.70
  -9   1  -1   67.09    3.80
   9  -1   1   68.29    4.60
   9  -1   1   67.99    3.70
   9  -1   1   64.19    3.50
   9  -1   1   67.89    3.70
   9  -1   1   66.99    3.90
 -10   1  -1   75.29    5.60
 -10   1  -1   61.99    3.90
 -10   1  -1   63.69    3.70
 -10   1  -1   63.39    3.70
 -10   1  -1   73.69    4.60
  10  -1   1   61.29    4.70
  10  -1   1   63.49    3.70
  10  -1   1   66.49    4.00
  10  -1   1   56.19    3.40
  10  -1   1   77.99    4.10
 -11   1  -1    3.30    1.40
 -11   1  -1    1.80    1.20
 -11   1  -1   -1.20    1.30
 -11   1  -1    2.40    1.20
 -11   1  -1    2.60    1.30
 -11   1  -1    1.20    1.40
  11  -1   1    2.50    1.30
  11  -1   1    1.30    1.00
  11  -1   1    1.30    1.00
 -12   1  -1    0.70    1.00
 -12   1  -1    0.60    1.80
 -12   1  -1    1.50    1.20
 -12   1  -1    0.50    1.10
  12  -1   1   -0.20    1.10
 -13   1  -1    8.20    2.10
 -13   1  -1    5.00    2.70
 -13   1  -1    7.20    2.10
 -13   1  -1    8.10    1.90
 -14   1  -1    9.90    2.50
 -14   1  -1   11.70    2.50
 -14   1  -1    4.30    3.10
 -14   1  -1   13.20    2.70
 -14   0   1   17.80    3.20
 -14   0   1    9.80    4.30
 -14   0   1   12.70    2.60
 -14   0   1   16.20    2.90
 -13   0   1    5.30    1.80
 -13   0   1    1.40    2.50
 -13   0   1    5.80    2.00
 -13   0   1    6.40    1.70
  12   0  -1   11.80    2.30
 -12   0   1   13.70    2.40
 -12   0   1   14.30    2.60
 -12   0   1    6.70    2.90
 -12   0   1   12.00    2.20
  11   0  -1    8.30    2.20
  11   0  -1    8.30    1.70
  11   0  -1    5.80    1.60
  11   0  -1    7.70    1.70
 -11   0   1    8.30    1.70
 -11   0   1    7.90    1.80
 -11   0   1    2.80    2.10
 -11   0   1    8.60    1.80
 -11   0   1    8.60    2.00
 -11   0   1    5.60    1.60
 -11   0   1   10.20    2.00
  10   0  -1  157.38    8.00
  10   0  -1  143.09    6.50
  10   0  -1  155.98    6.50
  10   0  -1  150.48    7.00
  10   0  -1  158.58    5.10
  10   0  -1  160.28    6.90
  10   0  -1  150.28    6.20
 -10   0   1  154.18    7.00
 -10   0   1  153.68    6.90
 -10   0   1  154.98    6.60
 -10   0   1  159.38    6.80
 -10   0   1  157.38    6.50
 -10   0   1  150.48    6.50
 -10   0   1  148.19    6.80
   9   0  -1  273.17   11.10
   9   0  -1  265.37    9.60
   9   0  -1  277.07    8.30
   9   0  -1  267.27    9.80
   9   0  -1  251.27    9.40
   9   0  -1  256.97    9.20
  -9   0   1  262.77    9.80
  -9   0   1  270.37    9.60
  -9   0   1  276.37    9.80
  -9   0   1  271.87    9.50
  -9   0   1  273.47   10.00
   8   0  -1   45.60    3.10
   8   0  -1   43.30    2.70
   8   0  -1   46.20    3.00
   8   0  -1   44.00    1.90
   8   0  -1   45.40    3.50
   8   0  -1   47.10    2.80
   8   0  -1   42.40    2.60
  -8   0   1   38.60    2.70
  -8   0   1   41.30    2.60
  -8   0   1   41.60    2.70
  -8   0   1   39.10    2.90
  -8   0   1   40.60    2.80
  -8   0   1   45.60    2.90
   7   0  -1   96.29    4.40
   7   0  -1  102.89    4.30
   7   0  -1  110.79    4.50
   7   0  -1  105.29    5.40
   7   0  -1  109.09    4.60
   7   0  -1  110.49    4.80
  -7   0   1  104.89    4.40
  -7   0   1  103.39    4.50
  -7   0   1  110.09    4.60
  -7   0   1  109.89    4.40
  -7   0   1  102.89    4.60
  -7   0   1  101.49    4.60
   6   0  -1   30.40    2.50
   6   0  -1   26.50    1.90
   6   0  -1   29.40    2.00
   6   0  -1   27.40    1.90
   6   0  -1   29.20    2.10
   6   0  -1   33.30    2.20
  -6   0   1   30.50    2.00
  -6   0   1   23.10    3.30
  -6   0   1   29.00    1.90
  -6   0   1   30.70    2.10
  -6   0   1   28.40    2.00
  -6   0   1   27.60    1.80
  -6   0   1   28.90    2.00
   5   0  -1   50.89    2.40
   5   0  -1   48.70    2.30
   5   0  -1   52.59    2.50
   5   0  -1   49.60    3.10
   5   0  -1   49.20    2.50
   5   0  -1   49.99    2.60
  -5   0   1   44.70    2.30
  -5   0   1   46.80    2.50
  -5   0   1   46.70    2.20
  -5   0   1   51.89    2.50
  -5   0   1   46.20    2.50
  -5   0   1   49.50    2.50
   4   0  -1  259.17    8.00
   4   0  -1  254.97    8.10
   4   0  -1  268.37    8.20
   4   0  -1  264.07    8.20
   4   0  -1  274.97    9.00
   4   0  -1  252.57    8.10
   4   0  -1  260.37    8.40
  -4   0   1  263.37    8.00
  -4   0   1  252.07    8.30
  -4   0   1  255.47    8.10
  -4   0   1  247.18    8.10
  -4   0   1  249.78    8.20
  -4   0   1  253.17    8.10
   3   0  -1  949.80   37.00
   3   0  -1  832.52   86.79
   3   0  -1  883.41   46.00
  -3   0   1  865.41   86.49
  -3   0   1  947.11   37.10
   2   0  -1   20.80    1.10
   2   0  -1   19.40    1.10
   2   0  -1   21.00    1.00
   2   0  -1   20.70    1.10
   2   0  -1   19.00    1.20
   2   0  -1   21.70    1.10
   2   0  -1   20.40    1.50
  -2   0   1   18.70    1.10
  -2   0   1   21.70    1.10
  -2   0   1   20.70    1.10
  -2   0   1   21.20    1.00
  -2   0   1   21.30    1.10
  -2   0   1   20.50    1.20
   1   0  -1    7.80    0.60
   1   0  -1    9.10    0.50
   1   0  -1    7.80    0.40
   1   0  -1    7.60    0.50
   1   0  -1    9.10    0.50
   1   0  -1    8.80    0.50
  -1   0   1    7.90    0.50
  -1   0   1    8.50    0.50
  -1   0   1    8.90    0.60
  -1   0   1    8.80    0.50
  -1   0   1    8.20    0.40
  -1   0   1    8.60    0.60
  -1   0   1    9.20    0.50
  -1   0  -1 1090.89   37.50
  -1   0  -1 1282.37   52.79
   1   0   1 1234.48   38.10
   1   0   1 1227.48   52.69
  -2   0  -1    1.00    0.40
  -2   0  -1    0.10    0.20
  -2   0  -1    0.20    0.30
  -2   0  -1    0.50    0.30
  -2   0  -1    0.10    0.20
  -2   0  -1    0.40    0.30
  -2   0  -1    0.10    0.30
   2   0   1    0.30    0.30
   2   0   1    0.20    0.20
   2   0   1    0.80    0.30
   2   0   1    0.60    0.30
   2   0   1    0.20    0.30
  -3   0  -1  191.08    6.20
  -3   0  -1  193.48    6.10
  -3   0  -1  201.38    6.20
  -3   0  -1  196.18    6.60
  -3   0  -1  201.48    6.70
  -3   0  -1  198.88    6.20
  -3   0  -1  203.38    6.20
   3   0   1  203.88    6.20
   3   0   1  209.08    6.30
   3   0   1  195.58    6.00
   3   0   1  200.68    6.20
   3   0   1  204.58    6.70
   3   0   1  195.58    6.30
   3   0   1  201.98    6.10
  -4   0  -1  149.99    5.10
  -4   0  -1  154.48    5.10
  -4   0  -1  153.68    5.10
  -4   0  -1  167.38    5.90
  -4   0  -1  153.58    5.20
  -4   0  -1  154.58    5.10
  -4   0  -1  154.88    5.00
   4   0   1  150.98    5.00
   4   0   1  152.08    5.10
   4   0   1  147.59    5.10
   4   0   1  155.18    4.50
   4   0   1  151.58    5.20
   4   0   1  157.88    5.70
   4   0   1  150.78    4.90
  -5   0  -1  142.79    5.40
  -5   0  -1  127.09    4.70
  -5   0  -1  142.99    5.40
  -5   0  -1  140.89    5.10
  -5   0  -1  135.39    4.90
  -5   0  -1  159.18    6.10
   5   0   1  125.69    4.60
   5   0   1  135.09    4.80
   5   0   1  137.09    4.90
   5   0   1  138.89    5.10
   5   0   1  140.19    4.90
   5   0   1  147.79    5.70
  -6   0  -1  323.97   10.50
  -6   0  -1  342.87   10.40
  -6   0  -1  336.37   10.50
  -6   0  -1  327.57   10.50
  -6   0  -1  333.27   10.60
  -6   0  -1  315.67   11.20
   6   0   1  335.87   10.50
   6   0   1  333.77    9.60
   6   0   1  331.47   10.80
   6   0   1  335.97   11.50
   6   0   1  340.67   10.50
   6   0   1  325.97   10.30
   6   0   1  336.07   10.60
  -7   0  -1   21.30    1.70
  -7   0  -1   21.80    1.70
  -7   0  -1   21.60    1.80
  -7   0  -1   22.20    1.80
  -7   0  -1   20.00    1.60
  -7   0  -1   23.20    3.20
  -7   0  -1   20.00    1.80
   7   0   1   17.00    1.90
   7   0   1   19.00    1.70
   7   0   1   19.90    2.20
   7   0   1   22.00    1.00
   7   0   1   19.70    1.80
  -8   0  -1  240.58    8.30
  -8   0  -1  229.98    8.20
  -8   0  -1  235.28    8.40
  -8   0  -1  234.78    8.50
  -8   0  -1  230.58    8.10
  -8   0  -1  227.48    8.30
   8   0   1  223.48    8.20
   8   0   1  248.08    8.70
   8   0   1  233.28    9.50
   8   0   1  249.08    9.20
   8   0   1  231.38    8.10
  -9   0  -1  102.29    4.80
  -9   0  -1   90.19    4.50
  -9   0  -1   75.29    6.20
  -9   0  -1   93.79    4.40
  -9   0  -1   90.89    4.30
  -9   0  -1   92.29    4.60
  -9   0  -1   96.39    4.50
   9   0   1   97.99    4.80
   9   0   1   88.39    4.30
   9   0   1  102.59    4.70
   9   0   1   99.69    5.60
   9   0   1   99.09    4.50
 -10   0  -1   55.39    3.60
 -10   0  -1   52.99    3.40
 -10   0  -1   54.89    3.40
 -10   0  -1   47.00    3.10
 -10   0  -1   46.90    3.90
 -10   0  -1   43.60    3.10
 -10   0  -1   57.99    6.50
  10   0   1   52.59    3.20
  10   0   1   54.09    3.50
  10   0   1   49.90    3.20
  10   0   1   52.39    3.60
  10   0   1   48.60    4.10
 -11   0  -1    3.50    1.30
 -11   0  -1    2.60    1.10
 -11   0  -1    3.10    1.20
 -11   0  -1    3.50    2.10
 -11   0  -1    3.20    1.30
  11   0   1    2.20    1.20
  11   0   1    2.50    1.70
  11   0   1    1.90    1.00
 -12   0  -1   73.59    4.60
 -12   0  -1   77.69    4.80
 -12   0  -1   69.69    4.40
  12   0   1   76.69    6.50
 -13   0  -1   32.30    3.50
 -13   0  -1   31.70    3.70
 -13   0  -1   29.30    3.50
 -14   0  -1    4.00    2.90
 -14   0  -1    5.60    2.00
 -14   0  -1    1.00    1.40
 -14   0  -1    9.70    2.10
 -14   1   1   15.60    3.00
 -14   1   1   13.70    2.60
 -14   1   1   13.00    2.40
 -14   1   1    5.80    3.90
 -13   1   1    8.20    3.70
 -13   1   1   14.80    2.80
 -13   1   1   10.80    2.10
 -13   1   1   19.10    3.20
  12  -1  -1   41.30    3.60
 -12   1   1   38.10    3.40
 -12   1   1   38.70    3.50
 -12   1   1   35.90    3.20
  11  -1  -1   27.30    3.00
  11  -1  -1   34.40    3.10
  11  -1  -1   31.60    2.70
  11  -1  -1   30.10    3.70
 -11   1   1   30.80    2.80
 -11   1   1   33.30    2.90
 -11   1   1   34.10    3.70
 -11   1   1   30.20    3.30
 -11   1   1   32.20    2.90
  10  -1  -1    3.80    1.30
  10  -1  -1    3.40    1.00
  10  -1  -1    1.60    1.10
  10  -1  -1    1.20    1.30
  10  -1  -1    0.90    1.10
 -10   1   1    4.60    1.40
 -10   1   1    1.50    2.20
 -10   1   1    1.80    1.20
 -10   1   1    4.30    1.30
 -10   1   1    4.70    1.40
 -10   1   1    1.30    1.10
 -10   1   1    1.80    1.00
   9  -1  -1  332.47   12.70
   9  -1  -1  334.57    9.90
   9  -1  -1  330.07   11.40
   9  -1  -1  323.47   11.30
   9  -1  -1  331.17   11.70
   9  -1  -1  338.17   11.00
   9  -1  -1  322.07    9.60
   9  -1  -1  321.67   11.20
  -9   1   1  323.47   11.10
  -9   1   1  315.17   11.50
  -9   1   1  316.57   11.40
  -9   1   1  307.57   11.20
  -9   1   1  327.87   11.40
  -9   1   1  313.97   11.20
   8  -1  -1  454.15   12.90
   8  -1  -1  440.46   14.50
   8  -1  -1  439.36   14.00
   8  -1  -1  452.05   15.50
   8  -1  -1  444.06   14.20
   8  -1  -1  407.36   14.00
   8  -1  -1  432.66   13.80
  -8   1   1  435.56   14.30
  -8   1   1  428.36   13.90
  -8   1   1  422.16   14.10
  -8   1   1  433.66   14.40
  -8   1   1  418.76   14.00
  -8   1   1  439.26   14.10
   7  -1  -1   26.90    1.90
   7  -1  -1   21.00    1.90
   7  -1  -1   24.80    2.00
   7  -1  -1   28.80    4.50
   7  -1  -1   26.00    2.20
  -7   1   1   26.10    2.00
  -7   1   1   23.20    1.90
  -7   1   1   25.20    2.00
  -7   1   1   28.90    2.20
  -7   1   1   27.90    2.20
  -7   1   1   23.30    1.80
   6  -1  -1   35.90    2.70
   6  -1  -1   32.40    2.00
   6  -1  -1   39.40    2.30
   6  -1  -1   31.00    2.00
   6  -1  -1   32.90    2.30
   6  -1  -1   32.50    2.00
   6  -1  -1   34.40    2.20
  -6   1   1   31.80    2.10
  -6   1   1   29.80    2.00
  -6   1   1   32.10    2.00
  -6   1   1   32.10    2.10
  -6   1   1   30.40    2.20
  -6   1   1   27.40    2.00
   5  -1  -1    5.60    1.00
   5  -1  -1    5.40    1.10
   5  -1  -1    5.60    0.90
   5  -1  -1    5.50    1.00
   5  -1  -1    5.60    0.90
   5  -1  -1    9.80    1.30
   5  -1  -1    8.80    1.50
  -5   1   1    6.70    1.10
  -5   1   1    5.40    0.90
  -5   1   1    5.60    0.90
  -5   1   1    7.10    1.10
  -5   1   1    6.80    1.00
   4  -1  -1    1.10    0.50
   4  -1  -1    1.50    0.60
   4  -1  -1    1.70    0.60
   4  -1  -1    1.80    0.60
   4  -1  -1    1.50    0.50
   4  -1  -1    2.20    0.90
   4  -1  -1    1.90    0.60
  -4   1   1    1.70    0.60
  -4   1   1    0.80    0.50
  -4   1   1    2.10    0.70
  -4   1   1    1.50    0.50
  -4   1   1    1.30    0.50
  -4   1   1    1.10    0.90
  -4   1   1    1.20    0.50
   3  -1  -1  307.57    9.60
   3  -1  -1  315.97   10.30
   3  -1  -1  317.47    9.50
  -3   1   1  305.77    9.50
  -3   1   1  322.27    9.50
  -3   1   1  312.17    9.60
   2  -1  -1 4105.39  133.29
  -2   1   1 3980.60  186.38
  -2   1   1 4093.49  132.99
   1  -1  -1    4.20    0.40
   1  -1  -1    3.60    0.40
   1  -1  -1    3.70    0.40
   1  -1  -1    4.20    0.50
   1  -1  -1    4.40    0.60
   1  -1  -1    4.90    0.50
   1  -1  -1    2.60    0.60
   1  -1  -1    4.60    0.40
  -1   1   1    5.50    0.50
  -1   1   1    3.70    0.40
  -1   1   1    5.60    0.60
  -1   1   1    5.10    0.50
  -1   1   1    2.90    0.40
  -1   1   1    3.50    0.40
  -1  -1  -1  497.55   36.40
  -1  -1  -1  466.65   19.90
   1   1   1  489.15   20.10
  -2  -1  -1  580.24   27.70
  -2  -1  -1  712.33   57.39
   2   1   1  626.54   28.60
  -3  -1  -1  367.76   53.09
  -3  -1  -1  526.85   29.90
  -3  -1  -1  538.95   23.30
   3   1   1  588.54   24.30
   3   1   1  570.24   31.50
  -4  -1  -1 1795.62   75.59
  -4  -1  -1 1821.62  136.59
   4   1   1 2063.49  140.49
   4   1   1 1879.51   77.49
  -5  -1  -1   14.40    1.10
  -5  -1  -1   15.80    1.70
  -5  -1  -1   15.90    1.60
  -5  -1  -1   13.30    1.30
  -5  -1  -1   14.00    1.40
   5   1   1   15.00    1.40
   5   1   1   13.10    1.20
   5   1   1   14.00    1.00
   5   1   1   14.20    0.80
   5   1   1   15.20    1.70
   5   1   1   14.20    1.30
   5   1   1   13.10    1.10
  -6  -1  -1    1.60    0.70
  -6  -1  -1    3.10    0.80
  -6  -1  -1    6.80    1.10
  -6  -1  -1    3.80    0.80
  -6  -1  -1    2.30    0.70
  -6  -1  -1    3.80    0.80
   6   1   1    2.10    0.90
   6   1   1    5.10    1.00
   6   1   1    6.10    1.00
   6   1   1    4.00    0.50
   6   1   1    3.50    0.70
   6   1   1    2.80    0.70
   6   1   1    3.80    1.20
  -7  -1  -1   32.20    2.30
  -7  -1  -1   32.10    2.10
  -7  -1  -1   36.00    2.20
  -7  -1  -1   33.90    2.20
  -7  -1  -1   33.10    2.10
  -7  -1  -1   32.60    2.00
  -7  -1  -1   32.80    3.10
   7   1   1   28.80    2.30
   7   1   1   37.20    2.00
   7   1   1   32.30    2.20
   7   1   1   33.40    3.20
   7   1   1   31.90    2.30
   7   1   1   32.70    1.50
   7   1   1   34.20    2.20
  -8  -1  -1   -0.20    0.60
  -8  -1  -1    0.10    0.60
  -8  -1  -1   -0.60    0.60
  -8  -1  -1   -0.10    1.00
  -8  -1  -1    0.40    0.60
  -8  -1  -1    0.70    0.70
  -8  -1  -1   -0.20    0.60
   8   1   1   -0.10    0.60
   8   1   1    0.10    0.60
   8   1   1    1.20    0.60
   8   1   1    0.50    0.90
   8   1   1   -0.90    0.60
   8   1   1    0.00    0.30
   8   1   1    0.00    0.70
  -9  -1  -1   20.30    2.20
  -9  -1  -1   19.90    2.40
  -9  -1  -1   22.60    2.40
  -9  -1  -1   23.60    2.60
  -9  -1  -1   25.60    2.30
  -9  -1  -1   20.70    2.10
  -9  -1  -1   20.10    3.60
   9   1   1   20.30    2.00
   9   1   1   18.60    2.30
   9   1   1   18.90    1.20
   9   1   1   20.30    3.00
   9   1   1   19.40    2.20
   9   1   1   22.00    2.00
   9   1   1   19.00    2.20
 -10  -1  -1   15.70    2.20
 -10  -1  -1   11.60    1.90
 -10  -1  -1   16.60    2.30
 -10  -1  -1   16.90    2.30
 -10  -1  -1   15.90    2.20
 -10  -1  -1   15.40    2.00
  10   1   1   15.90    2.10
  10   1   1   13.90    2.20
  10   1   1   11.90    1.00
  10   1   1   13.80    2.00
  10   1   1   12.10    1.80
  10   1   1   15.10    2.80
 -11  -1  -1    6.20    1.70
 -11  -1  -1    4.90    1.40
 -11  -1  -1    5.90    1.60
 -11  -1  -1    7.80    1.70
 -11  -1  -1    0.70    1.90
 -11  -1  -1    4.70    1.40
 -11  -1  -1    6.30    1.40
  11   1   1    5.10    1.90
  11   1   1    3.80    1.50
  11   1   1    5.80    1.40
  11   1   1    5.60    1.40
 -12  -1  -1   -0.10    1.00
 -12  -1  -1    0.50    2.10
 -12  -1  -1    0.90    1.10
 -12  -1  -1    4.00    1.60
  12   1   1    2.60    1.40
 -13  -1  -1   16.20    2.60
 -13  -1  -1   16.10    2.70
 -13  -1  -1   13.00    2.30
 -14  -1  -1   49.20    4.00
 -14  -1  -1   50.99    4.30
 -14  -1  -1   48.90    4.40
 -13   2   1    1.30    2.90
 -13   2   1   -0.30    1.10
 -13   2   1   -0.70    1.20
 -12   2   1  133.39    6.80
 -12   2   1  133.89    6.50
 -12   2   1  136.39    6.80
  11  -2  -1   81.19    5.80
  11  -2  -1   84.49    4.80
  11  -2  -1   85.79    5.00
  11  -2  -1   79.49    4.50
 -11   2   1   86.19    4.80
 -11   2   1   90.19    5.00
 -11   2   1   85.49    5.00
 -11   2   1   86.79    4.70
 -11   2   1   81.69    4.70
  10  -2  -1   37.00    3.90
  10  -2  -1   34.80    3.60
  10  -2  -1   35.20    2.90
  10  -2  -1   31.90    2.60
 -10   2   1   31.60    3.30
 -10   2   1   27.60    3.00
 -10   2   1   31.90    3.60
 -10   2   1   32.90    2.70
 -10   2   1   30.20    2.70
 -10   2   1   19.60    4.50
   9  -2  -1   16.40    2.70
   9  -2  -1   12.50    1.80
   9  -2  -1   15.90    2.00
   9  -2  -1   11.10    1.80
   9  -2  -1   12.10    1.90
   9  -2  -1   12.90    2.00
  -9   2   1   14.70    2.00
  -9   2   1   12.50    2.00
  -9   2   1   11.90    1.70
  -9   2   1   13.10    1.90
  -9   2   1   14.00    2.00
  -9   2   1   12.10    1.90
   8  -2  -1    6.00    1.30
   8  -2  -1    5.50    1.60
   8  -2  -1    4.50    1.20
   8  -2  -1    5.80    1.30
   8  -2  -1    5.10    1.20
   8  -2  -1    5.20    1.20
  -8   2   1    6.70    1.40
  -8   2   1    4.90    1.20
  -8   2   1    3.70    1.20
  -8   2   1    0.90    2.00
  -8   2   1    4.50    1.30
  -8   2   1    6.70    1.40
  -8   2   1    4.30    1.10
   7  -2  -1    2.40    0.90
   7  -2  -1    0.60    0.70
   7  -2  -1    0.20    0.60
   7  -2  -1    0.10    0.50
   7  -2  -1    0.60    0.40
   7  -2  -1   -0.40    0.50
   7  -2  -1   -0.30    0.60
  -7   2   1    1.10    0.70
  -7   2   1    0.20    0.50
  -7   2   1   -1.00    1.10
  -7   2   1    0.40    0.70
  -7   2   1    0.10    0.70
  -7   2   1    1.00    0.80
  -7   2   1    0.00    0.60
   6  -2  -1   85.29    3.70
   6  -2  -1   90.69    4.50
   6  -2  -1   78.29    3.60
   6  -2  -1   82.79    2.90
   6  -2  -1   82.49    3.70
   6  -2  -1   81.99    3.90
   6  -2  -1   80.69    3.60
   6  -2  -1   82.19    3.70
  -6   2   1   79.49    3.60
  -6   2   1   82.89    3.80
  -6   2   1   82.69    3.70
  -6   2   1   81.09    3.70
  -6   2   1   79.99    3.70
  -6   2   1   83.29    3.90
   5  -2  -1  469.65   14.80
   5  -2  -1  479.95   14.50
   5  -2  -1  504.05   14.60
   5  -2  -1  458.95   14.60
   5  -2  -1  472.95   14.60
   5  -2  -1  471.95   13.80
   5  -2  -1  505.65   15.60
  -5   2   1  472.45   14.60
  -5   2   1  476.55   14.80
  -5   2   1  484.85   14.60
  -5   2   1  468.75   14.70
  -5   2   1  470.35   14.60
  -5   2   1  473.95   14.50
   4  -2  -1  582.64   17.50
   4  -2  -1  587.44   16.70
   3  -2  -1   41.30    2.00
   3  -2  -1   47.00    2.00
   3  -2  -1   48.70    2.20
   3  -2  -1   43.70    2.10
   3  -2  -1   45.00    1.70
   3  -2  -1   44.60    2.10
   3  -2  -1   44.70    2.10
  -3   2   1   48.50    2.10
  -3   2   1   44.40    2.00
  -3   2   1   44.70    2.20
  -3   2   1   45.30    2.10
  -3   2   1   44.40    2.00
  -3   2   1   44.90    2.10
   2  -2  -1   93.29    2.90
   2  -2  -1   93.89    3.20
   2  -2  -1   90.99    3.20
   2  -2  -1   88.99    3.30
   2  -2  -1   89.29    3.10
   2  -2  -1   91.19    3.20
   2  -2  -1   89.99    3.20
  -2   2   1   89.99    3.20
  -2   2   1   88.29    3.10
  -2   2   1   92.39    3.20
  -2   2   1   90.99    3.20
  -2   2   1   87.09    3.20
  -2   2   1   89.89    3.30
   1  -2  -1 3860.21  184.68
  -1   2   1 3094.49  155.28
  -1   2   1 3688.13  122.19
   0  -2  -1  296.57   13.70
   0  -2  -1  224.38   34.70
   0  -2  -1  303.17   18.40
   0   2   1  315.97   14.00
   0   2   1  267.37   17.50
   0   2   1  257.97   38.40
  -1  -2  -1  105.39    3.40
  -1  -2  -1  108.59    3.50
  -1  -2  -1  109.49    3.30
  -1  -2  -1  107.39    3.40
   1   2   1  105.69    3.40
   1   2   1  107.89    3.40
   1   2   1  111.99    3.50
   1   2   1  107.09    3.40
   1   2   1  102.69    3.40
   1   2   1  109.29    3.70
  -2  -2  -1    1.00    0.40
  -2  -2  -1    0.50    0.30
  -2  -2  -1    0.80    0.30
  -2  -2  -1    1.10    0.50
  -2  -2  -1    1.50    0.50
  -2  -2  -1    1.60    0.40
  -2  -2  -1    1.10    0.50
   2   2   1    1.10    0.30
   2   2   1    1.90    0.50
   2   2   1    0.60    0.40
   2   2   1    0.40    0.40
   2   2   1    1.30    0.30
   2   2   1    2.50    0.60
   2   2   1    0.70    0.30
   2   2   1    0.90    0.40
  -3  -2  -1   33.00    1.90
  -3  -2  -1   39.80    1.70
  -3  -2  -1   41.70    2.20
  -3  -2  -1   39.30    1.80
  -3  -2  -1   38.30    1.90
  -3  -2  -1   37.60    1.80
  -3  -2  -1   39.40    1.80
  -3  -2  -1   39.80    1.50
   3   2   1   38.30    1.50
   3   2   1   39.70    1.90
   3   2   1   39.40    1.70
   3   2   1   37.40    1.50
   3   2   1   38.10    1.70
   3   2   1   38.00    1.80
   3   2   1   37.30    2.10
  -4  -2  -1  116.09    4.30
  -4  -2  -1  121.39    3.90
  -4  -2  -1  110.69    4.10
  -4  -2  -1  120.09    4.80
  -4  -2  -1  117.19    4.10
  -4  -2  -1  121.29    4.20
   4   2   1  112.39    4.70
   4   2   1  111.59    3.80
   4   2   1  112.89    4.10
   4   2   1  115.99    4.30
   4   2   1  120.29    4.10
   4   2   1  116.89    3.80
   4   2   1  118.79    4.20
  -5  -2  -1    0.70    0.60
  -5  -2  -1    1.00    0.60
  -5  -2  -1    2.30    0.70
  -5  -2  -1    2.50    0.90
  -5  -2  -1    3.80    0.80
  -5  -2  -1    2.60    0.70
  -5  -2  -1    1.80    0.60
   5   2   1    1.10    0.60
   5   2   1    2.00    0.50
   5   2   1    2.00    0.60
   5   2   1    1.30    0.60
   5   2   1    0.70    0.50
   5   2   1    1.40    0.70
   5   2   1    1.30    0.50
  -6  -2  -1   10.50    1.20
  -6  -2  -1    9.10    1.10
  -6  -2  -1   12.10    1.40
  -6  -2  -1    8.00    1.20
  -6  -2  -1   14.50    1.50
  -6  -2  -1   11.50    1.40
  -6  -2  -1   12.60    1.60
   6   2   1    9.80    1.60
   6   2   1    9.90    0.80
   6   2   1   11.30    1.10
   6   2   1   10.80    1.30
   6   2   1    9.90    1.30
   6   2   1   10.90    1.40
  -7  -2  -1    1.10    0.70
  -7  -2  -1    0.70    0.70
  -7  -2  -1    1.40    0.60
  -7  -2  -1    1.80    0.80
  -7  -2  -1    1.40    0.80
  -7  -2  -1    0.90    1.00
  -7  -2  -1    0.50    0.50
  -7  -2  -1    0.30    0.60
   7   2   1    1.40    1.00
   7   2   1    1.10    0.80
   7   2   1    2.20    0.70
   7   2   1    1.60    0.60
   7   2   1    1.90    0.50
   7   2   1    1.00    0.70
   7   2   1    0.40    0.60
  -8  -2  -1  103.89    4.50
  -8  -2  -1  103.09    4.20
  -8  -2  -1  109.99    4.80
  -8  -2  -1  102.69    4.50
  -8  -2  -1  111.69    4.60
  -8  -2  -1  105.39    4.70
  -8  -2  -1  100.29    4.80
  -8  -2  -1  107.89    6.10
   8   2   1   98.99    4.60
   8   2   1  103.89    4.40
   8   2   1   99.39    4.50
   8   2   1   95.59    4.70
   8   2   1   99.29    5.50
   8   2   1  101.49    3.70
  -9  -2  -1   68.29    3.60
  -9  -2  -1   76.79    3.90
  -9  -2  -1   62.09    5.20
  -9  -2  -1   58.19    3.20
  -9  -2  -1   68.89    3.90
  -9  -2  -1   65.29    3.70
  -9  -2  -1   68.69    3.70
  -9  -2  -1   65.09    4.00
   9   2   1   73.49    2.80
   9   2   1   69.19    4.70
   9   2   1   76.59    3.30
   9   2   1   71.49    3.70
   9   2   1   68.59    3.60
   9   2   1   72.59    3.90
   9   2   1   73.89    4.10
 -10  -2  -1  131.49    5.50
 -10  -2  -1  141.49    5.90
 -10  -2  -1  118.99    6.20
 -10  -2  -1  131.59    6.00
 -10  -2  -1  140.79    8.10
 -10  -2  -1  128.69    6.20
 -10  -2  -1  141.59    6.70
  10   2   1  135.69    5.30
  10   2   1  136.39    4.70
  10   2   1  140.89    7.40
  10   2   1  136.09    5.90
  10   2   1  127.89    5.70
  10   2   1  142.99    6.40
  10   2   1  145.09    6.20
 -11  -2  -1    5.20    1.40
 -11  -2  -1    3.20    2.40
 -11  -2  -1    4.70    1.50
 -11  -2  -1    5.00    1.60
 -11  -2  -1    6.40    1.60
 -11  -2  -1    6.00    1.40
 -11  -2  -1    7.20    1.70
  11   2   1    5.70    1.90
  11   2   1    4.60    1.30
  11   2   1    6.30    1.50
  11   2   1    6.90    1.70
 -12  -2  -1    0.00    0.90
 -12  -2  -1    0.10    1.10
 -12  -2  -1    2.40    1.10
 -12  -2  -1   -1.10    2.00
  12   2   1    0.60    1.10
 -13  -2  -1    1.70    2.50
 -13  -2  -1    3.20    1.40
 -13  -2  -1    4.70    1.60
 -13  -2  -1    4.30    1.70
 -14  -2  -1   20.80    3.00
 -14  -2  -1   26.20    3.50
 -14  -2  -1   28.50    3.90
 -13   3   1  178.58   10.70
 -13   3   1  164.98    8.20
 -13   3   1  191.48   12.50
 -13   3   1  149.29    9.30
 -12   3   1    0.00    1.20
 -12   3   1    1.40    1.30
 -12   3   1   -0.60    2.20
 -12   3   1   -0.30    1.00
 -12   3   1    0.10    1.30
  11  -3  -1   47.30    3.70
  11  -3  -1   49.90    4.50
  11  -3  -1   49.90    3.50
 -11   3   1   47.30    3.70
 -11   3   1   45.90    3.60
 -11   3   1   53.59    3.90
 -11   3   1   53.59    3.70
 -11   3   1   47.50    6.50
  10  -3  -1   72.89    4.30
  10  -3  -1   80.79    5.30
  10  -3  -1   76.79    4.40
 -10   3   1   72.79    4.30
 -10   3   1   55.09    6.10
 -10   3   1   75.09    4.40
 -10   3   1   73.59    4.20
 -10   3   1   75.49    4.20
 -10   3   1   75.29    4.40
   9  -3  -1    0.20    0.70
   9  -3  -1    1.30    1.00
   9  -3  -1   -0.40    0.90
   9  -3  -1   -0.10    0.90
   9  -3  -1   -1.10    0.60
   9  -3  -1   -1.40    0.60
  -9   3   1    0.20    0.80
  -9   3   1    0.20    0.80
  -9   3   1    0.00    0.80
  -9   3   1    0.60    0.90
  -9   3   1   -0.10    0.90
  -9   3   1    0.70    1.80
  -9   3   1   -0.90    0.60
   8  -3  -1    1.90    0.80
   8  -3  -1    1.30    0.90
   8  -3  -1    2.20    1.00
   8  -3  -1    2.10    1.00
   8  -3  -1    1.80    1.10
   8  -3  -1    1.20    0.80
  -8   3   1    2.90    1.10
  -8   3   1    0.80    0.80
  -8   3   1    0.60    0.90
  -8   3   1    0.60    1.40
  -8   3   1    1.10    0.80
  -8   3   1    1.40    0.90
  -8   3   1    1.40    0.80
   7  -3  -1   20.60    2.10
   7  -3  -1   21.80    2.00
   7  -3  -1   22.60    1.90
   7  -3  -1   23.80    1.90
   7  -3  -1   24.40    2.00
   7  -3  -1   25.30    4.20
  -7   3   1   23.80    3.10
  -7   3   1   19.30    1.80
  -7   3   1   21.90    2.30
  -7   3   1   22.80    2.00
  -7   3   1   21.40    2.00
  -7   3   1   26.30    2.60
  -7   3   1   15.80    3.10
   6  -3  -1   28.60    2.00
   6  -3  -1   28.70    1.30
   6  -3  -1   28.40    2.00
   6  -3  -1   29.90    2.50
   6  -3  -1   28.30    2.00
   6  -3  -1   27.30    2.10
  -6   3   1   25.80    2.00
  -6   3   1   28.40    2.00
  -6   3   1   28.20    2.00
  -6   3   1   26.10    2.00
  -6   3   1   30.10    2.10
  -6   3   1   30.00    2.20
   5  -3  -1  177.78    6.50
   5  -3  -1  185.88    5.60
   5  -3  -1  199.98    7.50
   5  -3  -1  181.38    6.60
   5  -3  -1  170.88    6.40
   5  -3  -1  176.58    6.30
   5  -3  -1  179.38    6.40
  -5   3   1  177.88    6.50
  -5   3   1  186.48    6.40
  -5   3   1  189.78    6.70
  -5   3   1  183.48    6.40
  -5   3   1  182.68    6.50
  -5   3   1  187.38    6.50
   4  -3  -1    1.80    0.60
   4  -3  -1    3.30    1.20
   4  -3  -1    1.90    0.40
   4  -3  -1    3.40    0.80
   4  -3  -1    2.00    0.70
   4  -3  -1    1.40    0.70
   4  -3  -1    1.90    0.70
  -4   3   1    2.20    1.30
  -4   3   1    1.80    0.70
  -4   3   1    2.00    0.70
  -4   3   1    2.10    0.70
  -4   3   1    1.80    0.80
  -4   3   1    3.00    0.70
  -4   3   1    2.80    0.80
   3  -3  -1  519.35   16.40
   2  -3  -1  300.17   10.80
   2  -3  -1  378.56   10.40
   1  -3  -1    1.60    0.40
   1  -3  -1    2.20    0.60
   1  -3  -1    1.70    0.50
   1  -3  -1    1.60    0.40
   1  -3  -1    1.90    0.50
   1  -3  -1    1.90    0.50
   1  -3  -1    1.60    0.30
  -1   3   1    2.40    0.60
  -1   3   1    1.90    0.50
  -1   3   1    2.90    0.60
  -1   3   1    2.10    0.60
  -1   3   1    2.40    0.60
  -1   3   1    1.60    0.40
   0  -3  -1 2142.69  125.19
   0   3   1 1999.90   76.29
  -1  -3  -1  357.06   23.50
  -1  -3  -1  382.66   18.10
  -1  -3  -1  509.75   67.69
   1   3   1  574.24   74.99
   1   3   1  395.66   18.30
  -2  -3  -1 3124.79  108.19
   2   3   1 3063.79  166.08
  -3  -3  -1   79.29    3.10
  -3  -3  -1   82.79    3.20
  -3  -3  -1   81.49    3.50
  -3  -3  -1   81.49    3.10
  -3  -3  -1   76.79    3.10
  -3  -3  -1   81.19    2.90
   3   3   1   84.89    3.60
   3   3   1   82.89    3.20
   3   3   1   80.49    2.90
   3   3   1   85.99    3.10
   3   3   1   81.99    3.10
   3   3   1   80.09    3.20
   3   3   1   81.09    2.80
   3   3   1   84.59    3.00
  -4  -3  -1  391.86   11.80
  -4  -3  -1  384.76   11.70
  -4  -3  -1  380.26   11.90
   4   3   1  383.26   11.70
   4   3   1  376.86   11.80
   4   3   1  386.36   11.30
  -5  -3  -1   85.49    3.60
  -5  -3  -1   93.19    3.70
  -5  -3  -1   89.99    3.30
  -5  -3  -1   92.79    3.80
  -5  -3  -1   93.69    4.40
  -5  -3  -1   85.39    3.80
   5   3   1   83.19    3.20
   5   3   1   87.89    3.60
   5   3   1   86.99    4.30
   5   3   1   94.29    3.60
   5   3   1   90.19    3.30
   5   3   1   85.09    3.60
   5   3   1   95.89    3.90
  -6  -3  -1  178.28    7.00
  -6  -3  -1  192.48    6.40
  -6  -3  -1  200.58    7.90
  -6  -3  -1  196.18    7.00
  -6  -3  -1  180.58    6.70
  -6  -3  -1  199.48    6.80
  -6  -3  -1  194.38    6.80
   6   3   1  205.98    7.10
   6   3   1  191.78    6.30
   6   3   1  201.58    6.90
   6   3   1  196.78    6.80
   6   3   1  199.58    6.70
   6   3   1  203.18    7.90
   6   3   1  184.28    6.20
  -7  -3  -1   43.90    2.50
  -7  -3  -1   44.80    2.30
  -7  -3  -1   40.20    2.40
  -7  -3  -1   41.40    2.50
  -7  -3  -1   44.60    2.60
  -7  -3  -1   40.40    2.70
  -7  -3  -1   43.00    2.70
  -7  -3  -1   48.70    3.60
   7   3   1   43.00    2.10
   7   3   1   43.80    2.20
   7   3   1   41.40    3.20
   7   3   1   47.20    2.70
   7   3   1   41.90    2.70
   7   3   1   49.60    2.90
   7   3   1   48.70    2.60
  -8  -3  -1   34.30    2.30
  -8  -3  -1   31.90    2.40
  -8  -3  -1   30.70    2.30
  -8  -3  -1   30.90    2.00
  -8  -3  -1   36.70    3.60
  -8  -3  -1   27.70    2.40
  -8  -3  -1   33.60    2.40
  -8  -3  -1   31.00    2.50
   8   3   1   31.20    1.90
   8   3   1   31.80    3.00
   8   3   1   34.30    2.30
   8   3   1   38.40    2.60
   8   3   1   35.40    1.90
   8   3   1   31.50    2.20
   8   3   1   31.70    2.60
  -9  -3  -1   58.29    3.80
  -9  -3  -1   66.19    5.30
  -9  -3  -1   63.09    3.40
  -9  -3  -1   63.49    3.70
  -9  -3  -1   64.69    3.60
  -9  -3  -1   59.79    3.50
  -9  -3  -1   60.09    3.10
  -9  -3  -1   65.79    3.80
   9   3   1   72.99    4.10
   9   3   1   58.39    2.70
   9   3   1   65.49    3.40
   9   3   1   64.19    3.10
   9   3   1   64.39    4.60
   9   3   1   66.39    3.70
   9   3   1   61.89    3.50
 -10  -3  -1   73.59    3.60
 -10  -3  -1   73.59    4.30
 -10  -3  -1   68.79    4.00
 -10  -3  -1   75.79    4.10
 -10  -3  -1   62.59    4.20
 -10  -3  -1   72.59    3.90
  10   3   1   69.19    3.90
  10   3   1   62.79    3.70
  10   3   1   73.19    5.20
  10   3   1   77.89    4.50
  10   3   1   69.99    3.10
  10   3   1   73.69    3.40
  10   3   1   75.99    4.30
 -11  -3  -1  130.09    6.20
 -11  -3  -1  133.19    6.10
 -11  -3  -1  101.69    8.10
 -11  -3  -1  120.39    6.30
 -11  -3  -1  135.39    5.90
 -11  -3  -1  126.69    6.00
  11   3   1  114.29    5.60
  11   3   1  120.99    5.80
  11   3   1  124.49    7.40
  11   3   1  131.39    6.20
  11   3   1  128.59    5.10
 -12  -3  -1   66.99    4.10
 -12  -3  -1   45.10    6.60
 -12  -3  -1   62.39    4.20
 -12  -3  -1   67.49    4.40
  12   3   1   57.59    4.20
 -13  -3  -1    2.10    2.80
 -13  -3  -1    5.90    1.80
 -13  -3  -1    5.80    1.90
 -13  -3  -1    4.60    1.60
 -14  -3  -1    9.50    2.90
 -14  -3  -1    1.90    2.50
 -14  -3  -1    9.50    2.50
 -14  -3  -1    8.00    2.20
 -13   4   1   -0.20    1.10
 -13   4   1    0.00    1.30
 -13   4   1    0.50    1.50
 -12   4   1   56.79    4.40
 -12   4   1   62.29    4.40
 -12   4   1   51.69    4.30
 -12   4   1   60.49    4.20
  11  -4  -1   32.90    3.50
  11  -4  -1   24.40    3.60
 -11   4   1   31.30    5.50
 -11   4   1   31.00    3.50
 -11   4   1   25.20    3.30
 -11   4   1   29.60    3.40
 -11   4   1   26.40    3.20
  10  -4  -1   65.89    4.10
  10  -4  -1   74.59    4.40
  10  -4  -1   59.49    4.00
  10  -4  -1   70.09    5.00
  10  -4  -1   69.29    4.10
 -10   4   1   69.79    4.20
 -10   4   1   70.09    4.30
 -10   4   1   70.89    4.20
 -10   4   1   65.39    6.30
 -10   4   1   73.69    4.40
 -10   4   1   74.09    4.40
   9  -4  -1   72.29    4.10
   9  -4  -1   62.39    3.90
   9  -4  -1   61.39    3.80
   9  -4  -1   71.09    3.90
   9  -4  -1   68.39    4.60
   9  -4  -1   74.19    4.30
  -9   4   1   63.29    4.30
  -9   4   1   67.19    6.80
  -9   4   1   69.79    4.20
  -9   4   1   75.79    4.20
  -9   4   1   65.59    4.00
  -9   4   1   69.39    4.00
   8  -4  -1    2.60    1.10
   8  -4  -1    1.90    0.90
   8  -4  -1    2.80    1.00
   8  -4  -1    4.40    1.20
   8  -4  -1    3.90    1.40
   8  -4  -1    2.30    1.10
  -8   4   1    3.20    1.20
  -8   4   1    3.70    1.20
  -8   4   1    4.60    2.30
  -8   4   1    1.80    1.10
  -8   4   1    5.40    1.20
  -8   4   1    4.40    1.20
  -8   4   1    1.20    0.90
   7  -4  -1   91.59    4.60
   7  -4  -1   97.99    4.50
   7  -4  -1  109.49    6.00
   7  -4  -1   93.49    4.50
   7  -4  -1  109.29    4.60
   7  -4  -1  102.89    4.60
  -7   4   1   94.89    4.40
  -7   4   1   93.09    4.40
  -7   4   1   97.09    4.60
  -7   4   1  100.59    6.40
  -7   4   1   95.99    4.60
  -7   4   1   97.89    4.70
  -7   4   1  102.39    4.60
   6  -4  -1   46.50    1.80
   6  -4  -1   45.80    2.70
   6  -4  -1   46.90    2.80
   6  -4  -1   42.70    2.60
   6  -4  -1   46.70    3.60
   6  -4  -1   49.50    3.30
   6  -4  -1   47.10    2.80
  -6   4   1   42.10    2.70
  -6   4   1   47.30    2.70
  -6   4   1   49.40    4.00
  -6   4   1   43.10    2.60
  -6   4   1   43.60    3.00
  -6   4   1   46.70    2.80
  -6   4   1   44.60    2.80
   5  -4  -1  445.16   14.10
   5  -4  -1  417.16   13.10
   5  -4  -1  393.26   12.90
   5  -4  -1  407.86   12.90
   5  -4  -1  406.56   11.90
   5  -4  -1  429.76   13.00
   5  -4  -1  399.06   12.90
  -5   4   1  407.46   12.90
  -5   4   1  405.86   13.00
  -5   4   1  396.46   12.90
  -5   4   1  396.56   13.00
  -5   4   1  400.16   12.90
  -5   4   1  420.46   13.20
   4  -4  -1  389.36   11.90
   4  -4  -1  389.76   11.90
   4  -4  -1  373.46   11.10
   4  -4  -1  360.86   11.90
   4  -4  -1  385.06   12.00
   4  -4  -1  368.16   11.90
  -4   4   1  378.66   11.20
  -4   4   1  375.06   11.90
  -4   4   1  375.66   11.90
  -4   4   1  395.26   12.00
  -4   4   1  392.66   11.90
  -4   4   1  375.06   11.90
  -4   4   1  388.76   12.10
   3  -4  -1  107.19    4.00
   3  -4  -1  105.59    4.10
   3  -4  -1  107.79    3.50
   3  -4  -1  105.49    4.00
   3  -4  -1  103.99    4.00
   3  -4  -1  105.99    4.10
  -3   4   1   99.09    4.00
  -3   4   1   98.89    3.90
  -3   4   1  107.79    4.10
  -3   4   1  102.09    4.00
  -3   4   1  102.19    4.40
  -3   4   1  106.89    3.50
  -3   4   1   98.59    4.40
   2  -4  -1  474.25   14.30
   2  -4  -1  474.45   14.20
  -2   4   1  479.55   14.30
   1  -4  -1    9.60    0.80
   1  -4  -1    9.50    1.00
   1  -4  -1   10.90    1.20
   1  -4  -1    8.00    1.00
   1  -4  -1    9.30    0.70
   1  -4  -1    9.00    1.00
   1  -4  -1   10.20    1.10
   1  -4  -1    8.70    0.90
  -1   4   1   10.50    1.20
  -1   4   1    8.90    1.10
  -1   4   1    9.50    1.00
  -1   4   1    8.00    0.90
  -1   4   1    8.70    0.80
  -1   4   1    9.60    1.00
  -1   4   1    8.00    0.90
   0  -4  -1   16.20    1.10
   0  -4  -1   14.00    1.10
   0  -4  -1   15.40    1.00
   0  -4  -1   15.80    1.20
   0  -4  -1   14.80    1.20
   0  -4  -1   14.30    0.90
   0  -4  -1   15.30    1.10
   0   4   1   13.50    1.10
   0   4   1   15.30    0.90
   0   4   1   16.00    1.20
   0   4   1   15.80    1.10
   0   4   1   14.70    1.10
   0   4   1   15.20    1.00
   0   4   1   16.10    1.20
   0   4   1   15.60    1.10
  -1  -4  -1  182.48    6.10
  -1  -4  -1  198.28    6.20
  -1  -4  -1  194.68    6.00
  -1  -4  -1  186.58    6.30
  -1  -4  -1  196.68    6.20
  -1  -4  -1  197.88    6.30
  -1  -4  -1  199.78    6.30
   1   4   1  196.48    6.30
   1   4   1  194.78    6.20
   1   4   1  185.98    6.20
   1   4   1  193.08    6.20
   1   4   1  197.38    6.10
  -2  -4  -1    4.30    0.70
  -2  -4  -1    7.30    0.90
  -2  -4  -1    2.90    0.60
  -2  -4  -1    2.90    0.70
  -2  -4  -1    4.70    0.80
  -2  -4  -1    5.30    0.70
  -2  -4  -1    3.40    0.60
   2   4   1    3.30    0.60
   2   4   1    4.70    0.80
   2   4   1    2.90    0.50
   2   4   1    4.00    0.80
   2   4   1    3.40    0.80
   2   4   1    4.70    0.90
   2   4   1    3.40    0.60
  -3  -4  -1  662.93  102.89
  -3  -4  -1  882.81   37.30
   3   4   1  826.82   47.40
   3   4   1  991.00  100.89
   3   4   1  931.71   37.90
  -4  -4  -1 1100.19  167.98
  -4  -4  -1  714.43   34.20
  -4  -4  -1  705.13   45.00
   4   4   1  674.63   44.80
   4   4   1  782.22   35.10
   4   4   1  580.44   92.19
  -5  -4  -1    7.10    1.20
  -5  -4  -1    5.40    0.80
  -5  -4  -1    4.70    0.90
  -5  -4  -1    4.60    1.10
  -5  -4  -1    5.50    1.00
  -5  -4  -1    5.90    1.00
  -5  -4  -1    4.20    0.90
   5   4   1    4.30    1.00
   5   4   1    5.70    0.80
   5   4   1    5.20    0.80
   5   4   1    4.10    1.10
   5   4   1    6.30    1.10
   5   4   1    5.10    0.90
   5   4   1    7.60    1.10
  -6  -4  -1   68.69    3.10
  -6  -4  -1   63.79    3.10
  -6  -4  -1   61.19    3.80
  -6  -4  -1   61.99    3.30
  -6  -4  -1   60.99    2.60
  -6  -4  -1   67.89    3.30
  -6  -4  -1   66.99    3.20
   6   4   1   64.89    3.20
   6   4   1   62.79    2.70
   6   4   1   62.49    3.80
   6   4   1   64.69    2.70
   6   4   1   64.39    3.30
   6   4   1   62.79    3.00
   6   4   1   62.79    3.10
  -7  -4  -1  150.38    5.80
  -7  -4  -1  145.49    6.00
  -7  -4  -1  140.89    5.80
  -7  -4  -1  149.79    5.90
  -7  -4  -1  141.59    6.00
  -7  -4  -1  149.39    5.30
  -7  -4  -1  148.59    6.90
   7   4   1  151.78    6.90
   7   4   1  150.58    5.80
   7   4   1  156.18    5.90
   7   4   1  156.98    6.20
   7   4   1  151.48    5.30
   7   4   1  144.29    5.20
   7   4   1  160.18    6.70
  -8  -4  -1  378.46   12.40
  -8  -4  -1  382.06   11.90
  -8  -4  -1  368.76   12.60
  -8  -4  -1  379.36   12.70
  -8  -4  -1  365.86   12.90
  -8  -4  -1  378.66   12.60
  -8  -4  -1  377.06   12.80
  -8  -4  -1  429.56   14.80
   8   4   1  373.66   12.70
   8   4   1  399.26   14.20
   8   4   1  385.36   11.90
   8   4   1  375.56   12.50
   8   4   1  379.96   11.80
   8   4   1  383.46   13.00
   8   4   1  378.36   12.50
  -9  -4  -1  300.57   11.20
  -9  -4  -1  301.27   12.50
  -9  -4  -1  310.87   11.10
  -9  -4  -1  299.07   10.80
  -9  -4  -1  323.57   10.70
  -9  -4  -1  313.17   10.10
  -9  -4  -1  341.77   13.40
  -9  -4  -1  308.87   11.00
   9   4   1  324.97   11.40
   9   4   1  303.27    9.90
   9   4   1  311.87   11.00
   9   4   1  313.47   10.00
   9   4   1  304.87   12.40
   9   4   1  300.37   10.70
   9   4   1  304.07   10.80
 -10  -4  -1    1.70    1.00
 -10  -4  -1    2.80    1.30
 -10  -4  -1    3.10    1.20
 -10  -4  -1    0.90    1.80
 -10  -4  -1    3.20    1.20
 -10  -4  -1    1.30    1.10
 -10  -4  -1    0.50    0.90
 -10  -4  -1    2.10    0.90
  10   4   1    2.20    0.80
  10   4   1    0.00    1.10
  10   4   1    1.20    1.30
  10   4   1    1.00    0.90
  10   4   1    3.30    1.30
  10   4   1    1.80    0.70
  10   4   1    0.70    0.80
 -11  -4  -1   38.70    3.40
 -11  -4  -1   47.30    3.30
 -11  -4  -1   43.30    5.20
 -11  -4  -1   44.00    3.40
 -11  -4  -1   45.10    3.40
 -11  -4  -1   45.40    3.70
  11   4   1   38.90    3.20
  11   4   1   39.80    4.20
  11   4   1   50.69    3.70
  11   4   1   45.60    3.20
  11   4   1   42.10    2.60
 -12  -4  -1    7.30    3.10
 -12  -4  -1    9.40    1.90
 -12  -4  -1    9.30    1.80
 -12  -4  -1   12.60    2.30
  12   4   1    9.40    2.20
 -13  -4  -1    9.70    3.60
 -13  -4  -1   17.30    2.50
 -13  -4  -1   17.10    2.80
 -13  -4  -1   16.50    2.70
 -14  -4  -1   11.90    4.00
 -14  -4  -1   20.30    3.60
 -14  -4  -1   16.00    3.00
 -14  -4  -1   12.80    2.50
 -13   5   1   -1.20    1.30
 -13   5   1   -0.90    1.40
 -13   5   1    1.80    1.50
  12  -5  -1   36.20    4.20
 -12   5   1   33.20    3.90
 -12   5   1   23.60    3.40
 -12   5   1   32.40    3.70
  11  -5  -1   -0.80    1.10
  11  -5  -1    2.30    1.50
 -11   5   1   -0.90    1.10
 -11   5   1   -0.60    1.10
 -11   5   1    0.40    0.90
 -11   5   1   -0.80    0.90
  10  -5  -1   72.39    4.50
  10  -5  -1   68.59    4.20
  10  -5  -1   77.09    4.40
  10  -5  -1   67.49    4.90
  10  -5  -1   74.39    4.50
 -10   5   1   83.29    5.70
 -10   5   1   70.89    4.30
 -10   5   1   74.29    4.50
 -10   5   1   71.29    6.30
 -10   5   1   69.99    4.40
   9  -5  -1   -0.70    0.90
   9  -5  -1    0.90    1.00
   9  -5  -1    1.20    1.20
   9  -5  -1    1.10    1.00
   9  -5  -1    0.30    0.80
  -9   5   1    0.50    0.80
  -9   5   1    0.20    1.40
  -9   5   1    1.10    1.00
  -9   5   1    1.80    1.10
  -9   5   1    0.00    0.80
  -9   5   1    0.60    1.20
   8  -5  -1   34.10    2.70
   8  -5  -1   37.30    2.70
   8  -5  -1   37.60    2.90
   8  -5  -1   36.00    2.80
   8  -5  -1   33.80    3.10
   8  -5  -1   34.10    2.70
  -8   5   1   37.00    2.80
  -8   5   1   34.10    2.90
  -8   5   1   36.60    2.90
  -8   5   1   36.40    2.80
  -8   5   1   34.10    2.70
  -8   5   1   34.50    2.70
   7  -5  -1    5.40    1.30
   7  -5  -1    6.10    1.20
   7  -5  -1    7.40    1.40
   7  -5  -1    7.00    2.10
   7  -5  -1    6.00    1.40
   7  -5  -1    4.80    1.20
  -7   5   1    5.70    1.40
  -7   5   1    5.60    1.20
  -7   5   1    5.60    1.40
  -7   5   1    9.40    1.70
  -7   5   1    6.90    1.30
  -7   5   1    4.70    1.30
   6  -5  -1  126.29    4.00
   6  -5  -1  121.09    5.20
   6  -5  -1  121.99    5.30
   6  -5  -1  126.69    5.30
   6  -5  -1  138.19    6.00
   6  -5  -1  127.39    5.30
   6  -5  -1  125.09    5.20
  -6   5   1  119.39    5.20
  -6   5   1  119.99    5.10
  -6   5   1  119.59    5.20
  -6   5   1  131.49    5.50
  -6   5   1  128.89    5.20
  -6   5   1  114.89    5.20
   5  -5  -1   19.40    2.20
   5  -5  -1   21.20    1.80
   5  -5  -1   16.60    1.80
   5  -5  -1   19.40    1.80
   5  -5  -1   19.10    1.10
   5  -5  -1   14.20    1.60
   5  -5  -1   20.70    2.40
  -5   5   1   20.80    1.80
  -5   5   1   20.40    2.20
  -5   5   1   17.70    1.20
  -5   5   1   19.20    2.00
  -5   5   1   18.00    2.00
  -5   5   1   19.80    1.70
  -5   5   1   16.60    1.90
   4  -5  -1  923.61   27.40
   4  -5  -1  939.31   27.40
   3  -5  -1  452.65   14.30
   3  -5  -1  472.55   14.40
   3  -5  -1  474.65   14.30
   3  -5  -1  476.85   13.60
   3  -5  -1  471.85   14.40
   3  -5  -1  476.85   14.30
   3  -5  -1  461.45   14.30
  -3   5   1  477.55   14.30
  -3   5   1  475.05   14.40
  -3   5   1  446.86   14.30
  -3   5   1  458.65   14.30
  -3   5   1  465.85   14.40
  -3   5   1  473.65   13.80
  -3   5   1  466.45   14.40
  -3   5   1  461.95   14.40
   2  -5  -1   13.60    1.50
   2  -5  -1   11.30    1.20
   2  -5  -1   12.30    1.10
   2  -5  -1   11.70    1.30
   2  -5  -1   12.90    1.40
   2  -5  -1   11.30    0.90
   2  -5  -1   15.40    1.50
  -2   5   1   15.00    1.30
  -2   5   1   12.70    1.30
  -2   5   1   13.30    1.00
  -2   5   1   13.10    1.50
  -2   5   1   13.30    1.40
   1  -5  -1   40.50    1.80
   1  -5  -1   36.20    2.00
   1  -5  -1   36.10    1.80
   1  -5  -1   38.80    2.10
   1  -5  -1   37.60    2.00
   1  -5  -1   40.40    2.10
   1  -5  -1   39.50    2.10
   1  -5  -1   36.00    2.00
  -1   5   1   40.70    2.10
  -1   5   1   39.50    2.00
  -1   5   1   39.50    2.00
  -1   5   1   43.30    2.20
  -1   5   1   42.00    2.10
  -1   5   1   40.90    1.80
  -1   5   1   36.30    2.00
   0  -5  -1  435.56   13.10
   0  -5  -1  427.46   13.00
   0  -5  -1  434.36   13.00
   0  -5  -1  432.06   13.00
   0  -5  -1  429.96   13.10
   0  -5  -1  423.56   13.00
   0   5   1  439.66   13.10
  -1  -5  -1  162.48    5.30
  -1  -5  -1  161.18    5.50
  -1  -5  -1  162.08    5.50
  -1  -5  -1  155.38    5.50
  -1  -5  -1  160.88    5.50
  -1  -5  -1  164.08    5.70
  -1  -5  -1  154.58    5.60
   1   5   1  159.98    5.50
   1   5   1  159.08    5.50
   1   5   1  161.68    5.60
   1   5   1  159.28    5.30
   1   5   1  167.68    5.10
   1   5   1  174.28    5.70
  -2  -5  -1   25.20    1.40
  -2  -5  -1   20.80    1.60
  -2  -5  -1   20.90    1.50
  -2  -5  -1   23.60    1.50
  -2  -5  -1   21.10    1.50
  -2  -5  -1   20.90    1.50
  -2  -5  -1   20.40    1.40
   2   5   1   22.40    1.70
   2   5   1   21.20    1.40
   2   5   1   23.90    1.50
   2   5   1   20.70    1.50
   2   5   1   25.60    1.60
   2   5   1   20.30    1.50
   2   5   1   20.50    1.30
  -3  -5  -1  735.03  115.59
  -3  -5  -1  698.53   33.00
  -3  -5  -1  732.53   45.90
   3   5   1  557.04   44.80
   3   5   1  834.12  121.49
   3   5   1  670.53   32.80
  -4  -5  -1  421.16   13.00
  -4  -5  -1  407.36   13.50
  -4  -5  -1  418.16   13.00
  -4  -5  -1  413.56   12.50
  -4  -5  -1  413.86   12.80
  -4  -5  -1  408.86   12.90
  -4  -5  -1  412.36   12.70
   4   5   1  415.46   12.40
   4   5   1  404.26   12.90
   4   5   1  424.96   13.60
   4   5   1  420.56   13.00
   4   5   1  410.46   12.80
   4   5   1  410.36   12.70
   4   5   1  425.36   12.80
   4   5   1  406.16   12.50
  -5  -5  -1   60.19    3.00
  -5  -5  -1   57.39    3.40
  -5  -5  -1   49.60    2.90
  -5  -5  -1   56.19    2.80
  -5  -5  -1   56.59    2.80
  -5  -5  -1   55.89    3.00
   5   5   1   58.29    2.80
   5   5   1   52.89    2.50
   5   5   1   56.19    3.40
   5   5   1   56.19    3.00
   5   5   1   59.39    3.10
   5   5   1   55.09    2.90
   5   5   1   54.99    2.50
   5   5   1   55.99    2.70
  -6  -5  -1  221.98    7.60
  -6  -5  -1  218.18    8.90
  -6  -5  -1  214.78    8.60
  -6  -5  -1  213.88    7.80
  -6  -5  -1  209.38    7.60
  -6  -5  -1  216.68    7.70
   6   5   1  216.68    7.60
   6   5   1  213.58    7.20
   6   5   1  220.18    7.90
   6   5   1  224.38    7.80
   6   5   1  216.98    7.20
   6   5   1  223.78    9.60
  -7  -5  -1  124.19    6.20
  -7  -5  -1  118.89    5.10
  -7  -5  -1  118.39    5.30
  -7  -5  -1  116.49    5.10
  -7  -5  -1  119.49    5.30
  -7  -5  -1  129.19    5.10
   7   5   1  115.49    6.00
   7   5   1  125.79    5.00
   7   5   1  119.59    5.30
   7   5   1  121.79    4.60
   7   5   1  120.29    5.10
   7   5   1  123.09    5.10
   7   5   1  127.89    4.60
  -8  -5  -1   17.10    2.20
  -8  -5  -1   24.40    2.80
  -8  -5  -1   21.90    2.60
  -8  -5  -1   19.90    1.60
  -8  -5  -1   20.60    2.30
  -8  -5  -1   20.50    2.90
  -8  -5  -1   18.50    2.00
   8   5   1   19.90    2.60
   8   5   1   19.10    2.10
   8   5   1   19.50    1.60
   8   5   1   20.50    2.30
   8   5   1   16.40    2.60
   8   5   1   18.40    1.60
   8   5   1   18.80    2.20
  -9  -5  -1   12.00    1.90
  -9  -5  -1   12.10    1.90
   9   5   1    9.60    1.70
   9   5   1    8.30    1.60
 -10  -5  -1   41.00    5.10
 -10  -5  -1   40.70    4.90
 -10  -5  -1   28.30    2.60
 -10  -5  -1   35.00    3.10
 -10  -5  -1   38.00    3.10
 -10  -5  -1   34.60    2.90
 -10  -5  -1   39.50    3.10
 -10  -5  -1   39.40    2.40
  10   5   1   35.70    2.30
  10   5   1   36.20    2.30
  10   5   1   34.00    2.70
  10   5   1   37.60    3.10
  10   5   1   36.90    4.30
 -11  -5  -1   51.59    3.70
 -11  -5  -1   51.09    3.90
 -11  -5  -1   55.19    3.50
 -11  -5  -1   51.29    3.70
 -11  -5  -1   49.10    5.60
 -11  -5  -1   55.49    4.10
  11   5   1   52.79    3.60
  11   5   1   52.49    3.80
  11   5   1   57.09    5.00
  11   5   1   49.99    3.50
 -12  -5  -1    5.30    3.00
 -12  -5  -1    7.90    1.90
 -12  -5  -1    8.00    2.00
 -12  -5  -1    9.40    1.90
 -13  -5  -1   54.29    4.60
 -13  -5  -1   56.79    4.00
 -13  -5  -1   39.40    6.90
 -13  -5  -1   58.69    4.40
 -14  -5  -1    8.60    2.40
 -14  -5  -1    8.90    2.40
 -14  -5  -1    3.80    2.90
 -14  -5  -1    4.90    1.80
  12  -6  -1    0.60    1.70
 -12   6   1    2.80    1.70
 -12   6   1    1.50    1.40
  11  -6  -1    0.10    1.60
 -11   6   1    3.00    1.60
 -11   6   1    3.50    1.60
 -11   6   1    3.70    1.70
  10  -6  -1    1.40    1.40
  10  -6  -1    0.00    1.10
  10  -6  -1    1.60    1.40
 -10   6   1    1.50    1.20
 -10   6   1    1.70    1.40
 -10   6   1    3.20    1.50
 -10   6   1   -0.50    0.90
   9  -6  -1   31.00    3.20
   9  -6  -1   26.10    2.70
   9  -6  -1   33.70    2.90
   9  -6  -1   30.60    3.20
   9  -6  -1   25.60    3.00
   9  -6  -1   34.20    3.70
  -9   6   1   28.90    3.10
  -9   6   1   34.10    2.90
  -9   6   1   32.70    3.00
  -9   6   1   33.10    3.00
  -9   6   1   31.40    2.80
   8  -6  -1   10.30    1.90
   8  -6  -1    9.00    1.60
   8  -6  -1    9.40    1.80
   8  -6  -1    8.90    1.60
   8  -6  -1    9.70    1.80
   8  -6  -1    9.50    2.00
   8  -6  -1    9.20    2.00
  -8   6   1   11.10    2.80
  -8   6   1    8.70    1.70
  -8   6   1    7.40    2.30
  -8   6   1    9.60    1.90
  -8   6   1   10.70    1.90
   7  -6  -1    1.20    0.90
   7  -6  -1    2.70    1.10
   7  -6  -1    1.30    0.90
   7  -6  -1    0.00    0.80
   7  -6  -1    0.60    0.40
   7  -6  -1    0.90    0.90
   7  -6  -1    2.80    1.20
  -7   6   1    1.30    0.80
  -7   6   1    1.70    0.90
  -7   6   1    0.00    0.80
  -7   6   1    1.20    0.80
  -7   6   1    2.00    1.10
  -7   6   1    1.00    0.80
   6  -6  -1   17.20    2.00
   6  -6  -1   22.80    2.60
   6  -6  -1   18.50    1.10
   6  -6  -1   15.30    1.80
   6  -6  -1   20.80    2.20
   6  -6  -1   15.20    2.00
   6  -6  -1   19.90    2.40
   6  -6  -1   16.90    2.00
  -6   6   1   16.00    2.10
  -6   6   1   18.60    2.20
  -6   6   1   20.10    2.20
  -6   6   1   21.10    2.30
  -6   6   1   18.80    1.30
  -6   6   1   15.80    1.90
  -6   6   1   20.30    2.30
   5  -6  -1  334.57   11.30
   5  -6  -1  344.07   11.30
   5  -6  -1  338.07   11.20
   5  -6  -1  344.07   11.30
   5  -6  -1  340.97   11.40
   5  -6  -1  326.87   12.10
   5  -6  -1  339.77   11.40
   5  -6  -1  345.77   10.10
  -5   6   1  321.27   11.20
  -5   6   1  333.47   11.30
  -5   6   1  339.17   11.50
  -5   6   1  344.87   11.30
  -5   6   1  333.37   11.40
  -5   6   1  330.77   11.30
  -5   6   1  348.87   10.40
  -5   6   1  363.36   11.40
   4  -6  -1   55.99    3.00
   4  -6  -1   54.49    3.00
   4  -6  -1   50.39    2.90
   4  -6  -1   57.59    3.00
   4  -6  -1   56.79    2.30
  -4   6   1   53.99    3.00
  -4   6   1   59.99    3.10
  -4   6   1   48.60    2.80
  -4   6   1   55.39    3.00
  -4   6   1   49.80    2.90
  -4   6   1   57.59    2.40
  -4   6   1   57.39    2.90
   3  -6  -1  406.96   12.60
   3  -6  -1  397.76   12.40
   3  -6  -1  391.36   12.50
   3  -6  -1  386.76   11.80
   3  -6  -1  388.56   12.50
   3  -6  -1  396.86   12.60
   3  -6  -1  390.26   12.50
  -3   6   1  405.06   12.60
  -3   6   1  408.26   12.60
  -3   6   1  408.26   12.70
  -3   6   1  388.86   12.60
  -3   6   1  395.56   12.50
  -3   6   1  390.96   12.50
  -3   6   1  394.16   11.90
  -3   6   1  396.36   12.70
   2  -6  -1  143.19    5.50
   2  -6  -1  147.79    5.40
   2  -6  -1  146.69    5.40
   2  -6  -1  143.79    5.20
   2  -6  -1  141.29    5.30
   2  -6  -1  138.89    5.40
   2  -6  -1  142.89    4.90
  -2   6   1  138.69    5.30
  -2   6   1  141.79    5.40
  -2   6   1  148.49    5.40
  -2   6   1  155.08    5.00
  -2   6   1  150.78    5.50
  -2   6   1  151.18    5.50
  -2   6   1  144.89    5.40
   1  -6  -1    6.30    0.90
   1  -6  -1    4.70    0.90
   1  -6  -1    6.40    1.10
   1  -6  -1    4.40    0.90
   1  -6  -1    5.30    0.80
   1  -6  -1    5.10    0.90
   1  -6  -1    7.60    1.20
   1  -6  -1    9.30    1.20
  -1   6   1    7.20    1.10
  -1   6   1    6.10    1.00
  -1   6   1    6.10    0.80
  -1   6   1    6.60    1.00
  -1   6   1    5.80    0.90
  -1   6   1    3.00    1.00
   0  -6  -1    0.60    0.40
   0  -6  -1    0.60    0.60
   0  -6  -1    0.10    0.40
   0  -6  -1    0.50    0.40
   0  -6  -1    0.00    0.60
   0  -6  -1    0.50    0.50
   0  -6  -1   -1.60    0.60
   0  -6  -1    0.10    0.40
   0   6   1    0.80    0.50
   0   6   1   -0.10    0.40
   0   6   1   -0.10    0.50
   0   6   1    0.40    0.40
   0   6   1   -0.20    0.40
   0   6   1    0.40    0.40
   0   6   1    0.70    0.50
  -1  -6  -1  185.18    6.30
  -1  -6  -1  185.78    6.40
  -1  -6  -1  185.08    6.40
  -1  -6  -1  187.68    6.50
  -1  -6  -1  188.98    6.20
  -1  -6  -1  190.28    6.50
  -1  -6  -1  177.78    6.30
  -1  -6  -1  184.38    6.50
   1   6   1  186.78    6.40
   1   6   1  211.08    8.10
   1   6   1  184.48    5.90
   1   6   1  184.38    6.40
   1   6   1  191.58    6.50
   1   6   1  183.18    6.50
   1   6   1  184.38    6.20
  -2  -6  -1  152.08    5.50
  -2  -6  -1  152.08    5.80
  -2  -6  -1  155.68    5.50
  -2  -6  -1  152.18    5.50
  -2  -6  -1  153.48    5.20
  -2  -6  -1  147.19    5.40
  -2  -6  -1  149.69    5.30
  -2  -6  -1  147.59    5.60
   2   6   1  158.18    5.60
   2   6   1  144.19    5.30
   2   6   1  147.69    5.40
   2   6   1  148.59    5.80
   2   6   1  144.99    5.20
   2   6   1  147.29    5.90
  -3  -6  -1   42.70    2.10
  -3  -6  -1   40.30    2.40
  -3  -6  -1   39.00    2.20
  -3  -6  -1   36.50    2.10
  -3  -6  -1   38.80    2.30
  -3  -6  -1   34.50    2.20
  -3  -6  -1   38.70    2.40
   3   6   1   38.90    2.40
   3   6   1   44.20    2.30
   3   6   1   40.80    2.20
   3   6   1   38.60    2.10
   3   6   1   40.60    2.60
   3   6   1   39.70    2.30
   3   6   1   39.50    2.30
  -4  -6  -1  159.78    6.10
  -4  -6  -1  162.48    6.50
  -4  -6  -1  173.18    5.80
  -4  -6  -1  160.48    6.00
  -4  -6  -1  163.88    6.20
  -4  -6  -1  163.58    6.10
   4   6   1  169.48    6.70
   4   6   1  167.78    6.00
   4   6   1  164.48    6.20
   4   6   1  174.38    6.30
   4   6   1  160.48    5.70
   4   6   1  171.38    6.10
   4   6   1  160.48    5.80
   4   6   1  163.28    6.00
  -5  -6  -1  234.88    8.20
  -5  -6  -1  228.58    8.30
  -5  -6  -1  236.58    8.90
  -5  -6  -1  238.18    8.30
  -5  -6  -1  232.78    8.10
  -5  -6  -1  241.08    8.00
   5   6   1  234.98    8.40
   5   6   1  232.38    7.80
   5   6   1  238.58    8.10
   5   6   1  231.58    9.00
   5   6   1  235.98    7.70
   5   6   1  224.98    8.10
   5   6   1  235.18    8.40
   5   6   1  237.28    8.10
  -6  -6  -1   36.00    2.50
  -6  -6  -1   37.90    2.40
  -6  -6  -1   42.40    3.20
  -6  -6  -1   34.60    2.60
  -6  -6  -1   40.00    2.70
  -6  -6  -1   39.90    2.50
   6   6   1   41.60    2.30
   6   6   1   42.60    2.80
   6   6   1   36.60    2.50
   6   6   1   39.60    3.10
   6   6   1   37.50    2.40
   6   6   1   40.90    2.20
   6   6   1   35.40    2.30
   6   6   1   37.80    2.60
  -7  -6  -1  281.97   10.30
  -7  -6  -1  280.77   10.20
  -7  -6  -1  284.47    9.90
  -7  -6  -1  289.87   10.00
  -7  -6  -1  279.07   11.10
  -7  -6  -1  291.27   10.50
   7   6   1  297.47   10.10
   7   6   1  285.17   10.30
   7   6   1  292.77    9.90
   7   6   1  300.97    9.60
   7   6   1  290.47    9.40
   7   6   1  285.47   11.30
   7   6   1  288.17    9.90
  -8  -6  -1  434.26   14.40
  -8  -6  -1  415.36   14.50
  -8  -6  -1  440.46   14.30
  -8  -6  -1  407.36   14.60
  -8  -6  -1  421.46   14.40
  -8  -6  -1  468.55   16.30
   8   6   1  433.16   14.20
   8   6   1  462.75   14.30
   8   6   1  435.46   15.90
   8   6   1  435.56   14.30
   8   6   1  451.35   14.50
   8   6   1  436.26   13.80
  -9  -6  -1   12.20    2.90
  -9  -6  -1    6.10    1.40
  -9  -6  -1    7.50    1.70
  -9  -6  -1    6.30    1.60
  -9  -6  -1    9.40    1.80
  -9  -6  -1   10.30    1.90
   9   6   1    8.70    1.60
   9   6   1    6.80    1.60
   9   6   1    6.50    2.00
   9   6   1    7.40    1.20
   9   6   1    8.50    2.00
   9   6   1    8.70    1.40
   9   6   1    8.00    1.40
 -10  -6  -1    4.80    1.30
 -10  -6  -1    2.70    1.40
 -10  -6  -1    3.90    2.10
 -10  -6  -1    3.80    1.40
 -10  -6  -1    4.20    1.40
  10   6   1    3.80    1.30
  10   6   1    4.90    2.10
  10   6   1    5.70    1.30
  10   6   1    5.00    1.10
  10   6   1    4.90    1.10
 -11  -6  -1    1.60    1.10
 -11  -6  -1    4.70    2.40
 -11  -6  -1    1.30    1.20
 -11  -6  -1    1.20    1.20
 -11  -6  -1   -1.10    1.70
 -11  -6  -1    1.90    1.30
  11   6   1    1.70    1.00
  11   6   1    0.90    1.40
 -12  -6  -1   24.90    3.10
 -12  -6  -1   26.70    5.20
 -12  -6  -1   24.50    3.00
 -12  -6  -1   26.70    3.20
  12   6   1   31.20    3.80
 -13  -6  -1   24.50    3.80
 -13  -6  -1   11.80    4.40
 -13  -6  -1   15.70    2.80
 -13  -6  -1   17.60    2.70
 -12   7   1    0.10    1.40
 -12   7   1    1.20    1.70
 -12   7   1   -0.80    1.30
  11  -7  -1  146.19    7.80
 -11   7   1  136.19    7.20
 -11   7   1  151.68    7.40
 -11   7   1  147.09    7.30
  10  -7  -1   28.40    3.90
 -10   7   1   31.80    3.60
 -10   7   1   34.80    3.90
 -10   7   1   34.60    3.90
   9  -7  -1   86.29    4.90
   9  -7  -1   80.69    4.80
   9  -7  -1   89.59    4.90
   9  -7  -1   76.39    4.60
   9  -7  -1   80.39    5.10
   9  -7  -1   92.59    5.30
  -9   7   1   79.29    4.80
  -9   7   1   89.69    5.00
  -9   7   1   71.49    4.70
  -9   7   1   85.69    4.90
   8  -7  -1  142.99    7.80
   8  -7  -1  136.89    6.60
   8  -7  -1  146.69    6.70
   8  -7  -1  141.29    6.30
   8  -7  -1  124.19    6.30
   8  -7  -1  131.59    6.40
  -8   7   1  144.29    6.40
  -8   7   1  145.99    6.50
  -8   7   1  132.29    6.10
  -8   7   1  138.39    6.40
  -8   7   1  128.29    6.30
   7  -7  -1  142.69    6.60
   7  -7  -1  130.79    6.00
   7  -7  -1  133.19    5.90
   7  -7  -1  128.19    4.30
   7  -7  -1  135.79    6.00
   7  -7  -1  129.69    5.80
   7  -7  -1  129.69    5.80
  -7   7   1  129.89    6.00
  -7   7   1  130.49    6.00
  -7   7   1  130.59    6.00
  -7   7   1  137.09    6.00
  -7   7   1  123.89    5.70
  -7   7   1  128.69    6.10
  -7   7   1  129.99    5.90
   6  -7  -1  153.48    6.60
   6  -7  -1  164.38    6.60
   6  -7  -1  164.98    6.60
   6  -7  -1  160.48    6.80
   6  -7  -1  169.18    5.30
   6  -7  -1  174.88    7.20
   6  -7  -1  156.48    6.60
   6  -7  -1  166.58    6.70
  -6   7   1  163.48    6.60
  -6   7   1  162.08    5.50
  -6   7   1  164.08    6.80
  -6   7   1  157.18    6.60
  -6   7   1  163.58    6.70
  -6   7   1  152.48    6.60
  -6   7   1  168.68    6.80
  -6   7   1  161.18    6.80
   5  -7  -1   18.20    2.00
   5  -7  -1   15.00    1.10
   5  -7  -1   17.10    2.00
   5  -7  -1   12.80    1.80
   5  -7  -1   15.20    2.00
   5  -7  -1   14.60    1.90
   5  -7  -1   15.80    1.90
   5  -7  -1   11.60    2.10
  -5   7   1   17.90    2.10
  -5   7   1   15.00    1.90
  -5   7   1   13.50    1.80
  -5   7   1   15.20    2.00
  -5   7   1   16.60    1.90
  -5   7   1   16.00    1.30
  -5   7   1   15.90    2.00
  -5   7   1   17.80    2.20
   4  -7  -1    4.20    1.10
   4  -7  -1    4.30    1.10
   4  -7  -1    4.40    1.10
   4  -7  -1    4.90    1.10
   4  -7  -1    5.60    1.30
   4  -7  -1    3.60    1.60
   4  -7  -1    3.80    1.10
   4  -7  -1    4.20    0.70
  -4   7   1    4.50    1.10
  -4   7   1    3.80    1.00
  -4   7   1    3.60    1.00
  -4   7   1    6.70    1.30
  -4   7   1    3.60    0.80
  -4   7   1    3.60    1.10
  -4   7   1    4.20    1.10
  -4   7   1    4.30    1.10
   3  -7  -1    0.10    0.70
   3  -7  -1    0.10    1.00
   3  -7  -1    0.40    0.60
   3  -7  -1    0.70    0.60
   3  -7  -1   -0.20    0.60
   3  -7  -1   -0.20    0.50
   3  -7  -1    0.20    0.60
  -3   7   1    0.70    0.60
  -3   7   1    0.60    0.60
  -3   7   1    0.00    0.60
  -3   7   1    0.40    0.50
  -3   7   1    0.70    0.50
  -3   7   1   -0.40    0.60
  -3   7   1   -0.40    0.60
   2  -7  -1    1.30    0.80
   2  -7  -1    0.30    0.60
   2  -7  -1    1.40    0.50
   2  -7  -1    2.00    0.90
   2  -7  -1    1.30    0.80
   2  -7  -1    2.10    0.70
  -2   7   1    1.80    0.70
  -2   7   1    1.80    0.80
  -2   7   1    0.30    0.60
  -2   7   1    1.80    0.80
  -2   7   1    1.40    0.50
  -2   7   1    1.70    0.70
  -2   7   1    1.70    0.80
   1  -7  -1    4.80    0.80
   1  -7  -1    5.10    1.10
   1  -7  -1    3.80    1.00
   1  -7  -1    3.80    0.80
   1  -7  -1    4.60    1.10
   1  -7  -1    5.40    1.10
   1  -7  -1    3.50    1.00
  -1   7   1    5.50    1.10
  -1   7   1    2.50    0.80
  -1   7   1    2.70    0.80
  -1   7   1    5.80    1.10
  -1   7   1    3.40    0.80
  -1   7   1    2.90    0.70
  -1   7   1    3.50    1.00
   0  -7  -1   62.29    3.10
   0  -7  -1   60.59    3.00
   0  -7  -1   61.89    2.70
   0  -7  -1   61.39    2.90
   0  -7  -1   60.29    3.10
   0  -7  -1   61.19    2.90
   0  -7  -1   62.69    3.10
   0   7   1   60.49    2.60
   0   7   1   62.09    3.00
   0   7   1   64.29    3.10
   0   7   1   60.29    3.00
   0   7   1   65.29    3.10
   0   7   1   68.49    3.10
   0   7   1   60.89    3.10
   0   7   1   64.09    2.80
  -1  -7  -1    0.10    0.60
  -1  -7  -1    1.30    0.60
  -1  -7  -1    0.30    0.70
  -1  -7  -1    0.90    0.70
  -1  -7  -1    1.10    0.60
  -1  -7  -1    0.00    0.50
  -1  -7  -1    0.50    0.60
  -1  -7  -1    0.20    0.60
   1   7   1    1.00    0.40
   1   7   1    0.50    0.70
   1   7   1    0.90    0.60
   1   7   1    0.60    0.60
   1   7   1    0.80    0.60
   1   7   1    1.00    0.50
   1   7   1    1.10    0.50
  -2  -7  -1    4.90    0.90
  -2  -7  -1    5.20    1.10
  -2  -7  -1    5.10    0.90
  -2  -7  -1    8.50    1.40
  -2  -7  -1    7.60    1.00
  -2  -7  -1    5.60    1.10
  -2  -7  -1    7.40    1.10
  -2  -7  -1    7.40    1.20
   2   7   1    4.70    1.10
   2   7   1    5.30    1.10
   2   7   1    5.90    1.00
   2   7   1    7.00    0.90
   2   7   1    6.10    0.90
   2   7   1    7.00    1.20
  -3  -7  -1   -0.40    0.50
  -3  -7  -1   -0.10    0.50
  -3  -7  -1   -0.50    0.40
  -3  -7  -1   -0.20    0.50
  -3  -7  -1    0.00    0.50
  -3  -7  -1    0.70    0.70
  -3  -7  -1    0.10    0.60
   3   7   1    0.70    0.60
   3   7   1   -0.10    0.50
   3   7   1   -0.20    0.60
   3   7   1   -0.10    0.60
   3   7   1   -0.30    0.40
   3   7   1    0.20    0.60
   3   7   1    0.00    0.50
  -4  -7  -1   42.80    2.60
  -4  -7  -1   49.40    2.80
  -4  -7  -1   41.50    2.90
  -4  -7  -1   45.50    2.60
  -4  -7  -1   42.40    2.70
  -4  -7  -1   46.30    2.50
   4   7   1   43.30    2.30
   4   7   1   42.90    2.70
   4   7   1   42.40    3.00
   4   7   1   48.00    2.60
   4   7   1   45.00    2.70
   4   7   1   46.10    2.60
   4   7   1   48.70    3.20
   4   7   1   40.70    2.40
  -5  -7  -1   28.70    2.10
  -5  -7  -1   28.60    2.60
  -5  -7  -1   27.00    2.20
  -5  -7  -1   31.70    2.30
  -5  -7  -1   35.50    2.30
  -5  -7  -1   32.70    2.40
   5   7   1   27.30    1.90
   5   7   1   33.00    2.20
   5   7   1   32.60    2.40
   5   7   1   28.30    2.30
   5   7   1   30.70    2.70
   5   7   1   31.90    2.00
  -6  -7  -1  241.38    9.10
  -6  -7  -1  246.08    8.80
  -6  -7  -1  256.67    9.90
  -6  -7  -1  257.67    9.00
  -6  -7  -1  251.87    9.10
  -6  -7  -1  246.08    9.80
   6   7   1  251.97    8.90
   6   7   1  256.87    9.30
   6   7   1  255.67    9.00
   6   7   1  245.18    8.50
   6   7   1  251.47    9.20
   6   7   1  255.07   10.00
  -7  -7  -1   25.60    2.30
  -7  -7  -1   30.50    2.60
  -7  -7  -1   28.30    2.90
  -7  -7  -1   28.20    3.00
  -7  -7  -1   33.70    2.70
  -7  -7  -1   26.60    2.30
   7   7   1   29.80    2.60
   7   7   1   26.30    2.20
   7   7   1   26.10    2.40
   7   7   1   25.70    2.00
   7   7   1   32.60    2.40
   7   7   1   31.40    3.10
   7   7   1   27.10    2.00
  -8  -7  -1  100.19    4.80
  -8  -7  -1   97.09    4.90
  -8  -7  -1  102.59    4.80
  -8  -7  -1   91.39    5.00
  -8  -7  -1   88.09    4.80
  -8  -7  -1   97.09    5.90
   8   7   1   99.89    5.90
   8   7   1   95.89    4.90
   8   7   1   95.39    4.30
   8   7   1  103.29    4.20
   8   7   1   90.09    5.00
   8   7   1   87.49    4.50
   8   7   1   91.59    4.60
  -9  -7  -1   87.49    5.00
  -9  -7  -1   83.59    4.60
  -9  -7  -1   89.59    4.90
  -9  -7  -1   80.29    4.70
  -9  -7  -1   94.69    4.90
   9   7   1   91.39    4.80
   9   7   1   87.19    4.50
   9   7   1   85.39    5.80
   9   7   1   86.49    5.00
   9   7   1   87.79    4.10
   9   7   1   92.39    4.00
   9   7   1   84.59    4.60
 -10  -7  -1   20.90    2.60
 -10  -7  -1   23.70    2.90
 -10  -7  -1   28.70    3.20
 -10  -7  -1   22.00    2.70
 -10  -7  -1   22.40    3.10
 -10  -7  -1   22.00    4.10
  10   7   1   20.00    3.30
  10   7   1   29.90    2.40
  10   7   1   21.30    2.80
  10   7   1   29.10    3.40
  10   7   1   21.40    3.50
  10   7   1   23.80    2.40
  10   7   1   20.60    2.60
 -11  -7  -1    1.50    1.10
 -11  -7  -1    3.90    1.60
 -11  -7  -1    1.10    1.20
 -11  -7  -1    0.60    1.20
 -11  -7  -1    2.00    2.40
  11   7   1    2.00    1.10
  11   7   1    2.70    1.40
  11   7   1    2.30    1.80
 -12  -7  -1    0.10    2.30
 -12  -7  -1    0.50    1.40
 -12  -7  -1    0.00    1.10
 -12  -7  -1   -0.90    0.90
  12   7   1   -2.30    0.90
 -13  -7  -1   19.10    2.80
 -13  -7  -1   19.40    3.00
 -13  -7  -1   15.10    4.30
 -13  -7  -1   21.50    3.00
  11  -8  -1    9.30    2.70
 -11   8   1   10.60    2.50
 -11   8   1    7.50    2.40
  10  -8  -1   31.80    4.00
 -10   8   1   34.70    4.00
 -10   8   1   34.80    3.80
 -10   8   1   38.20    4.20
 -10   8   1   39.30    4.10
   9  -8  -1    0.40    1.20
   9  -8  -1   -1.80    1.10
  -9   8   1    0.40    1.10
  -9   8   1    0.60    1.20
  -9   8   1    0.80    1.20
  -9   8   1   -1.30    0.80
  -9   8   1    0.90    1.40
   8  -8  -1    3.00    1.20
   8  -8  -1    1.10    1.10
   8  -8  -1    1.10    1.40
   8  -8  -1    0.80    1.00
   8  -8  -1    2.80    1.30
   8  -8  -1    0.20    1.10
  -8   8   1    1.50    1.20
  -8   8   1    3.10    1.40
  -8   8   1    1.40    1.10
  -8   8   1    2.10    1.30
  -8   8   1    1.10    1.10
  -8   8   1    2.70    1.30
   7  -8  -1   -0.20    0.80
   7  -8  -1   -0.50    0.90
   7  -8  -1   -0.30    0.50
   7  -8  -1   -1.00    0.80
   7  -8  -1    0.70    1.10
   7  -8  -1    0.60    1.00
   7  -8  -1   -1.40    0.90
  -7   8   1    1.10    1.30
  -7   8   1    0.00    0.50
  -7   8   1    2.10    1.30
  -7   8   1   -0.40    0.80
  -7   8   1    0.10    0.90
  -7   8   1   -0.50    0.80
  -7   8   1   -1.60    0.70
   6  -8  -1    0.10    0.90
   6  -8  -1    3.40    1.20
   6  -8  -1    2.60    1.20
   6  -8  -1    0.70    0.90
   6  -8  -1    1.40    1.10
   6  -8  -1    1.80    1.20
   6  -8  -1    2.00    1.20
  -6   8   1    2.20    1.10
  -6   8   1   -0.20    0.80
  -6   8   1    1.50    0.70
  -6   8   1    1.10    1.00
  -6   8   1    0.80    1.00
  -6   8   1    2.30    1.00
  -6   8   1    2.30    1.10
  -6   8   1    0.40    0.80
   5  -8  -1    0.00    0.80
   5  -8  -1   -0.30    0.80
   5  -8  -1    0.00    0.80
   5  -8  -1    0.30    0.50
   5  -8  -1    0.30    0.90
   5  -8  -1    1.40    0.90
   5  -8  -1    1.00    0.80
   5  -8  -1    0.80    1.30
  -5   8   1    1.60    1.10
  -5   8   1    0.10    0.80
  -5   8   1   -0.50    0.80
  -5   8   1    0.70    0.80
  -5   8   1    0.90    0.80
  -5   8   1    0.30    0.50
  -5   8   1   -0.40    0.80
  -5   8   1    0.80    0.90
   4  -8  -1    7.90    1.40
   4  -8  -1    9.70    1.60
   4  -8  -1    7.30    1.30
   4  -8  -1    9.60    1.50
   4  -8  -1   11.80    1.90
   4  -8  -1    8.90    1.50
   4  -8  -1   10.30    1.10
  -4   8   1   10.40    1.70
  -4   8   1   11.80    1.80
  -4   8   1   10.30    1.60
  -4   8   1   11.10    1.30
  -4   8   1    9.70    1.50
  -4   8   1   10.70    1.80
  -4   8   1    5.40    1.20
  -4   8   1    9.00    1.60
   3  -8  -1   60.59    3.10
   3  -8  -1   52.79    2.60
   3  -8  -1   56.79    3.30
   3  -8  -1   56.99    3.30
   3  -8  -1   60.09    3.20
   3  -8  -1   56.39    3.20
   3  -8  -1   61.39    3.30
  -3   8   1   58.19    3.30
  -3   8   1   56.39    3.20
  -3   8   1   59.29    2.80
  -3   8   1   53.59    3.20
  -3   8   1   59.49    3.30
  -3   8   1   54.49    3.10
  -3   8   1   65.69    3.40
   2  -8  -1   87.89    4.20
   2  -8  -1   80.09    3.40
   2  -8  -1   86.79    4.00
   2  -8  -1   85.89    4.00
   2  -8  -1   85.09    3.80
   2  -8  -1   86.89    4.00
  -2   8   1   87.69    4.00
  -2   8   1   85.99    4.00
  -2   8   1   72.69    3.80
  -2   8   1   94.29    4.20
  -2   8   1   87.19    4.10
  -2   8   1   85.09    3.60
  -2   8   1   87.99    4.00
   1  -8  -1   75.39    3.30
   1  -8  -1   74.99    3.70
   1  -8  -1   74.79    3.20
   1  -8  -1   73.69    3.40
   1  -8  -1   81.69    3.70
   1  -8  -1   69.79    3.60
   1  -8  -1   78.49    3.60
   1  -8  -1   78.09    3.70
   1  -8  -1   72.99    3.50
  -1   8   1   81.99    3.70
  -1   8   1   77.19    3.60
  -1   8   1   71.69    3.60
  -1   8   1   73.79    3.70
  -1   8   1   76.69    3.70
  -1   8   1   70.49    3.20
  -1   8   1   71.99    3.60
   0  -8  -1  204.58    7.20
   0  -8  -1  203.18    6.90
   0  -8  -1  196.58    7.20
   0  -8  -1  201.88    7.20
   0  -8  -1  194.78    7.00
   0  -8  -1  199.58    8.00
   0  -8  -1  202.88    7.30
   0  -8  -1  198.28    7.30
   0   8   1  205.68    7.30
   0   8   1  198.38    6.70
   0   8   1  202.98    7.30
   0   8   1  209.68    7.40
   0   8   1  194.98    7.20
   0   8   1  207.38    7.40
   0   8   1  200.68    7.30
   0   8   1  202.78    6.90
  -1  -8  -1    9.60    1.40
  -1  -8  -1    6.00    1.10
  -1  -8  -1    6.80    1.10
  -1  -8  -1    4.90    1.00
  -1  -8  -1    6.00    1.30
  -1  -8  -1    7.20    1.10
  -1  -8  -1    7.00    1.20
  -1  -8  -1    6.70    1.30
   1   8   1    6.70    1.20
   1   8   1    8.70    1.40
   1   8   1    6.90    0.90
   1   8   1    6.40    1.20
   1   8   1    4.70    0.90
   1   8   1    4.70    1.00
   1   8   1    5.40    1.10
  -2  -8  -1   23.30    2.00
  -2  -8  -1   21.30    1.80
  -2  -8  -1   21.30    1.70
  -2  -8  -1   17.40    1.80
  -2  -8  -1   19.00    1.70
  -2  -8  -1   16.70    1.80
  -2  -8  -1   20.70    1.90
  -2  -8  -1   20.30    1.60
   2   8   1   17.50    1.60
   2   8   1   16.90    1.90
   2   8   1   17.00    1.90
   2   8   1   18.30    1.30
   2   8   1   21.00    1.80
  -3  -8  -1   47.80    2.60
  -3  -8  -1   43.60    2.70
  -3  -8  -1   46.90    2.70
  -3  -8  -1   40.20    3.00
  -3  -8  -1   39.90    3.00
  -3  -8  -1   45.50    2.50
  -3  -8  -1   41.30    2.70
  -3  -8  -1   39.30    2.50
   3   8   1   46.90    2.70
   3   8   1   43.30    2.50
   3   8   1   46.20    2.70
   3   8   1   47.00    2.80
   3   8   1   40.40    2.90
   3   8   1   44.00    2.80
   3   8   1   44.30    2.60
  -4  -8  -1    2.20    1.00
  -4  -8  -1    2.70    1.00
  -4  -8  -1    1.60    0.90
  -4  -8  -1    2.30    0.90
  -4  -8  -1    5.00    1.10
  -4  -8  -1    3.30    1.10
  -4  -8  -1    3.00    0.90
   4   8   1    4.10    1.10
   4   8   1    2.90    0.90
   4   8   1    2.40    0.80
   4   8   1    2.90    0.90
   4   8   1    3.50    1.10
   4   8   1    3.90    1.20
   4   8   1    2.80    1.00
   4   8   1    2.10    0.70
  -5  -8  -1    6.00    1.30
  -5  -8  -1    7.00    1.60
  -5  -8  -1    6.70    1.30
  -5  -8  -1    6.40    1.50
  -5  -8  -1    5.40    1.20
  -5  -8  -1    5.60    1.30
   5   8   1    9.30    1.80
   5   8   1    8.20    1.40
   5   8   1    7.00    1.40
   5   8   1    5.40    1.20
   5   8   1    8.10    1.30
   5   8   1    3.70    1.20
   5   8   1    5.80    1.10
  -6  -8  -1   47.60    3.20
  -6  -8  -1   50.69    3.10
  -6  -8  -1   51.39    3.30
  -6  -8  -1   49.99    3.30
  -6  -8  -1   56.19    3.20
  -6  -8  -1   49.40    3.70
   6   8   1   49.70    3.30
   6   8   1   48.40    2.80
   6   8   1   50.69    3.20
   6   8   1   45.10    2.80
   6   8   1   56.39    3.90
   6   8   1   48.60    3.30
   6   8   1   48.30    3.00
   6   8   1   51.49    3.10
  -7  -8  -1  124.19    6.50
  -7  -8  -1  115.89    5.30
  -7  -8  -1  116.59    5.60
  -7  -8  -1  115.59    5.60
  -7  -8  -1  123.59    5.70
  -7  -8  -1  121.89    5.50
   7   8   1  122.99    5.80
   7   8   1  119.49    5.40
   7   8   1  126.59    5.70
   7   8   1  125.79    5.00
   7   8   1  126.89    5.90
   7   8   1  125.59    5.20
   7   8   1  118.29    6.50
   7   8   1  118.69    5.40
  -8  -8  -1   40.40    3.20
  -8  -8  -1   41.00    3.30
  -8  -8  -1   41.60    3.00
  -8  -8  -1   42.40    4.10
  -8  -8  -1   45.10    3.40
  -8  -8  -1   42.50    3.20
   8   8   1   43.70    3.50
   8   8   1   45.90    3.40
   8   8   1   38.80    2.90
   8   8   1   43.60    2.80
   8   8   1   47.80    2.80
   8   8   1   44.00    3.10
   8   8   1   41.20    3.90
  -9  -8  -1   66.99    4.40
  -9  -8  -1   59.39    4.00
  -9  -8  -1   65.59    4.00
  -9  -8  -1   67.19    4.10
  -9  -8  -1   66.59    5.40
   9   8   1   65.79    4.20
   9   8   1   62.59    3.40
   9   8   1   63.89    4.30
   9   8   1   66.89    3.70
   9   8   1   59.19    3.80
   9   8   1   63.39    3.90
 -10  -8  -1    2.00    1.20
 -10  -8  -1    0.50    1.10
 -10  -8  -1    3.30    1.40
 -10  -8  -1    3.60    1.50
 -10  -8  -1    0.90    1.80
  10   8   1    1.70    1.00
  10   8   1    1.50    1.50
  10   8   1    1.10    1.00
  10   8   1    2.90    1.40
  10   8   1    1.50    1.00
 -11  -8  -1    2.00    1.30
 -11  -8  -1    2.70    1.40
 -11  -8  -1    3.50    2.50
 -11  -8  -1    4.70    1.90
 -11  -8  -1    1.70    1.30
  11   8   1    2.70    1.30
  11   8   1    0.80    1.60
  11   8   1    3.60    1.60
 -12  -8  -1    6.80    2.20
 -12  -8  -1    7.30    2.00
 -12  -8  -1    9.10    2.00
 -12  -8  -1    8.50    3.50
  12   8   1    6.40    2.00
 -13  -8  -1   16.00    4.20
 -13  -8  -1   15.50    2.50
 -13  -8  -1   13.00    2.80
 -13  -8  -1    6.20    3.10
 -11   9   1   13.40    2.60
 -11   9   1    9.50    2.50
 -11   9   1   13.90    3.10
 -11   9   1   14.10    2.70
  10  -9  -1   52.09    4.60
 -10   9   1   57.09    5.00
 -10   9   1   58.69    4.50
 -10   9   1   46.00    6.60
 -10   9   1   46.00    4.10
   9  -9  -1   43.10    4.00
  -9   9   1   37.50    3.90
  -9   9   1   36.60    4.00
  -9   9   1   40.10    3.70
  -9   9   1   43.50    3.70
   8  -9  -1    1.20    1.40
   8  -9  -1    3.40    1.70
   8  -9  -1    2.40    1.30
  -8   9   1    1.50    1.30
  -8   9   1    1.70    1.30
  -8   9   1    1.20    1.20
  -8   9   1    2.30    1.40
  -8   9   1    2.40    1.30
   7  -9  -1    4.20    1.30
   7  -9  -1    4.20    1.60
   7  -9  -1    3.80    1.30
   7  -9  -1    2.90    1.40
   7  -9  -1    3.40    1.40
  -7   9   1    5.40    1.70
  -7   9   1    3.10    1.40
  -7   9   1    2.70    1.20
  -7   9   1    4.00    1.40
  -7   9   1    3.80    1.30
  -7   9   1    2.60    1.30
   6  -9  -1   38.20    3.30
   6  -9  -1   30.20    1.90
   6  -9  -1   32.00    2.80
   6  -9  -1   27.40    3.40
   6  -9  -1   28.00    2.90
   6  -9  -1   25.60    2.80
   6  -9  -1   32.90    2.70
   6  -9  -1   27.80    3.00
  -6   9   1   30.60    3.10
  -6   9   1   29.50    3.60
  -6   9   1   30.50    3.10
  -6   9   1   26.40    2.90
  -6   9   1   28.80    2.00
  -6   9   1   24.70    2.70
  -6   9   1   25.50    2.80
  -6   9   1   22.70    2.60
   5  -9  -1   63.59    3.80
   5  -9  -1   64.19    3.90
   5  -9  -1   67.49    3.90
   5  -9  -1   64.49    3.80
   5  -9  -1   64.69    2.90
   5  -9  -1   66.29    3.80
   5  -9  -1   64.49    4.60
   5  -9  -1   66.19    3.90
  -5   9   1   71.19    4.00
  -5   9   1   63.19    3.90
  -5   9   1   65.79    3.90
  -5   9   1   66.79    3.90
  -5   9   1   70.29    3.20
  -5   9   1   64.09    3.90
  -5   9   1   63.49    4.00
   4  -9  -1  156.68    6.70
   4  -9  -1  164.38    6.60
   4  -9  -1  165.28    6.60
   4  -9  -1  167.48    5.70
   4  -9  -1  148.69    6.40
   4  -9  -1  160.98    6.70
   4  -9  -1  162.98    6.60
  -4   9   1  159.18    5.90
  -4   9   1  160.88    6.70
  -4   9   1  161.48    6.70
  -4   9   1  157.98    6.70
  -4   9   1  161.78    6.70
  -4   9   1  152.58    6.60
  -4   9   1  162.18    6.70
  -4   9   1  156.38    6.60
   3  -9  -1  115.39    5.10
   3  -9  -1  115.09    5.00
   3  -9  -1  119.69    5.10
   3  -9  -1  105.19    4.30
   3  -9  -1  112.69    5.10
   3  -9  -1  118.69    5.30
   3  -9  -1  105.59    5.10
  -3   9   1  120.79    5.30
  -3   9   1  111.99    5.10
  -3   9   1  116.89    4.60
  -3   9   1  115.99    5.30
  -3   9   1  117.49    5.20
  -3   9   1  107.59    5.10
  -3   9   1  107.49    5.10
   2  -9  -1    0.40    0.70
   2  -9  -1    0.30    0.60
   2  -9  -1   -0.10    0.80
   2  -9  -1    0.40    0.60
   2  -9  -1   -0.30    0.60
   2  -9  -1    0.30    0.70
  -2   9   1    0.50    0.60
  -2   9   1   -0.10    0.60
  -2   9   1    0.10    0.70
  -2   9   1    0.70    0.70
  -2   9   1   -1.10    0.60
  -2   9   1    0.10    0.60
  -2   9   1    0.60    0.70
   1  -9  -1  101.49    5.00
   1  -9  -1  116.09    5.10
   1  -9  -1  116.79    5.00
   1  -9  -1  116.59    4.70
   1  -9  -1  114.09    4.50
   1  -9  -1  111.89    4.90
   1  -9  -1  116.39    4.90
   1  -9  -1  114.69    5.00
  -1   9   1  109.59    5.00
  -1   9   1  113.19    5.00
  -1   9   1  118.09    5.10
  -1   9   1  119.29    5.10
  -1   9   1  110.59    5.00
  -1   9   1  111.29    5.00
  -1   9   1  117.19    5.10
   0  -9  -1  184.58    6.90
   0  -9  -1  182.58    7.60
   0  -9  -1  179.28    6.50
   0  -9  -1  179.98    6.90
   0  -9  -1  188.58    6.70
   0  -9  -1  186.98    7.00
   0  -9  -1  188.38    6.90
   0  -9  -1  175.58    7.10
   0   9   1  176.48    6.50
   0   9   1  184.68    6.30
   0   9   1  185.08    7.00
   0   9   1  179.18    7.00
   0   9   1  181.98    7.00
   0   9   1  184.58    7.10
   0   9   1  185.78    7.00
   0   9   1  184.78    7.00
  -1  -9  -1  203.68    7.60
  -1  -9  -1  208.18    7.40
  -1  -9  -1  196.88    7.50
  -1  -9  -1  201.68    7.50
  -1  -9  -1  206.48    7.20
  -1  -9  -1  199.78    7.80
  -1  -9  -1  227.78    8.00
  -1  -9  -1  208.78    7.60
   1   9   1  214.78    7.80
   1   9   1  202.68    7.60
   1   9   1  208.98    6.90
   1   9   1  212.78    7.70
   1   9   1  206.78    7.70
   1   9   1  205.98    7.70
   1   9   1  201.48    7.30
  -2  -9  -1  195.88    7.40
  -2  -9  -1  200.28    7.10
  -2  -9  -1  200.78    7.70
  -2  -9  -1  205.68    7.60
  -2  -9  -1  207.18    7.50
  -2  -9  -1  197.98    7.70
  -2  -9  -1  209.38    7.70
  -2  -9  -1  203.68    7.40
   2   9   1  192.58    6.70
   2   9   1  197.68    7.50
   2   9   1  211.58    7.70
   2   9   1  201.38    7.70
   2   9   1  203.88    7.60
   2   9   1  210.88    7.30
  -3  -9  -1   -0.20    0.70
  -3  -9  -1    0.40    0.70
  -3  -9  -1    0.30    0.70
  -3  -9  -1   -0.60    0.70
  -3  -9  -1    0.60    0.70
  -3  -9  -1    0.40    0.60
  -3  -9  -1    0.20    0.60
  -3  -9  -1   -0.60    0.60
   3   9   1   -0.10    0.50
   3   9   1    0.40    0.60
   3   9   1    0.40    0.80
   3   9   1    0.60    0.90
   3   9   1    0.30    0.60
   3   9   1    1.20    0.90
  -4  -9  -1   73.69    4.00
  -4  -9  -1   73.39    4.00
  -4  -9  -1   80.09    4.30
  -4  -9  -1   76.39    4.00
  -4  -9  -1   74.09    3.80
  -4  -9  -1   80.49    3.90
  -4  -9  -1   77.79    3.90
   4   9   1   76.79    4.40
   4   9   1   72.69    3.60
   4   9   1   75.99    3.80
   4   9   1   74.09    4.00
   4   9   1   72.39    3.90
   4   9   1   75.59    3.90
   4   9   1   76.09    4.10
  -5  -9  -1  101.09    5.20
  -5  -9  -1  103.49    4.80
  -5  -9  -1   86.49    4.40
  -5  -9  -1   85.29    4.70
  -5  -9  -1   95.89    4.80
  -5  -9  -1   98.29    4.80
  -5  -9  -1   99.59    4.60
   5   9   1   98.29    4.50
   5   9   1  101.69    4.90
   5   9   1  102.09    4.40
   5   9   1   97.89    5.40
   5   9   1  105.19    4.90
   5   9   1   99.99    5.20
   5   9   1   93.99    4.60
   5   9   1  101.99    5.00
  -6  -9  -1   15.60    2.20
  -6  -9  -1   15.00    2.00
  -6  -9  -1   14.60    2.00
  -6  -9  -1   21.70    3.30
  -6  -9  -1   13.90    2.10
  -6  -9  -1   17.50    2.60
   6   9   1   19.70    2.10
   6   9   1   18.20    2.10
   6   9   1   17.50    2.80
   6   9   1   14.90    2.20
   6   9   1   21.50    2.90
   6   9   1   23.80    2.60
   6   9   1   18.90    2.50
   6   9   1   15.00    2.00
  -7  -9  -1   13.40    2.10
  -7  -9  -1   15.20    2.30
  -7  -9  -1   14.40    2.10
  -7  -9  -1   13.20    2.00
  -7  -9  -1   14.70    2.20
  -7  -9  -1   14.50    2.60
   7   9   1   13.50    2.10
   7   9   1   18.00    2.60
   7   9   1   14.80    1.80
   7   9   1   13.50    1.90
   7   9   1   13.10    2.60
   7   9   1   19.10    2.50
   7   9   1   15.20    2.10
   7   9   1   14.40    1.80
  -8  -9  -1   46.10    4.20
  -8  -9  -1   46.80    3.60
  -8  -9  -1   42.30    3.40
  -8  -9  -1   47.20    3.70
  -8  -9  -1   50.59    3.50
  -8  -9  -1   49.40    3.40
   8   9   1   46.30    3.70
   8   9   1   47.70    3.50
   8   9   1   50.09    3.00
   8   9   1   46.60    4.20
   8   9   1   47.10    3.70
   8   9   1   40.30    3.30
   8   9   1   43.90    3.00
   8   9   1   50.29    3.40
  -9  -9  -1   19.80    2.70
  -9  -9  -1   14.60    2.30
  -9  -9  -1   15.00    2.60
  -9  -9  -1   12.60    2.30
  -9  -9  -1   15.10    3.20
  -9  -9  -1   15.40    2.50
   9   9   1   13.60    2.50
   9   9   1   13.70    2.20
   9   9   1   15.40    2.30
   9   9   1   17.50    2.40
   9   9   1   14.20    2.80
   9   9   1   17.50    2.70
   9   9   1   17.90    2.10
 -10  -9  -1    0.50    1.90
 -10  -9  -1   -0.10    1.00
 -10  -9  -1    1.80    1.30
 -10  -9  -1    3.10    2.10
  10   9   1   -0.60    0.90
  10   9   1    0.00    0.80
  10   9   1    2.20    1.40
 -11  -9  -1    3.90    1.70
 -11  -9  -1    2.30    1.40
 -11  -9  -1    0.90    1.70
 -11  -9  -1    3.40    1.40
 -11  -9  -1    1.40    2.40
  11   9   1    4.00    1.80
  11   9   1    4.00    1.50
 -12  -9  -1    0.50    1.30
 -12  -9  -1    0.00    1.20
 -12  -9  -1    0.90    1.40
  12   9   1   -0.20    1.40
  10 -10  -1   37.50    4.50
 -10  10   1   39.40    4.20
 -10  10   1   40.80    4.30
 -10  10   1   39.30    4.40
 -10  10   1   33.80    4.20
   9 -10  -1   15.60    2.80
  -9  10   1   19.90    3.10
  -9  10   1   20.50    3.30
  -9  10   1   14.40    2.60
  -9  10   1   12.00    2.40
   8 -10  -1   25.00    3.40
  -8  10   1   24.60    3.10
  -8  10   1   31.60    3.50
  -8  10   1   33.00    3.90
  -8  10   1   31.40    3.60
   7 -10  -1   -0.80    1.10
   7 -10  -1    2.00    1.20
   7 -10  -1    0.30    1.20
  -7  10   1    2.40    1.40
  -7  10   1    1.50    1.30
  -7  10   1    2.40    1.30
  -7  10   1    1.60    1.50
   6 -10  -1   11.20    2.00
   6 -10  -1   13.00    2.10
   6 -10  -1   13.70    1.50
   6 -10  -1   16.80    2.50
   6 -10  -1   14.80    2.20
   6 -10  -1   15.90    2.30
  -6  10   1   15.80    2.60
  -6  10   1   16.00    2.40
  -6  10   1   14.60    2.30
  -6  10   1   14.40    2.20
  -6  10   1   14.80    2.30
  -6  10   1   13.00    2.10
   5 -10  -1   62.29    3.90
   5 -10  -1   63.89    3.00
   5 -10  -1   66.79    4.00
   5 -10  -1   60.59    4.00
   5 -10  -1   59.79    3.80
   5 -10  -1   57.99    3.80
  -5  10   1   60.79    3.90
  -5  10   1   60.79    4.00
  -5  10   1   62.29    4.00
  -5  10   1   64.29    4.20
  -5  10   1   60.79    4.10
   4 -10  -1   28.30    2.80
   4 -10  -1   24.80    2.80
   4 -10  -1   26.20    2.40
   4 -10  -1   38.20    4.80
   4 -10  -1   28.60    2.00
   4 -10  -1   23.50    2.50
   4 -10  -1   19.20    2.50
   4 -10  -1   30.10    2.60
  -4  10   1   18.50    2.40
  -4  10   1   30.80    3.20
  -4  10   1   21.60    2.40
  -4  10   1   24.80    2.00
  -4  10   1   30.10    2.60
  -4  10   1   28.40    3.10
  -4  10   1   29.30    3.00
  -4  10   1   28.40    2.90
   3 -10  -1   13.40    2.10
   3 -10  -1   11.40    1.80
   3 -10  -1   17.00    2.10
   3 -10  -1   15.50    1.60
   3 -10  -1   11.90    1.80
  -3  10   1   14.90    1.70
  -3  10   1   12.40    1.90
  -3  10   1   15.80    2.10
  -3  10   1   14.60    2.00
  -3  10   1   13.30    1.90
  -3  10   1   14.70    2.20
  -3  10   1   14.80    2.00
   2 -10  -1   26.30    2.20
   2 -10  -1   28.50    2.10
   2 -10  -1   25.10    2.60
   2 -10  -1   28.80    2.50
   2 -10  -1   23.00    2.40
   2 -10  -1   25.30    2.50
   2 -10  -1   28.60    2.40
   2 -10  -1   31.30    2.10
  -2  10   1   30.30    2.10
  -2  10   1   28.20    2.50
  -2  10   1   26.40    2.70
  -2  10   1   27.60    2.70
  -2  10   1   30.10    3.20
  -2  10   1   28.80    2.50
  -2  10   1   30.60    2.50
   1 -10  -1   16.90    2.00
   1 -10  -1   20.70    2.40
   1 -10  -1   20.70    1.80
   1 -10  -1   21.30    2.30
   1 -10  -1   18.80    2.10
   1 -10  -1   16.90    1.70
   1 -10  -1   18.50    2.20
   1 -10  -1   15.70    1.90
  -1  10   1   18.60    2.20
  -1  10   1   24.20    2.50
  -1  10   1   18.40    2.20
  -1  10   1   17.30    2.40
  -1  10   1   22.10    2.40
  -1  10   1   18.60    1.90
  -1  10   1   19.40    2.30
   0 -10  -1  173.18    6.50
   0 -10  -1  183.18    7.20
   0 -10  -1  175.48    7.00
   0 -10  -1  176.48    7.30
   0 -10  -1  179.28    7.20
   0 -10  -1  187.98    7.00
   0 -10  -1  177.28    6.60
   0 -10  -1  186.98    7.00
   0  10   1  177.38    7.20
   0  10   1  180.78    7.10
   0  10   1  177.58    6.70
   0  10   1  173.18    7.10
   0  10   1  168.48    7.00
   0  10   1  183.68    6.30
   0  10   1  177.28    7.10
  -1 -10  -1  123.19    5.20
  -1 -10  -1  112.69    5.30
  -1 -10  -1  116.09    4.70
  -1 -10  -1  108.19    5.00
  -1 -10  -1  112.09    4.90
  -1 -10  -1  111.19    5.00
  -1 -10  -1  117.29    5.20
  -1 -10  -1  109.49    5.20
   1  10   1  109.79    4.30
   1  10   1  114.19    5.20
   1  10   1  113.49    5.20
   1  10   1  108.29    5.10
   1  10   1  116.09    5.20
   1  10   1  110.49    5.20
   1  10   1   98.99    4.60
  -2 -10  -1   75.69    3.90
  -2 -10  -1   79.79    4.00
  -2 -10  -1   77.69    4.10
  -2 -10  -1   76.79    3.90
  -2 -10  -1   76.09    4.00
  -2 -10  -1   72.39    4.10
  -2 -10  -1   75.09    3.70
  -2 -10  -1   77.69    4.20
   2  10   1   75.49    4.00
   2  10   1   75.19    3.80
   2  10   1   73.69    4.00
   2  10   1   79.69    4.20
   2  10   1   78.99    3.30
   2  10   1   80.19    4.20
   2  10   1   81.69    4.10
  -3 -10  -1    6.90    1.50
  -3 -10  -1    8.50    1.60
  -3 -10  -1    9.00    1.60
  -3 -10  -1   10.40    1.60
  -3 -10  -1   11.20    1.70
  -3 -10  -1   14.80    2.10
  -3 -10  -1   10.30    1.70
   3  10   1   10.70    1.30
   3  10   1    8.20    1.30
   3  10   1   12.20    1.90
   3  10   1    8.70    1.80
   3  10   1   10.10    1.50
   3  10   1   11.10    1.90
  -4 -10  -1   10.00    1.80
  -4 -10  -1    7.10    1.60
  -4 -10  -1    7.90    1.50
  -4 -10  -1    5.20    1.20
  -4 -10  -1    6.20    1.30
  -4 -10  -1    5.60    1.30
  -4 -10  -1    9.30    1.70
   4  10   1    6.90    1.30
   4  10   1   11.80    2.00
   4  10   1   10.70    1.70
   4  10   1   10.60    2.30
   4  10   1   14.10    2.00
   4  10   1   13.00    2.20
  -5 -10  -1  152.48    6.30
  -5 -10  -1  143.39    6.50
  -5 -10  -1  137.19    6.10
  -5 -10  -1  131.59    6.40
  -5 -10  -1  149.39    6.30
  -5 -10  -1  160.98    7.00
  -5 -10  -1  138.29    6.30
   5  10   1  140.99    6.20
   5  10   1  153.38    6.00
   5  10   1  144.09    7.00
   5  10   1  154.08    6.60
   5  10   1  143.69    6.30
   5  10   1  149.79    6.70
   5  10   1  142.79    6.00
   5  10   1  140.49    6.40
  -6 -10  -1   16.90    2.20
  -6 -10  -1   18.80    2.80
  -6 -10  -1   15.10    2.30
  -6 -10  -1   15.80    2.10
  -6 -10  -1   17.10    2.40
  -6 -10  -1   13.90    2.20
  -6 -10  -1   22.30    2.60
   6  10   1   16.20    2.00
   6  10   1   22.90    2.70
   6  10   1   17.40    2.00
   6  10   1   17.20    2.40
   6  10   1   18.30    2.20
   6  10   1   16.30    2.70
   6  10   1   14.50    2.10
   6  10   1   16.40    2.40
  -7 -10  -1   44.80    3.90
  -7 -10  -1   40.00    3.40
  -7 -10  -1   43.80    3.20
  -7 -10  -1   48.00    3.70
  -7 -10  -1   35.50    3.20
  -7 -10  -1   40.80    3.40
   7  10   1   44.20    3.50
   7  10   1   41.30    3.00
   7  10   1   44.30    3.60
   7  10   1   41.40    3.20
   7  10   1   40.90    2.90
   7  10   1   42.80    3.20
   7  10   1   45.90    4.00
   7  10   1   41.30    3.50
  -8 -10  -1   74.89    5.50
  -8 -10  -1   66.19    4.10
  -8 -10  -1   70.49    4.40
  -8 -10  -1   69.09    4.50
  -8 -10  -1   72.09    4.60
  -8 -10  -1   63.79    4.40
   8  10   1   71.39    4.70
   8  10   1   75.59    6.70
   8  10   1   68.69    4.20
   8  10   1   61.49    3.80
   8  10   1   70.29    4.60
   8  10   1   68.59    5.30
   8  10   1   73.39    3.90
   8  10   1   66.39    4.20
  -9 -10  -1    0.70    1.10
  -9 -10  -1    1.00    1.20
  -9 -10  -1   -1.30    1.00
  -9 -10  -1   -0.90    1.60
  -9 -10  -1    0.80    1.80
   9  10   1   -0.80    0.70
   9  10   1   -0.20    1.20
   9  10   1    1.80    1.30
   9  10   1    0.60    1.30
   9  10   1   -0.30    1.00
   9  10   1    0.80    1.30
 -10 -10  -1   52.39    5.70
 -10 -10  -1   59.59    4.30
 -10 -10  -1   59.99    4.50
 -10 -10  -1   53.59    4.10
  10  10   1   58.89    4.10
  10  10   1   62.39    4.50
 -11 -10  -1   12.60    2.40
 -11 -10  -1   11.20    2.40
 -11 -10  -1   15.80    4.20
  11  10   1   12.40    2.60
 -12 -10  -1   29.50    3.70
 -12 -10  -1   19.20    4.60
 -12 -10  -1   32.30    3.50
 -12 -10  -1   21.00    3.30
  12  10   1   25.60    4.90
   9 -11  -1    5.40    1.90
  -9  11   1    6.40    2.10
  -9  11   1    6.00    2.00
  -9  11   1    5.70    2.00
   8 -11  -1    3.40    1.70
  -8  11   1    2.60    1.60
  -8  11   1    2.40    1.70
  -8  11   1    0.30    1.50
  -8  11   1    2.00    1.40
   7 -11  -1    3.70    1.60
  -7  11   1    5.00    1.80
  -7  11   1    1.40    1.40
  -7  11   1    6.00    1.80
  -7  11   1    3.20    1.40
   6 -11  -1   39.10    3.40
   6 -11  -1   44.70    3.90
   6 -11  -1   40.30    3.50
  -6  11   1   39.40    3.50
  -6  11   1   46.30    3.60
  -6  11   1   43.00    3.60
  -6  11   1   39.20    4.00
   5 -11  -1  133.19    6.60
   5 -11  -1  138.69    6.40
   5 -11  -1  136.89    6.50
   5 -11  -1  144.09    6.60
   5 -11  -1  140.59    7.30
  -5  11   1  138.09    6.50
  -5  11   1  136.09    6.50
  -5  11   1  132.69    5.50
  -5  11   1  139.49    6.50
  -5  11   1  132.69    6.50
  -5  11   1  143.39    6.60
  -5  11   1  130.39    6.50
   4 -11  -1    5.60    1.60
   4 -11  -1    5.40    1.90
   4 -11  -1    5.90    1.50
   4 -11  -1    6.80    1.20
   4 -11  -1    8.80    2.40
  -4  11   1    3.60    1.30
  -4  11   1    5.10    1.10
  -4  11   1    5.50    1.60
  -4  11   1    3.90    1.40
  -4  11   1    4.50    1.50
  -4  11   1    5.80    1.60
  -4  11   1    4.20    1.60
   3 -11  -1   51.49    3.50
   3 -11  -1   56.09    3.50
   3 -11  -1   50.49    3.00
   3 -11  -1   48.50    3.60
   3 -11  -1   59.19    3.80
   3 -11  -1   58.09    3.50
   3 -11  -1   55.59    3.00
   3 -11  -1   48.20    3.20
  -3  11   1   54.59    3.70
  -3  11   1   51.59    3.50
  -3  11   1   54.59    3.70
  -3  11   1   48.00    3.40
  -3  11   1   47.50    2.90
  -3  11   1   49.70    3.60
   2 -11  -1   -0.20    0.80
   2 -11  -1    0.60    1.00
   2 -11  -1   -1.20    0.70
   2 -11  -1    0.10    0.90
   2 -11  -1   -1.40    0.60
   2 -11  -1    0.20    0.80
   2 -11  -1    0.00    0.60
  -2  11   1    0.50    1.00
  -2  11   1   -0.20    0.60
  -2  11   1   -0.30    0.80
  -2  11   1    0.80    0.90
  -2  11   1   -1.30    0.70
  -2  11   1   -0.80    0.80
  -2  11   1    0.80    0.80
   1 -11  -1   47.00    3.30
   1 -11  -1   40.90    3.00
   1 -11  -1   44.00    2.70
   1 -11  -1   39.60    2.50
   1 -11  -1   41.40    3.00
   1 -11  -1   44.30    3.10
   1 -11  -1   48.60    3.40
  -1  11   1   42.30    3.20
  -1  11   1   42.70    3.20
  -1  11   1   48.40    3.20
  -1  11   1   42.40    3.20
  -1  11   1   48.30    3.30
  -1  11   1   39.10    3.10
  -1  11   1   49.99    2.90
   0 -11  -1  143.59    6.40
   0 -11  -1  152.68    6.00
   0 -11  -1  151.18    6.70
   0 -11  -1  151.58    5.90
   0 -11  -1  165.58    6.50
   0 -11  -1  148.09    6.40
   0 -11  -1  147.59    6.40
   0 -11  -1  144.69    6.50
   0  11   1  145.89    6.40
   0  11   1  152.88    6.60
   0  11   1  146.09    6.00
   0  11   1  154.68    6.60
   0  11   1  161.08    6.70
   0  11   1  146.09    6.50
  -1 -11  -1   19.10    2.30
  -1 -11  -1   16.90    2.00
  -1 -11  -1   15.80    1.80
  -1 -11  -1   15.60    2.20
  -1 -11  -1   17.70    2.20
  -1 -11  -1   18.20    2.30
  -1 -11  -1   16.20    1.90
  -1 -11  -1   15.90    2.40
   1  11   1   16.40    2.20
   1  11   1   19.80    1.60
   1  11   1   15.70    1.90
   1  11   1   18.40    2.00
   1  11   1   16.20    2.20
   1  11   1   17.10    2.40
   1  11   1   16.80    2.20
  -2 -11  -1   21.50    2.50
  -2 -11  -1   21.40    2.40
  -2 -11  -1   15.20    2.10
  -2 -11  -1   15.00    2.20
  -2 -11  -1   17.70    2.20
  -2 -11  -1   22.90    2.50
  -2 -11  -1   18.10    2.00
   2  11   1   13.90    1.90
   2  11   1   17.40    2.10
   2  11   1   16.10    2.10
   2  11   1   17.40    1.50
   2  11   1   25.30    3.00
   2  11   1   20.10    2.50
   2  11   1   17.30    2.40
  -3 -11  -1   14.20    2.00
  -3 -11  -1   12.20    2.00
  -3 -11  -1   18.50    2.60
  -3 -11  -1   12.80    2.00
  -3 -11  -1   13.90    2.20
  -3 -11  -1   13.80    2.10
  -3 -11  -1   12.30    2.10
   3  11   1    9.10    1.80
   3  11   1   14.10    2.30
   3  11   1    9.30    1.70
   3  11   1   14.90    2.30
   3  11   1   14.00    1.80
   3  11   1   15.10    2.20
   3  11   1   15.30    1.40
  -4 -11  -1  115.49    5.60
  -4 -11  -1  112.89    5.30
  -4 -11  -1  112.89    5.50
  -4 -11  -1  110.59    5.20
  -4 -11  -1  107.69    5.20
  -4 -11  -1  111.09    5.60
   4  11   1  118.99    5.60
   4  11   1  105.19    5.00
   4  11   1  110.59    5.40
   4  11   1  110.69    4.50
   4  11   1  107.29    5.30
   4  11   1  101.29    5.20
   4  11   1  105.69    5.50
  -5 -11  -1   30.70    3.00
  -5 -11  -1   24.50    2.70
  -5 -11  -1   31.50    3.40
  -5 -11  -1   28.70    2.90
  -5 -11  -1   32.30    2.90
  -5 -11  -1   31.90    2.80
  -5 -11  -1   30.90    3.20
   5  11   1   27.80    2.60
   5  11   1   28.00    3.00
   5  11   1   31.20    2.60
   5  11   1   26.90    3.00
   5  11   1   24.80    2.60
   5  11   1   28.10    3.00
   5  11   1   26.10    3.10
   5  11   1   28.00    3.20
  -6 -11  -1  147.69    7.20
  -6 -11  -1  148.09    6.40
  -6 -11  -1  167.48    7.70
  -6 -11  -1  126.39    6.50
  -6 -11  -1  136.79    6.70
  -6 -11  -1  141.79    6.40
  -6 -11  -1  146.19    7.30
   6  11   1  150.48    6.90
   6  11   1  139.59    6.80
   6  11   1  134.09    7.30
   6  11   1  137.89    6.40
   6  11   1  137.69    6.40
   6  11   1  139.39    6.20
   6  11   1  149.59    6.20
  -7 -11  -1    7.90    1.90
  -7 -11  -1   10.10    1.90
  -7 -11  -1   12.50    2.40
  -7 -11  -1   13.00    2.60
  -7 -11  -1    8.30    1.90
  -7 -11  -1    7.80    1.70
   7  11   1   12.30    2.40
   7  11   1    9.40    2.30
   7  11   1   10.30    1.90
   7  11   1   12.80    2.30
   7  11   1    6.80    1.40
   7  11   1   11.80    2.50
   7  11   1    7.50    1.50
   7  11   1   10.20    1.80
  -8 -11  -1   27.60    3.30
  -8 -11  -1   21.90    2.90
  -8 -11  -1   22.20    3.00
  -8 -11  -1   30.30    3.80
  -8 -11  -1   24.10    3.00
   8  11   1   25.10    2.90
   8  11   1   27.10    3.80
   8  11   1   27.90    3.40
   8  11   1   29.80    3.70
   8  11   1   22.30    2.50
   8  11   1   28.70    3.40
   8  11   1   27.40    3.40
   8  11   1   30.40    3.80
  -9 -11  -1   67.49    4.70
  -9 -11  -1   71.09    6.00
  -9 -11  -1   62.69    4.30
  -9 -11  -1   64.89    4.60
   9  11   1   59.99    4.20
   9  11   1   71.59    4.90
   9  11   1   73.99    5.80
 -10 -11  -1    9.40    2.20
 -10 -11  -1   14.10    3.90
 -10 -11  -1    9.40    2.10
  10  11   1   12.00    2.50
 -11 -11  -1    1.10    2.60
 -11 -11  -1   -1.10    1.30
 -11 -11  -1   -0.70    1.20
  11  11   1    3.10    1.90
   8 -12  -1   59.09    7.00
  -8  12   1   66.79    5.10
  -8  12   1   60.69    4.80
  -8  12   1   59.29    4.70
   7 -12  -1  179.28    8.30
  -7  12   1  168.08    8.10
  -7  12   1  160.88    7.90
  -7  12   1  170.88    8.20
  -7  12   1  169.18    8.10
   6 -12  -1    6.20    1.90
  -6  12   1    8.30    2.10
  -6  12   1    4.50    1.70
  -6  12   1    6.10    1.80
  -6  12   1    9.00    2.00
   5 -12  -1  181.18    7.90
   5 -12  -1  176.38    7.90
  -5  12   1  178.18    8.10
  -5  12   1  182.08    8.10
  -5  12   1  183.68    8.10
  -5  12   1  193.38    8.20
   4 -12  -1   40.20    3.30
   4 -12  -1   35.50    3.10
   4 -12  -1   41.90    3.20
   4 -12  -1   37.50    3.30
   4 -12  -1   29.70    3.70
  -4  12   1   34.80    3.60
  -4  12   1   39.10    3.30
  -4  12   1   38.30    2.70
  -4  12   1   39.50    3.40
  -4  12   1   30.20    3.30
  -4  12   1   41.70    3.40
  -4  12   1   33.10    3.60
   3 -12  -1   34.80    3.00
   3 -12  -1   29.40    3.20
   3 -12  -1   33.00    3.00
   3 -12  -1   36.50    4.00
  -3  12   1   43.40    3.40
  -3  12   1   48.10    3.60
  -3  12   1   43.30    3.40
  -3  12   1   36.60    3.10
  -3  12   1   38.10    3.20
  -3  12   1   37.50    2.70
   2 -12  -1   -0.30    1.00
   2 -12  -1    0.50    0.90
   2 -12  -1    0.80    1.00
   2 -12  -1    0.90    1.00
   2 -12  -1    0.10    1.00
  -2  12   1    1.60    1.20
  -2  12   1    0.10    0.80
  -2  12   1   -0.60    0.70
  -2  12   1   -0.90    0.90
  -2  12   1    0.10    1.00
  -2  12   1    0.60    1.10
   1 -12  -1   22.70    2.50
   1 -12  -1   21.40    2.40
   1 -12  -1   20.50    2.50
   1 -12  -1   24.10    1.90
   1 -12  -1   16.00    2.20
   1 -12  -1   27.80    4.20
   1 -12  -1   22.80    2.70
  -1  12   1   23.90    2.80
  -1  12   1   25.70    2.90
  -1  12   1   19.60    2.20
  -1  12   1   20.10    2.80
  -1  12   1   23.90    3.60
  -1  12   1   22.00    2.70
   0 -12  -1   68.79    4.70
   0 -12  -1   80.59    4.50
   0 -12  -1   74.79    4.50
   0 -12  -1   85.89    4.50
   0 -12  -1   82.29    4.50
   0 -12  -1   68.69    4.20
   0  12   1   82.39    4.60
   0  12   1   79.69    4.60
   0  12   1   74.39    4.40
   0  12   1   73.79    4.00
   0  12   1   76.79    4.50
   0  12   1   81.39    4.60
  -1 -12  -1   24.80    2.10
  -1 -12  -1   20.30    2.50
  -1 -12  -1   25.80    2.90
  -1 -12  -1   17.70    2.50
  -1 -12  -1   24.40    3.00
  -1 -12  -1   23.40    2.70
  -1 -12  -1   18.80    2.30
   1  12   1   16.70    2.00
   1  12   1   19.40    1.70
   1  12   1   19.90    2.60
   1  12   1   22.10    2.90
   1  12   1   27.10    2.90
   1  12   1   18.20    2.40
   1  12   1   16.50    2.30
  -2 -12  -1  120.29    5.90
  -2 -12  -1  109.79    5.80
  -2 -12  -1  117.69    5.40
  -2 -12  -1  125.39    5.70
  -2 -12  -1  112.49    5.70
  -2 -12  -1  120.99    5.70
  -2 -12  -1  114.59    5.70
   2  12   1  118.99    5.90
   2  12   1  122.39    5.80
   2  12   1  111.69    5.30
   2  12   1  122.49    5.90
   2  12   1  121.29    4.70
   2  12   1  117.39    5.80
  -3 -12  -1  155.08    6.80
  -3 -12  -1  147.39    7.00
  -3 -12  -1  150.28    6.60
  -3 -12  -1  149.09    6.80
  -3 -12  -1  156.18    6.70
  -3 -12  -1  151.18    6.70
  -3 -12  -1  148.39    6.90
   3  12   1  161.98    7.20
   3  12   1  156.48    6.90
   3  12   1  149.09    6.80
   3  12   1  156.18    6.90
   3  12   1  156.18    5.70
  -4 -12  -1    0.70    1.10
  -4 -12  -1    0.00    1.00
  -4 -12  -1    0.20    1.00
  -4 -12  -1    1.70    1.10
  -4 -12  -1    1.40    1.00
  -4 -12  -1    1.10    1.10
  -4 -12  -1    1.00    1.90
   4  12   1    2.10    1.20
   4  12   1    1.90    1.50
   4  12   1    0.40    1.10
   4  12   1    2.60    1.40
   4  12   1    1.40    1.00
   4  12   1    0.70    0.90
  -5 -12  -1   -0.70    0.80
  -5 -12  -1   -0.30    1.00
  -5 -12  -1    0.70    1.00
  -5 -12  -1    0.70    1.10
  -5 -12  -1   -1.80    0.70
  -5 -12  -1   -1.00    0.80
  -5 -12  -1    0.30    1.10
   5  12   1   -0.90    0.90
   5  12   1   -1.90    0.80
   5  12   1    0.80    1.00
   5  12   1   -1.00    0.90
   5  12   1   -0.90    0.70
   5  12   1    1.10    1.30
  -6 -12  -1   10.50    2.10
  -6 -12  -1   12.00    2.40
  -6 -12  -1   13.20    2.10
  -6 -12  -1   13.40    2.50
  -6 -12  -1   11.10    2.20
  -6 -12  -1   10.40    1.90
  -6 -12  -1    8.10    1.90
   6  12   1   10.20    2.30
   6  12   1   13.90    2.40
   6  12   1   13.10    2.00
   6  12   1   10.00    2.10
   6  12   1    8.90    1.80
   6  12   1   17.30    2.80
   6  12   1    9.80    2.00
   6  12   1    9.70    1.80
  -7 -12  -1   16.50    2.60
  -7 -12  -1   10.20    2.10
  -7 -12  -1   16.80    2.50
  -7 -12  -1   10.20    2.10
  -7 -12  -1   16.40    2.60
  -7 -12  -1   19.30    3.60
  -7 -12  -1   13.80    3.00
   7  12   1   14.10    2.20
   7  12   1   11.80    2.00
   7  12   1   11.60    2.10
   7  12   1   13.70    2.70
   7  12   1   17.20    2.80
   7  12   1   18.90    2.80
   7  12   1   13.90    2.60
  -8 -12  -1   80.89    4.90
  -8 -12  -1   84.99    6.20
  -8 -12  -1   82.49    4.80
  -8 -12  -1   78.39    5.10
   8  12   1   72.19    6.20
   8  12   1   78.99    4.90
   8  12   1   75.69    5.80
   8  12   1   78.09    5.30
   8  12   1   81.49    5.20
  -9 -12  -1    3.20    2.70
  -9 -12  -1    2.30    1.70
  -9 -12  -1    1.40    1.40
   9  12   1    5.80    2.00
   9  12   1    4.60    1.90
 -10 -12  -1   46.00    4.00
 -10 -12  -1   45.90    6.20
  10  12   1   55.09    4.70
  -7  13   1   11.80    2.50
  -7  13   1   11.60    4.20
  -7  13   1   11.90    2.50
  -7  13   1   10.20    2.30
   6 -13  -1  240.48   11.80
  -6  13   1  232.38   11.70
  -6  13   1  227.48    9.90
  -6  13   1  229.58   10.00
  -6  13   1  206.38    9.60
   5 -13  -1   11.80    2.30
  -5  13   1   10.70    2.20
  -5  13   1   11.20    2.40
  -5  13   1   11.40    2.50
  -5  13   1   12.10    2.40
   4 -13  -1   66.99    4.30
  -4  13   1   59.29    4.40
  -4  13   1   70.09    4.70
  -4  13   1   62.79    4.50
  -4  13   1   53.79    4.20
   3 -13  -1   32.70    3.00
   3 -13  -1   27.30    3.50
   3 -13  -1   34.80    4.30
  -3  13   1   39.90    3.50
  -3  13   1   31.30    3.50
  -3  13   1   31.60    3.50
  -3  13   1   31.60    2.70
  -3  13   1   35.90    3.80
   2 -13  -1   -0.60    1.00
   2 -13  -1   -0.30    0.90
   2 -13  -1   -0.50    0.80
  -2  13   1   -0.90    1.00
  -2  13   1   -0.50    0.70
  -2  13   1    1.40    1.20
  -2  13   1    0.60    1.20
  -2  13   1   -1.40    0.70
  -2  13   1    0.00    1.10
   1 -13  -1   18.90    2.50
   1 -13  -1   26.70    3.00
   1 -13  -1   18.00    2.40
   1 -13  -1   18.00    2.50
   1 -13  -1   18.20    2.60
  -1  13   1   21.70    2.70
  -1  13   1   19.40    2.70
  -1  13   1   15.60    2.30
  -1  13   1   20.40    2.70
  -1  13   1   20.80    2.70
   0 -13  -1   -0.20    2.10
   0 -13  -1   -0.30    0.90
   0 -13  -1   -0.80    1.00
   0 -13  -1   -0.70    0.90
   0 -13  -1    0.10    1.00
   0  13   1    1.30    1.10
   0  13   1   -0.20    0.80
   0  13   1   -1.30    0.90
   0  13   1    0.30    1.20
   0  13   1   -1.20    1.00
  -1 -13  -1   65.69    4.50
  -1 -13  -1   57.59    4.40
  -1 -13  -1   62.59    4.10
  -1 -13  -1   62.19    4.10
  -1 -13  -1   64.09    4.00
   1  13   1   66.49    4.40
   1  13   1   67.09    4.30
   1  13   1   67.09    3.90
   1  13   1   65.59    4.90
   1  13   1   68.79    4.40
  -2 -13  -1   33.50    3.60
  -2 -13  -1   37.60    3.10
  -2 -13  -1   37.40    3.20
  -2 -13  -1   38.80    3.80
  -2 -13  -1   30.20    3.70
  -2 -13  -1   37.40    3.30
  -2 -13  -1   29.80    3.30
   2  13   1   36.00    3.60
   2  13   1   30.30    4.60
   2  13   1   41.40    3.50
   2  13   1   39.70    4.40
   2  13   1   34.60    3.10
   2  13   1   36.70    2.90
  -3 -13  -1  138.49    6.80
  -3 -13  -1  133.19    7.30
  -3 -13  -1  125.29    6.40
  -3 -13  -1  145.89    6.50
  -3 -13  -1  146.29    6.80
  -3 -13  -1  138.79    6.90
  -3 -13  -1  140.39    6.50
   3  13   1  147.09    6.80
   3  13   1  138.79    6.70
   3  13   1  142.19    6.90
   3  13   1  136.69    6.30
   3  13   1  137.79    7.00
   3  13   1  137.09    7.20
  -4 -13  -1  179.68    8.10
  -4 -13  -1  173.88    7.70
  -4 -13  -1  165.68    7.70
  -4 -13  -1  158.58    7.70
  -4 -13  -1  178.28    7.70
  -4 -13  -1  172.98    7.50
   4  13   1  166.58    8.50
   4  13   1  170.08    7.80
   4  13   1  165.38    7.90
   4  13   1  188.88    8.80
   4  13   1  177.68    8.50
   4  13   1  188.38    8.10
  -5 -13  -1    3.00    1.50
  -5 -13  -1    4.10    1.50
  -5 -13  -1    1.70    1.20
  -5 -13  -1    5.00    1.60
  -5 -13  -1    3.60    1.60
  -5 -13  -1    5.50    1.50
  -5 -13  -1    3.70    1.50
   5  13   1    5.40    1.60
   5  13   1    5.80    1.80
   5  13   1    2.40    1.40
   5  13   1    4.80    1.60
  -6 -13  -1   -0.80    0.90
  -6 -13  -1   -1.20    0.60
  -6 -13  -1   -0.90    1.20
  -6 -13  -1   -1.20    0.90
  -6 -13  -1   -0.40    1.10
   6  13   1    0.20    1.00
   6  13   1    0.10    1.40
   6  13   1    0.50    1.50
   6  13   1   -0.80    0.70
  -7 -13  -1   -0.70    0.70
  -7 -13  -1    0.00    1.40
  -7 -13  -1    0.50    1.30
  -7 -13  -1   -0.10    1.00
   7  13   1   -0.10    1.40
   7  13   1    1.10    1.40
   7  13   1   -1.40    1.00
  -8 -13  -1  107.59    6.20
  -8 -13  -1  100.09    6.50
  -8 -13  -1  118.09    7.70
   8  13   1  108.69    6.30
   8  13   1  109.39    6.50
  -9 -13  -1   69.99    6.60
  -9 -13  -1   67.69    6.10
   9  13   1   85.09   10.00
   9  13   1   69.29    5.20
  -6  14   1    3.20    1.80
  -6  14   1    6.50    2.20
  -6  14   1    7.10    2.10
  -6  14   1    4.00    1.90
  -5  14   1   55.09    4.60
  -5  14   1   53.09    4.50
  -5  14   1   47.00    4.20
  -4  14   1   -1.20    1.20
  -4  14   1    2.30    1.60
  -4  14   1    0.10    1.30
  -4  14   1   -1.10    1.00
  -3  14   1    2.00    1.50
  -3  14   1   -0.70    1.10
  -3  14   1   -2.00    1.00
  -3  14   1   -0.50    1.00
   2 -14  -1   -0.30    1.40
  -2  14   1   -2.00    0.90
  -2  14   1   -0.80    1.00
  -2  14   1    0.60    1.30
  -2  14   1    2.80    1.50
  -2  14   1   -1.20    0.70
   1 -14  -1   28.80    3.80
  -1  14   1   28.70    3.50
  -1  14   1   21.60    3.00
  -1  14   1   22.50    3.10
  -1  14   1   21.50    2.50
   0 -14  -1    2.50    1.30
   0 -14  -1    2.10    1.40
   0 -14  -1    3.20    1.40
   0 -14  -1    2.10    2.50
   0  14   1    3.00    1.40
   0  14   1    2.10    1.10
   0  14   1    1.90    1.40
   0  14   1    3.50    1.70
   0  14   1    3.50    1.70
  -1 -14  -1   17.80    2.80
  -1 -14  -1   21.00    2.90
  -1 -14  -1   17.50    2.90
  -1 -14  -1   16.70    2.60
   1  14   1   15.20    2.60
   1  14   1   18.00    3.50
   1  14   1   20.00    3.00
   1  14   1   20.90    3.10
  -2 -14  -1  152.38    7.60
  -2 -14  -1  176.28    9.40
  -2 -14  -1  174.48    7.60
  -2 -14  -1  150.98    7.40
   2  14   1  167.78    7.70
   2  14   1  172.78    7.90
   2  14   1  159.88    7.70
   2  14   1  148.89    7.40
  -3 -14  -1   68.69    4.60
  -3 -14  -1   81.29    4.90
  -3 -14  -1   70.99    4.80
   3  14   1   71.69    5.00
   3  14   1   72.09    4.80
   3  14   1   72.89    4.90
  -4 -14  -1    8.60    1.90
  -4 -14  -1   10.60    2.10
  -4 -14  -1    8.90    2.20
   4  14   1   12.90    2.50
   4  14   1   13.80    2.90
   4  14   1   12.10    2.40
   4  14   1    6.00    1.70
   4  14   1   12.60    2.20
  -5 -14  -1    0.00    1.20
  -5 -14  -1    0.90    1.00
  -5 -14  -1    0.70    1.10
   5  14   1    0.00    1.20
   5  14   1    0.80    1.60
   5  14   1    0.00    1.40
   5  14   1    1.20    1.40
  -6 -14  -1   56.69    4.40
   6  14   1   51.09    4.40
   6  14   1   60.59    4.80
   6  14   1   58.59    4.70
  -7 -14  -1   93.79    5.80
   7  14   1  100.59    6.30
   7  14   1   92.69    5.90
  -8 -14  -1   45.10    7.00
   8  14   1   48.60    5.30
   8  14   1   49.99    5.30
  -4  15   1    7.70    2.20
  -4  15   1    4.70    2.10
  -4  15   1    9.00    2.60
  -4  15   1   16.30    3.20
  -3  15   1    0.70    1.30
  -3  15   1   -1.70    1.20
  -3  15   1   -1.30    1.30
  -3  15   1   -1.30    1.40
  -2  15   1    6.10    2.20
  -2  15   1    7.10    2.20
   1 -15  -1   20.50    3.20
  -1  15   1   22.80    3.50
  -1  15   1   23.70    3.30
  -1  15   1   22.20    3.30
   0 -15  -1   -0.10    1.20
   0  15   1   -0.60    1.30
   0  15   1    1.60    1.50
   0  15   1   -0.90    1.30
  -1 -15  -1    2.50    1.50
   1  15   1    4.60    1.90
   1  15   1    3.30    1.70
   1  15   1    1.10    1.60
  -2 -15  -1    2.80    1.50
   2  15   1    6.40    2.20
   2  15   1    5.10    2.00
   2  15   1    4.00    1.90
  -3 -15  -1  188.18    8.50
   3  15   1  172.38    8.50
   3  15   1  177.78    8.70
   3  15   1  181.68    8.70
  -4 -15  -1   21.20    3.00
   4  15   1   26.30    3.60
   4  15   1   26.90    3.30
   4  15   1   22.60    3.60
   4  15   1   17.60    2.90
  -5 -15  -1    0.00    1.20
   5  15   1    0.60    1.60
   5  15   1    0.20    1.40
   5  15   1    0.40    1.50
  -6 -15  -1    7.10    2.10
  -7 -15  -1    1.90    2.50
   7  15   1    4.40    1.90
   7  15   1    5.40    2.20
  -2  16   1   68.49    5.30
  -2  16   1   66.49    5.30
  -2  16   1   65.29    5.10
  -1  16   1   -0.70    1.50
  -1  16   1    1.40    1.90
   0  16   1   67.59    5.10
   0  16   1   54.29    4.80
   1  16   1   -1.30    1.30
   1  16   1   -0.30    1.50
   1  16   1    1.50    1.80
  -2 -16  -1    4.20    2.00
   2  16   1    8.30    3.40
   2  16   1    6.30    2.30
   2  16   1    7.00    2.30
  -3 -16  -1    8.40    2.50
   3  16   1   10.30    3.10
   3  16   1    7.70    2.50
  -4 -16  -1    2.40    1.60
   4  16   1    5.40    2.10
   4  16   1    0.40    2.20
   4  16   1    3.50    1.90
   4  16   1    0.40    1.70
   5  15  -2   39.50    4.50
   5  15  -2   37.20    4.50
   5  15  -2   37.80    4.40
   5  15  -2   34.50    4.70
   4  15  -2   17.80    3.00
   4  15  -2   18.50    3.30
   4  15  -2   29.90    3.80
   4  15  -2   19.20    3.60
   3  15  -2   14.30    2.80
   3  15  -2    8.40    2.40
   3  15  -2   11.70    2.70
   3  15  -2   13.50    2.90
   2  15  -2    4.70    1.90
   2  15  -2    4.40    2.10
   1  15  -2    0.90    1.70
   1  15  -2    0.80    1.80
   1  15  -2   -0.80    1.40
   0  15  -2    5.90    2.20
   0  15  -2    6.50    2.10
   0  15  -2    6.90    3.00
  -1  15  -2    9.60    2.40
  -1  15  -2    9.00    2.40
  -1  15  -2    6.90    2.20
  -2  15  -2   69.89    5.40
  -2  15  -2   65.09    4.90
  -2  15  -2   66.79    4.90
   7  14  -2   14.60    3.30
   7  14  -2   14.90    3.00
   7  14  -2   17.60    3.70
  -7 -14   2   13.50    2.90
   6  14  -2    0.70    1.90
   6  14  -2    3.00    2.10
   6  14  -2    2.90    1.90
   6  14  -2    2.70    1.90
  -6 -14   2    2.70    1.80
   5  14  -2   -1.50    1.50
   5  14  -2   -0.60    1.80
   5  14  -2   -0.90    1.50
   5  14  -2   -1.00    1.30
  -5 -14   2   -1.00    1.20
   4  14  -2    2.20    1.60
   4  14  -2   -0.20    1.40
   4  14  -2    0.20    1.30
   4  14  -2    1.00    1.50
  -4 -14   2   -1.40    1.20
   3  14  -2    8.20    2.20
   3  14  -2    4.90    1.90
   3  14  -2    7.20    2.10
   3  14  -2    5.00    2.00
  -3 -14   2    5.00    1.70
   2  14  -2   94.29    5.50
   2  14  -2   81.89    5.40
   2  14  -2   91.89    5.90
  -2 -14   2   86.59    5.20
   1  14  -2   18.90    2.90
   1  14  -2   16.10    2.90
   1  14  -2   27.10    3.60
   0  14  -2    1.80    1.50
   0  14  -2    1.60    1.40
   0  14  -2    1.60    1.50
   0 -14   2   -1.30    0.80
  -1  14  -2   64.79    4.60
  -1  14  -2   62.59    4.80
  -1  14  -2   58.59    4.40
  -2  14  -2  142.99    7.10
  -2  14  -2  139.69    7.50
  -2  14  -2  141.29    7.20
  -3  14  -2   67.79    5.00
  -3  14  -2   70.19    4.90
  -3  14  -2   79.79    5.60
  -4  14  -2    2.00    1.60
  -4  14  -2    7.50    2.10
  -4  14  -2    0.40    1.50
  -4  14  -2    5.20    1.80
  -5  14  -2    1.60    1.70
  -5  14  -2    6.80    2.00
  -5  14  -2    2.90    1.90
  -5  14  -2    6.00    2.10
   8  13  -2   27.60    4.20
   8  13  -2   22.00    3.50
  -8 -13   2   18.70    3.20
   7  13  -2    3.10    2.00
   7  13  -2   -0.90    1.60
   7  13  -2   -0.90    1.40
  -7 -13   2   -0.70    1.50
   6  13  -2    3.70    2.10
   6  13  -2    2.10    1.70
   6  13  -2    0.80    1.60
   6  13  -2    2.60    1.70
  -6 -13   2    3.20    1.60
   5  13  -2   16.60    2.70
   5  13  -2   16.10    3.00
   5  13  -2   15.90    2.80
   5  13  -2   15.00    2.60
  -5 -13   2   14.80    2.50
   4  13  -2   43.20    3.70
   4  13  -2   37.90    4.20
   4  13  -2   34.30    3.80
   4  13  -2   27.80    3.30
   4  13  -2   37.30    3.90
  -4 -13   2   35.60    3.30
  -4 -13   2   31.10    3.70
   3  13  -2   13.20    2.50
   3  13  -2   11.70    2.30
   3  13  -2   17.10    3.00
   3  13  -2   12.50    2.20
   3  13  -2   14.40    2.40
  -3 -13   2    9.30    2.00
  -3 -13   2   10.30    2.00
  -3 -13   2    8.30    2.50
   2  13  -2    0.70    1.40
   2  13  -2    1.60    1.40
   2  13  -2   -1.50    1.00
   2  13  -2   -0.10    0.90
  -2 -13   2    0.40    1.00
  -2 -13   2   -1.30    1.10
  -2 -13   2    0.60    1.20
   1  13  -2   64.19    4.30
   1  13  -2   56.99    4.40
   1  13  -2   61.49    3.80
   1  13  -2   54.39    4.20
  -1 -13   2   61.89    4.10
  -1 -13   2   62.79    4.70
  -1 -13   2   46.70    4.20
   0  13  -2   80.19    4.90
   0  13  -2   79.69    5.00
   0  13  -2   89.59    5.30
   0  13  -2   82.89    4.50
   0 -13   2   87.59    4.80
   0 -13   2   79.89    4.70
  -1  13  -2   17.40    2.60
  -1  13  -2   14.90    2.00
  -1  13  -2   14.10    2.60
  -1  13  -2   18.80    2.70
   1 -13   2   22.50    2.80
   1 -13   2   16.80    2.30
  -2  13  -2    8.80    1.60
  -2  13  -2   11.80    2.20
  -2  13  -2    7.70    1.90
  -2  13  -2   10.90    2.20
  -2  13  -2    8.70    2.20
   2 -13   2    8.10    1.70
  -3  13  -2   27.70    3.50
  -3  13  -2   20.60    2.80
  -3  13  -2   17.10    2.90
  -3  13  -2   22.20    2.90
  -4  13  -2    6.00    1.70
  -4  13  -2    3.40    1.80
  -4  13  -2    5.80    1.80
  -4  13  -2    5.90    1.90
  -5  13  -2    0.00    1.40
  -5  13  -2   -0.10    1.40
  -5  13  -2   -0.30    1.00
  -5  13  -2    0.00    1.20
  -6  13  -2   -1.30    1.20
  -6  13  -2   -0.40    1.40
  -6  13  -2   -2.20    1.10
   9  12  -2   -1.10    1.30
   9  12  -2    0.80    2.80
  -9 -12   2   -1.00    2.30
  -9 -12   2    1.10    1.70
   8  12  -2   33.70    4.50
   8  12  -2   39.10    4.60
   8  12  -2   32.30    3.90
  -8 -12   2   28.00    3.60
  -8 -12   2   29.40    5.10
   7  12  -2    0.80    1.30
   7  12  -2   -1.80    1.20
   7  12  -2    0.30    1.40
   7  12  -2   -0.40    1.10
  -7 -12   2    0.30    1.10
  -7 -12   2    0.50    1.30
  -7 -12   2   -0.20    1.90
   6  12  -2    0.30    1.20
   6  12  -2   -0.50    1.20
   6  12  -2    4.50    1.40
   6  12  -2    1.80    1.40
   6  12  -2    1.00    1.40
  -6 -12   2    2.20    2.00
  -6 -12   2    1.30    1.30
  -6 -12   2    1.60    1.40
   5  12  -2   -0.10    1.20
   5  12  -2    1.10    1.10
   5  12  -2   -0.30    1.20
   5  12  -2    0.80    1.30
   5  12  -2   -1.10    1.10
  -5 -12   2    0.30    0.80
  -5 -12   2    0.90    1.10
  -5 -12   2    0.90    1.20
  -5 -12   2    1.90    1.90
   4  12  -2    1.70    1.20
   4  12  -2    2.20    1.40
   4  12  -2    2.60    1.50
   4  12  -2   -0.50    0.80
   4  12  -2    0.00    1.10
  -4 -12   2    1.80    1.30
  -4 -12   2   -0.90    0.80
  -4 -12   2   -0.50    0.80
  -4 -12   2    1.80    1.10
  -4 -12   2    0.30    1.00
   3  12  -2    1.80    0.90
   3  12  -2   -1.30    1.00
   3  12  -2    1.80    1.40
   3  12  -2    1.50    1.00
   3  12  -2    0.80    1.00
   3  12  -2    1.80    1.30
   3  12  -2    3.50    1.50
  -3 -12   2    0.60    1.20
  -3 -12   2    0.60    1.30
  -3 -12   2    2.00    1.20
  -3 -12   2    0.70    1.20
  -3 -12   2    0.90    1.10
   2  12  -2   66.79    4.20
   2  12  -2   58.69    3.90
   2  12  -2   57.39    3.40
   2  12  -2   62.89    4.30
   2  12  -2   59.29    4.10
   2  12  -2   55.89    3.60
  -2 -12   2   62.29    4.20
  -2 -12   2   54.89    3.70
  -2 -12   2   62.79    4.00
  -2 -12   2   56.79    4.10
  -2 -12   2   55.79    4.10
   1  12  -2   31.60    3.30
   1  12  -2   31.80    2.60
   1  12  -2   28.90    2.40
   1  12  -2   27.90    3.30
   1  12  -2   33.80    3.40
   1  12  -2   28.60    3.10
  -1 -12   2   26.70    3.10
  -1 -12   2   26.50    3.00
  -1 -12   2   25.10    2.80
  -1 -12   2   34.60    3.10
  -1 -12   2   34.60    3.00
   0  12  -2    2.00    1.20
   0  12  -2    1.80    1.30
   0  12  -2    2.10    1.00
   0  12  -2    2.60    1.30
   0  12  -2    2.10    1.00
   0  12  -2    3.80    1.50
   0 -12   2    2.20    1.30
   0 -12   2    1.70    1.00
   0 -12   2    2.00    1.20
   0 -12   2    0.60    1.10
   0 -12   2    1.00    1.10
  -1  12  -2   36.80    3.20
  -1  12  -2   39.30    3.10
  -1  12  -2   34.00    3.20
  -1  12  -2   33.20    2.60
  -1  12  -2   33.80    3.60
  -1  12  -2   34.00    2.70
   1 -12   2   29.90    3.40
   1 -12   2   36.90    2.90
   1 -12   2   38.20    3.30
   1 -12   2   38.00    3.00
   1 -12   2   38.40    3.20
  -2  12  -2   21.20    2.90
  -2  12  -2   25.00    2.90
  -2  12  -2   22.30    2.30
  -2  12  -2   23.70    2.80
  -2  12  -2   23.80    2.80
   2 -12   2   30.10    3.40
   2 -12   2   20.80    2.70
   2 -12   2   21.40    2.60
  -3  12  -2   14.30    2.40
  -3  12  -2   16.90    2.60
  -3  12  -2   13.10    2.20
  -3  12  -2   12.50    1.70
  -3  12  -2   13.40    2.30
   3 -12   2   15.30    2.40
   3 -12   2   14.70    2.20
  -4  12  -2   15.40    2.60
  -4  12  -2   14.40    2.40
  -4  12  -2   15.80    2.70
  -4  12  -2   13.70    2.20
   4 -12   2   11.70    1.90
  -5  12  -2  157.38    7.40
  -5  12  -2  169.28    8.00
  -5  12  -2  171.98    7.70
  -5  12  -2  160.08    7.40
  -6  12  -2    9.40    2.10
  -6  12  -2    7.20    1.90
  -6  12  -2    4.80    1.90
  -6  12  -2    7.10    1.90
   6 -12   2    4.50    1.80
  -7  12  -2   52.09    5.40
  -7  12  -2   49.99    4.30
   7 -12   2   48.00    5.20
  -8  12  -2   40.80    4.40
  -8  12  -2   45.70    4.10
  -8  12  -2   43.20    4.40
  -8  12  -2   41.70    4.60
   8 -12   2   41.90    4.90
  10  11  -2   18.90    3.20
 -10 -11   2   12.80    4.00
 -10 -11   2   23.30    3.50
   9  11  -2    1.60    1.70
   9  11  -2    0.40    1.50
  -9 -11   2    3.70    3.20
  -9 -11   2    5.40    2.00
   8  11  -2   71.69    5.40
   8  11  -2   71.89    4.90
   8  11  -2   65.29    5.00
   8  11  -2   70.29    5.00
  -8 -11   2   65.69    4.70
  -8 -11   2   61.39    4.60
  -8 -11   2   59.39    6.20
   7  11  -2   39.00    3.30
   7  11  -2   32.30    4.00
   7  11  -2   39.70    3.90
   7  11  -2   37.10    3.90
   7  11  -2   47.60    3.60
   7  11  -2   42.00    4.70
  -7 -11   2   44.90    3.50
  -7 -11   2   44.30    5.20
  -7 -11   2   34.50    3.70
   6  11  -2    3.40    1.50
   6  11  -2    6.50    1.80
   6  11  -2    5.00    1.30
   6  11  -2    2.20    1.50
   6  11  -2    3.80    1.90
   6  11  -2    4.50    1.50
   6  11  -2    5.70    1.90
   6  11  -2    4.10    1.60
  -6 -11   2    3.60    1.30
  -6 -11   2    7.40    1.80
  -6 -11   2    4.80    1.30
  -6 -11   2    3.80    2.10
  -6 -11   2    5.70    1.80
  -6 -11   2    2.90    1.40
  -6 -11   2    4.30    1.60
   5  11  -2   39.10    3.90
   5  11  -2   45.00    3.60
   5  11  -2   38.60    3.10
   5  11  -2   44.00    3.50
   5  11  -2   38.30    3.50
   5  11  -2   39.50    3.30
   5  11  -2   39.40    3.10
   5  11  -2   36.20    2.90
  -5 -11   2   37.10    3.30
  -5 -11   2   40.70    3.50
  -5 -11   2   39.30    2.90
  -5 -11   2   39.50    3.10
  -5 -11   2   38.50    3.20
  -5 -11   2   43.30    3.50
  -5 -11   2   37.60    3.90
   4  11  -2   26.70    2.90
   4  11  -2   33.60    3.30
   4  11  -2   34.60    2.60
   4  11  -2   32.90    3.00
   4  11  -2   36.50    3.80
   4  11  -2   26.30    3.10
   4  11  -2   33.40    2.70
   4  11  -2   31.50    2.70
  -4 -11   2   41.00    3.60
  -4 -11   2   27.20    2.90
  -4 -11   2   23.10    2.90
  -4 -11   2   33.10    2.60
  -4 -11   2   32.60    2.80
  -4 -11   2   34.60    3.10
   3  11  -2   45.20    3.30
   3  11  -2   38.40    2.70
   3  11  -2   37.80    3.30
   3  11  -2   38.50    3.40
   3  11  -2   41.30    3.40
   3  11  -2   37.90    3.10
   3  11  -2   47.10    3.30
  -3 -11   2   42.40    3.20
  -3 -11   2   46.30    3.10
  -3 -11   2   40.10    3.30
  -3 -11   2   39.60    3.00
  -3 -11   2   47.10    3.50
  -3 -11   2   44.80    3.60
   2  11  -2   18.10    2.10
   2  11  -2   15.80    2.20
   2  11  -2   14.20    2.00
   2  11  -2   15.30    2.40
   2  11  -2   15.10    2.00
   2  11  -2   14.90    2.40
   2  11  -2    8.30    1.60
  -2 -11   2   11.60    2.00
  -2 -11   2   13.40    2.00
  -2 -11   2   16.40    2.20
  -2 -11   2   12.80    2.00
  -2 -11   2   12.00    2.10
  -2 -11   2   19.80    2.30
  -2 -11   2   13.60    2.10
   1  11  -2    5.90    1.50
   1  11  -2    5.40    1.40
   1  11  -2    7.50    1.50
   1  11  -2    4.50    1.20
   1  11  -2    5.80    1.20
   1  11  -2    5.00    1.50
  -1 -11   2    7.20    1.70
  -1 -11   2    8.50    1.90
  -1 -11   2    8.70    1.40
  -1 -11   2    6.80    1.60
  -1 -11   2    4.10    1.40
  -1 -11   2    4.20    1.20
  -1 -11   2    3.90    1.40
   0  11  -2    9.30    1.80
   0  11  -2   15.10    2.20
   0  11  -2   11.70    2.10
   0  11  -2   11.30    3.20
   0  11  -2   10.70    1.70
   0  11  -2   13.00    2.00
   0  11  -2    8.70    1.60
   0 -11   2   11.60    2.00
   0 -11   2   10.50    1.90
   0 -11   2   10.10    1.70
   0 -11   2   11.50    1.90
   0 -11   2   11.10    1.70
   0 -11   2    9.40    1.80
  -1  11  -2   13.50    2.20
  -1  11  -2   10.30    2.00
  -1  11  -2   17.50    2.30
  -1  11  -2   13.20    1.70
  -1  11  -2   13.50    2.00
  -1  11  -2   11.70    1.80
  -1  11  -2   11.20    2.00
   1 -11   2   13.20    1.80
   1 -11   2   11.50    1.80
   1 -11   2   14.10    2.30
   1 -11   2   12.80    2.10
   1 -11   2   14.60    2.10
   1 -11   2   10.80    2.20
  -2  11  -2   22.40    2.60
  -2  11  -2   25.90    2.90
  -2  11  -2   20.10    2.10
  -2  11  -2   21.00    2.40
  -2  11  -2   24.50    2.90
  -2  11  -2   20.50    2.50
   2 -11   2   19.00    2.30
   2 -11   2   21.80    2.50
   2 -11   2   19.60    2.60
  -3  11  -2   62.59    3.40
  -3  11  -2   62.69    4.10
  -3  11  -2   71.99    6.00
  -3  11  -2   72.09    4.20
  -3  11  -2   76.49    4.30
  -3  11  -2   72.69    4.50
   3 -11   2   68.49    4.00
   3 -11   2   64.99    4.20
   3 -11   2   64.19    4.10
   3 -11   2   61.09    3.80
  -4  11  -2   14.90    2.30
  -4  11  -2   12.50    1.70
  -4  11  -2   12.30    2.00
  -4  11  -2   13.30    2.20
  -4  11  -2   14.40    2.20
   4 -11   2   14.40    2.30
   4 -11   2   14.00    2.20
   4 -11   2    9.40    1.70
   4 -11   2   10.70    1.80
  -5  11  -2    1.70    1.20
  -5  11  -2    5.00    1.60
  -5  11  -2    4.40    1.50
  -5  11  -2    4.10    1.40
   5 -11   2    3.10    1.30
   5 -11   2    4.50    1.70
  -6  11  -2    7.60    1.80
  -6  11  -2    8.00    1.80
  -6  11  -2    7.80    2.00
  -6  11  -2   10.70    2.20
   6 -11   2   10.50    2.30
  -7  11  -2    2.40    1.40
  -7  11  -2    2.80    1.50
  -7  11  -2    1.40    1.60
  -7  11  -2    1.50    1.40
   7 -11   2    1.60    1.40
  -8  11  -2   17.70    3.10
  -8  11  -2   15.90    2.80
  -8  11  -2   27.00    6.00
  -9  11  -2   24.80    3.40
  -9  11  -2   23.30    3.50
  -9  11  -2   24.50    3.60
  -9  11  -2   23.50    3.30
   9 -11   2   29.50    4.20
  11  10  -2    7.50    2.50
 -11 -10   2    4.60    2.10
 -11 -10   2    4.80    3.70
  10  10  -2   12.60    2.60
 -10 -10   2   12.80    2.60
 -10 -10   2   15.50    4.40
   9  10  -2   35.10    4.00
   9  10  -2   27.80    5.20
   9  10  -2   35.70    4.00
  -9 -10   2   31.30    5.20
  -9 -10   2   41.10    4.20
   8  10  -2    6.70    2.00
   8  10  -2    4.70    1.80
   8  10  -2    6.90    1.70
   8  10  -2    6.40    1.50
   8  10  -2    6.90    1.70
   8  10  -2   13.20    3.10
   8  10  -2   10.00    2.20
  -8 -10   2    5.80    1.70
  -8 -10   2    1.90    1.40
  -8 -10   2    8.90    2.00
  -8 -10   2    7.70    2.10
  -8 -10   2    6.90    2.90
   7  10  -2    9.10    2.30
   7  10  -2    9.80    1.70
   7  10  -2   11.80    2.40
   7  10  -2   14.50    2.50
   7  10  -2   13.30    2.00
   7  10  -2   12.30    2.50
   7  10  -2   12.80    2.10
  -7 -10   2   10.00    2.00
  -7 -10   2    7.70    2.60
  -7 -10   2   12.50    1.90
  -7 -10   2   10.60    1.90
  -7 -10   2    9.20    2.10
  -7 -10   2   10.50    2.10
  -7 -10   2   14.40    2.50
   6  10  -2    1.30    1.20
   6  10  -2    0.90    0.90
   6  10  -2    4.40    1.60
   6  10  -2    3.10    1.60
   6  10  -2    1.70    1.20
   6  10  -2    1.00    1.00
   6  10  -2    2.10    1.00
   6  10  -2    2.00    1.30
  -6 -10   2    2.40    1.40
  -6 -10   2    1.90    1.30
  -6 -10   2    1.10    0.90
  -6 -10   2    2.70    1.30
  -6 -10   2    3.60    1.50
  -6 -10   2    2.60    1.80
   5  10  -2   13.30    1.90
   5  10  -2   15.90    2.40
   5  10  -2   18.20    2.60
   5  10  -2   16.30    3.10
   5  10  -2   13.90    2.20
   5  10  -2   19.90    2.40
   5  10  -2   20.60    2.40
   5  10  -2   13.90    2.50
  -5 -10   2   17.50    2.80
  -5 -10   2   18.50    2.60
  -5 -10   2   17.60    2.50
  -5 -10   2   18.10    2.40
  -5 -10   2   19.00    2.40
  -5 -10   2   15.40    2.10
  -5 -10   2   17.20    2.10
   4  10  -2   48.50    3.30
   4  10  -2   50.39    3.10
   4  10  -2   49.50    3.60
   4  10  -2   48.90    3.30
   4  10  -2   46.10    3.30
   4  10  -2   49.10    3.50
   4  10  -2   50.89    3.30
   4  10  -2   49.99    3.50
  -4 -10   2   44.10    3.40
  -4 -10   2   47.40    3.40
  -4 -10   2   45.80    3.40
  -4 -10   2   50.69    3.30
  -4 -10   2   46.10    3.10
  -4 -10   2   47.80    3.30
   3  10  -2    1.50    0.90
   3  10  -2    2.80    1.10
   3  10  -2    2.30    1.00
   3  10  -2    3.00    1.40
   3  10  -2    4.10    1.10
   3  10  -2    0.90    1.00
   3  10  -2    4.00    1.50
  -3 -10   2    1.80    1.10
  -3 -10   2    3.90    1.20
  -3 -10   2    2.90    1.10
  -3 -10   2    2.00    1.00
  -3 -10   2    3.10    1.10
  -3 -10   2    3.40    1.30
  -3 -10   2    2.10    1.10
   2  10  -2  193.58    7.50
   2  10  -2  191.28    7.10
   2  10  -2  194.78    7.70
   2  10  -2  185.28    7.40
   2  10  -2  176.58    7.00
   2  10  -2  185.28    7.40
   2  10  -2  186.38    7.70
  -2 -10   2  208.48    7.30
  -2 -10   2  180.18    7.20
  -2 -10   2  185.78    7.70
  -2 -10   2  185.88    7.60
  -2 -10   2  180.58    7.30
  -2 -10   2  174.98    7.50
  -2 -10   2  180.48    7.20
   1  10  -2   75.99    4.00
   1  10  -2   76.09    4.00
   1  10  -2   69.39    4.00
   1  10  -2   72.29    4.20
   1  10  -2   71.19    3.70
   1  10  -2   72.49    4.40
   1  10  -2   73.19    3.70
  -1 -10   2   73.99    4.00
  -1 -10   2   73.39    3.90
  -1 -10   2   68.49    4.10
  -1 -10   2   74.49    4.10
  -1 -10   2   71.09    4.10
  -1 -10   2   81.89    3.50
   0  10  -2   11.80    1.60
   0  10  -2   12.50    2.00
   0  10  -2   11.10    1.80
   0  10  -2   11.30    1.90
   0  10  -2   10.60    1.80
   0  10  -2   11.60    1.60
   0  10  -2    9.30    1.70
   0 -10   2    9.70    1.80
   0 -10   2   11.90    1.70
   0 -10   2    7.80    1.40
   0 -10   2    9.80    1.20
   0 -10   2   10.00    1.60
   0 -10   2    7.40    1.60
   0 -10   2   11.40    1.80
  -1  10  -2   43.10    3.00
  -1  10  -2   42.00    2.90
  -1  10  -2   40.80    2.90
  -1  10  -2   41.80    3.00
  -1  10  -2   48.00    3.30
  -1  10  -2   41.50    2.60
  -1  10  -2   42.90    2.70
  -1  10  -2   43.20    3.00
   1 -10   2   36.90    2.90
   1 -10   2   47.90    3.30
   1 -10   2   39.30    2.70
   1 -10   2   40.50    2.80
   1 -10   2   39.90    3.00
   1 -10   2   41.00    2.80
  -2  10  -2   21.10    2.50
  -2  10  -2   26.50    2.40
  -2  10  -2   23.80    2.50
  -2  10  -2   22.20    1.80
  -2  10  -2   23.10    2.50
  -2  10  -2   21.00    2.40
  -2  10  -2   24.60    2.50
  -2  10  -2   19.80    2.30
   2 -10   2   21.90    2.30
   2 -10   2   23.20    2.50
   2 -10   2   18.40    2.30
   2 -10   2   20.60    2.20
   2 -10   2   25.40    2.20
   2 -10   2   16.00    2.20
  -3  10  -2   22.30    2.60
  -3  10  -2   24.50    2.60
  -3  10  -2   22.20    1.90
  -3  10  -2   32.40    2.60
  -3  10  -2   21.90    2.40
  -3  10  -2   22.20    3.10
  -3  10  -2   19.30    2.40
   3 -10   2   25.80    2.30
   3 -10   2   24.20    2.50
   3 -10   2   21.90    2.30
   3 -10   2   22.00    2.70
   3 -10   2   20.90    2.60
  -4  10  -2    6.30    1.60
  -4  10  -2    2.80    1.10
  -4  10  -2    5.10    1.40
  -4  10  -2    2.30    1.20
  -4  10  -2    5.10    1.10
  -4  10  -2    3.70    1.20
   4 -10   2    2.90    1.30
   4 -10   2    3.00    1.90
   4 -10   2    5.40    1.40
   4 -10   2    3.20    1.40
   4 -10   2    5.80    1.40
  -5  10  -2    8.20    1.70
  -5  10  -2   10.30    1.60
  -5  10  -2   10.30    1.90
  -5  10  -2    6.40    1.70
  -5  10  -2   10.70    2.10
   5 -10   2    8.20    1.70
   5 -10   2    8.80    1.70
   5 -10   2    9.50    1.80
   5 -10   2    7.40    1.90
  -6  10  -2   11.20    2.20
  -6  10  -2    9.00    1.90
  -6  10  -2   10.60    2.00
  -6  10  -2    7.00    1.70
  -6  10  -2    9.30    2.10
   6 -10   2   12.10    2.50
   6 -10   2   10.00    1.90
   6 -10   2    9.90    1.80
   6 -10   2    7.20    1.70
  -7  10  -2   13.60    2.30
  -7  10  -2   11.00    2.20
  -7  10  -2   11.80    2.40
  -7  10  -2   12.30    2.30
   7 -10   2   10.80    2.40
  -8  10  -2   15.60    2.50
  -8  10  -2   18.30    2.90
  -8  10  -2   15.10    2.70
  -8  10  -2   16.00    2.90
   8 -10   2   19.60    3.20
  -9  10  -2   29.30    5.20
  -9  10  -2   27.00    3.30
   9 -10   2   26.50    3.90
 -10  10  -2   -0.30    1.30
 -10  10  -2    0.30    1.50
 -10  10  -2   -3.70    1.30
 -10  10  -2    0.50    1.50
  12   9  -2   26.40    4.60
 -12  -9   2   25.00    3.50
  11   9  -2   14.80    2.90
 -11  -9   2   20.00    3.20
 -11  -9   2   18.30    2.80
 -11  -9   2    8.00    3.70
  10   9  -2   10.80    2.30
 -10  -9   2   10.30    3.60
 -10  -9   2   11.80    2.30
 -10  -9   2   10.50    2.10
   9   9  -2    5.80    1.60
   9   9  -2    3.10    1.70
   9   9  -2    4.60    1.80
   9   9  -2    5.80    1.40
   9   9  -2    5.00    1.50
   9   9  -2    3.00    1.20
   9   9  -2    4.50    1.70
  -9  -9   2    3.20    1.30
  -9  -9   2    6.00    2.90
  -9  -9   2    4.50    1.60
  -9  -9   2    3.40    1.50
  -9  -9   2    4.60    1.70
   8   9  -2   93.59    5.10
   8   9  -2  105.59    5.20
   8   9  -2   94.09    5.40
   8   9  -2  100.79    5.30
   8   9  -2   98.39    5.70
   8   9  -2  101.99    4.90
   8   9  -2  100.09    6.20
   8   9  -2   84.29    5.40
  -8  -9   2   99.59    5.50
  -8  -9   2   94.59    5.50
  -8  -9   2   99.39    5.50
  -8  -9   2   92.49   10.10
  -8  -9   2   94.19    5.10
  -8  -9   2  102.39    5.60
   7   9  -2   92.79    4.70
   7   9  -2   97.09    5.20
   7   9  -2   91.09    5.50
   7   9  -2   87.19    5.50
   7   9  -2   90.09    4.70
   7   9  -2   84.79    5.10
   7   9  -2   85.19    4.70
   7   9  -2   91.29    5.20
  -7  -9   2   86.19    5.00
  -7  -9   2   82.09    5.00
  -7  -9   2   89.79    4.80
  -7  -9   2   89.09    5.10
  -7  -9   2   93.09    5.00
  -7  -9   2   82.59    6.20
   6   9  -2    6.00    1.50
   6   9  -2    7.00    1.40
   6   9  -2    3.20    1.30
   6   9  -2    5.30    1.40
   6   9  -2    4.60    1.50
   6   9  -2    6.10    1.60
   6   9  -2    6.20    1.40
  -6  -9   2    3.30    1.10
  -6  -9   2    7.10    1.70
  -6  -9   2    6.50    2.20
  -6  -9   2    5.70    1.30
  -6  -9   2    7.60    1.80
  -6  -9   2    3.60    1.40
  -6  -9   2    5.30    1.50
   5   9  -2  154.08    6.90
   5   9  -2  165.58    7.10
   5   9  -2  157.98    6.70
   5   9  -2  155.28    7.10
   5   9  -2  158.38    6.60
   5   9  -2  155.78    6.60
   5   9  -2  155.78    6.30
   5   9  -2  152.18    6.50
  -5  -9   2  159.68    6.70
  -5  -9   2  155.08    6.20
  -5  -9   2  152.68    6.50
  -5  -9   2  150.18    6.80
  -5  -9   2  175.38    7.70
  -5  -9   2  158.98    6.90
  -5  -9   2  149.88    6.70
   4   9  -2    1.20    1.00
   4   9  -2    0.80    0.80
   4   9  -2    0.80    0.90
   4   9  -2    0.70    0.90
   4   9  -2   -0.90    0.70
   4   9  -2    0.60    0.80
   4   9  -2    1.30    0.80
   4   9  -2    1.50    0.90
  -4  -9   2    1.00    0.90
  -4  -9   2    0.70    0.70
  -4  -9   2    1.90    1.00
  -4  -9   2   -0.30    0.80
  -4  -9   2    2.10    1.30
  -4  -9   2    0.20    0.90
  -4  -9   2    1.70    1.00
   3   9  -2  201.88    8.10
   3   9  -2  209.38    8.10
   3   9  -2  201.38    7.50
   3   9  -2  204.08    7.70
   3   9  -2  214.48    7.90
   3   9  -2  207.38    7.70
   3   9  -2  198.08    7.80
   3   9  -2  203.48    7.90
  -3  -9   2  192.08    7.60
  -3  -9   2  199.88    7.90
  -3  -9   2  197.08    8.00
  -3  -9   2  215.68    8.00
  -3  -9   2  213.48    7.80
   2   9  -2  214.68    7.60
   2   9  -2  206.28    8.00
   2   9  -2  205.18    7.90
   2   9  -2  213.28    7.60
   2   9  -2  208.88    8.20
   2   9  -2  202.28    7.80
  -2  -9   2  222.98    7.70
  -2  -9   2  210.38    8.10
  -2  -9   2  225.68    7.90
  -2  -9   2  205.68    8.00
  -2  -9   2  192.98    7.90
  -2  -9   2  210.88    7.70
   1   9  -2   77.19    3.70
   1   9  -2   77.59    4.20
   1   9  -2   74.29    4.00
   1   9  -2   75.09    3.90
   1   9  -2   73.89    3.60
   1   9  -2   78.79    3.90
   1   9  -2   70.19    3.80
  -1  -9   2   70.09    3.90
  -1  -9   2   73.19    4.40
  -1  -9   2   83.79    3.50
  -1  -9   2   73.79    3.70
  -1  -9   2   73.99    4.00
  -1  -9   2   80.89    3.90
  -1  -9   2   75.39    4.10
   0   9  -2   83.69    4.20
   0   9  -2   90.29    4.40
   0   9  -2   87.19    4.50
   0   9  -2   91.09    4.30
   0   9  -2   94.09    4.30
   0   9  -2   85.49    4.00
   0   9  -2   90.49    4.20
   0   9  -2   88.19    3.90
   0  -9   2   86.29    4.10
   0  -9   2   86.89    4.30
   0  -9   2   93.29    4.20
   0  -9   2   92.89    3.40
   0  -9   2   82.29    4.40
   0  -9   2   85.69    4.00
   0  -9   2   83.29    4.30
  -1   9  -2   30.80    2.40
  -1   9  -2   30.80    2.40
  -1   9  -2   27.30    2.70
  -1   9  -2   27.90    2.40
  -1   9  -2   30.30    2.20
  -1   9  -2   30.00    2.10
  -1   9  -2   29.00    2.30
  -1   9  -2   30.80    2.40
   1  -9   2   30.90    2.30
   1  -9   2   28.30    2.20
   1  -9   2   30.80    2.50
   1  -9   2   32.60    2.50
   1  -9   2   28.50    2.40
   1  -9   2   29.30    2.30
  -2   9  -2   45.60    2.80
  -2   9  -2   46.60    2.90
  -2   9  -2   39.90    3.00
  -2   9  -2   42.70    2.90
  -2   9  -2   44.40    2.90
  -2   9  -2   44.50    2.90
  -2   9  -2   44.20    2.90
  -2   9  -2   41.10    2.40
   2  -9   2   45.90    3.00
   2  -9   2   42.40    3.00
   2  -9   2   45.10    2.70
   2  -9   2   45.10    2.80
   2  -9   2   43.10    3.00
   2  -9   2   45.70    2.80
  -3   9  -2   -0.70    0.60
  -3   9  -2   -0.90    0.50
  -3   9  -2   -1.00    0.70
  -3   9  -2    0.60    0.80
  -3   9  -2   -0.40    0.70
  -3   9  -2    0.90    0.90
   3  -9   2   -0.50    0.70
   3  -9   2    0.80    0.80
   3  -9   2   -1.50    0.60
   3  -9   2    0.80    0.80
   3  -9   2   -0.30    0.80
   3  -9   2    0.30    0.90
  -4   9  -2   18.20    2.30
  -4   9  -2   14.30    2.00
  -4   9  -2   15.00    1.60
  -4   9  -2   14.00    2.10
  -4   9  -2   19.80    2.40
  -4   9  -2   13.40    1.90
  -4   9  -2   17.00    2.10
   4  -9   2   14.70    1.90
   4  -9   2   17.50    2.00
   4  -9   2   14.60    1.90
   4  -9   2   18.50    2.30
   4  -9   2   14.60    1.90
   4  -9   2   13.60    2.20
  -5   9  -2   19.30    2.50
  -5   9  -2   16.60    3.50
  -5   9  -2   15.90    2.10
  -5   9  -2   15.40    1.60
  -5   9  -2   15.10    2.10
   5  -9   2   10.60    1.80
   5  -9   2   16.20    2.20
   5  -9   2   16.70    2.70
   5  -9   2   15.50    2.10
   5  -9   2   12.60    1.90
  -6   9  -2   41.00    3.20
  -6   9  -2   40.90    3.40
  -6   9  -2   40.10    3.20
  -6   9  -2   46.30    3.20
  -6   9  -2   41.60    3.40
  -6   9  -2   39.10    3.10
   6  -9   2   47.60    3.20
   6  -9   2   45.20    3.50
   6  -9   2   43.10    3.20
   6  -9   2   43.80    3.50
  -7   9  -2    4.20    1.50
  -7   9  -2    3.60    1.40
  -7   9  -2    2.10    1.20
  -7   9  -2    4.50    1.50
  -7   9  -2    4.70    1.60
   7  -9   2    4.60    1.70
   7  -9   2    3.50    1.20
   7  -9   2    5.00    1.50
   7  -9   2    2.10    1.30
  -8   9  -2    0.10    1.30
  -8   9  -2    2.40    1.30
  -8   9  -2    0.30    1.10
  -8   9  -2   -0.70    1.10
   8  -9   2    2.00    1.40
  -9   9  -2    6.10    1.80
  -9   9  -2    8.30    2.10
  -9   9  -2    6.60    2.10
  -9   9  -2    5.40    1.90
   9  -9   2    5.20    2.00
 -10   9  -2    0.50    2.60
 -10   9  -2    0.50    1.60
 -10   9  -2   -0.90    1.20
 -10   9  -2    1.40    1.40
  10  -9   2   -1.20    1.30
  12   8  -2    6.40    2.40
 -12  -8   2    7.40    2.30
 -12  -8   2    7.40    3.60
 -12  -8   2    9.50    2.40
  11   8  -2    8.20    2.20
  11   8  -2   10.30    2.40
 -11  -8   2   11.10    4.90
 -11  -8   2   16.40    3.00
 -11  -8   2   10.00    1.80
 -11  -8   2   11.80    2.20
  10   8  -2   11.60    1.90
  10   8  -2    7.40    1.80
  10   8  -2   10.00    2.30
  10   8  -2   10.90    2.20
  10   8  -2   10.60    3.00
 -10  -8   2    9.70    2.30
 -10  -8   2    6.80    3.30
 -10  -8   2    9.50    2.00
 -10  -8   2   10.20    2.20
 -10  -8   2    9.50    1.90
   9   8  -2  134.19    5.80
   9   8  -2  117.19    6.00
   9   8  -2  129.39    7.40
   9   8  -2  136.19    6.90
   9   8  -2  138.09    6.50
   9   8  -2  130.39    5.90
   9   8  -2  121.69    6.00
  -9  -8   2  136.69    6.70
  -9  -8   2  107.29    8.20
  -9  -8   2  136.39    6.70
  -9  -8   2  130.39    6.30
  -9  -8   2  108.09    6.10
  -9  -8   2  135.99    6.50
   8   8  -2    1.40    1.00
   8   8  -2    4.40    1.30
   8   8  -2    3.80    1.20
   8   8  -2    3.60    1.60
   8   8  -2    5.00    1.60
   8   8  -2    2.20    1.30
   8   8  -2    5.00    1.60
  -8  -8   2    3.50    1.40
  -8  -8   2    3.60    1.30
  -8  -8   2    3.10    1.80
  -8  -8   2    3.20    1.30
  -8  -8   2    3.20    2.20
  -8  -8   2    2.00    1.20
   7   8  -2    8.80    1.80
   7   8  -2   11.80    2.20
   7   8  -2   14.50    2.30
   7   8  -2   10.80    1.60
   7   8  -2    8.60    1.60
   7   8  -2   13.30    2.50
   7   8  -2   13.20    1.90
  -7  -8   2   10.00    1.90
  -7  -8   2    8.90    2.80
  -7  -8   2   12.60    2.20
  -7  -8   2   12.90    2.10
  -7  -8   2    7.00    1.60
  -7  -8   2   10.40    1.70
   6   8  -2   11.20    1.80
   6   8  -2    9.50    2.00
   6   8  -2    9.40    2.00
   6   8  -2    9.90    1.50
   6   8  -2    9.40    1.60
   6   8  -2   11.90    2.10
   6   8  -2   11.90    1.90
  -6  -8   2   11.60    1.80
  -6  -8   2   11.80    2.60
  -6  -8   2    7.80    1.60
  -6  -8   2   15.60    2.40
  -6  -8   2   10.40    1.80
  -6  -8   2    7.30    1.60
   5   8  -2    4.30    1.10
   5   8  -2    1.60    0.80
   5   8  -2    3.80    1.40
   5   8  -2    2.30    1.10
   5   8  -2    2.00    0.90
   5   8  -2    1.80    1.10
   5   8  -2    1.90    1.20
   5   8  -2    0.80    0.90
  -5  -8   2    2.10    1.10
  -5  -8   2    2.80    1.20
  -5  -8   2    6.30    1.80
  -5  -8   2    3.70    1.10
  -5  -8   2    1.80    0.80
  -5  -8   2    0.90    0.80
  -5  -8   2    3.00    1.20
   4   8  -2  152.08    6.50
   4   8  -2  147.89    5.90
   4   8  -2  157.98    6.20
   4   8  -2  157.78    6.50
   4   8  -2  152.98    6.30
   4   8  -2  151.08    6.50
   4   8  -2  157.18    6.20
   4   8  -2  154.18    6.20
  -4  -8   2  157.08    6.40
  -4  -8   2  154.58    6.40
  -4  -8   2  157.48    6.20
  -4  -8   2  139.79    5.80
  -4  -8   2  153.88    6.50
  -4  -8   2  159.88    6.20
   3   8  -2   31.10    2.30
   3   8  -2   36.70    2.70
   3   8  -2   33.60    2.40
   3   8  -2   32.60    2.40
   3   8  -2   38.60    2.70
   3   8  -2   34.90    2.50
   3   8  -2   36.50    2.30
   3   8  -2   34.00    2.50
  -3  -8   2   35.50    2.60
  -3  -8   2   33.80    2.30
  -3  -8   2   28.20    2.40
  -3  -8   2   31.40    2.50
  -3  -8   2   34.10    2.40
  -3  -8   2   31.60    2.50
  -3  -8   2   36.50    2.20
   2   8  -2   50.09    2.90
   2   8  -2   48.80    3.00
   2   8  -2   47.90    2.70
   2   8  -2   51.19    2.90
   2   8  -2   48.90    3.10
   2   8  -2   48.50    2.80
   2   8  -2   47.20    2.80
   2   8  -2   51.19    2.70
  -2  -8   2   55.39    2.90
  -2  -8   2   49.50    3.10
  -2  -8   2   47.40    3.00
  -2  -8   2   48.20    2.80
  -2  -8   2   52.09    3.10
  -2  -8   2   51.29    2.80
  -2  -8   2   50.09    2.70
   1   8  -2   51.09    3.00
   1   8  -2   58.99    2.90
   1   8  -2   58.59    3.30
   1   8  -2   56.99    3.10
   1   8  -2   57.29    3.00
   1   8  -2   58.59    3.00
  -1  -8   2   54.09    3.10
  -1  -8   2   53.99    3.00
  -1  -8   2   57.89    3.20
  -1  -8   2   56.49    2.70
  -1  -8   2   49.70    3.10
  -1  -8   2   46.70    2.80
  -1  -8   2   51.79    2.90
   0   8  -2    0.20    0.50
   0   8  -2   -0.40    0.50
   0   8  -2   -0.20    0.70
   0   8  -2   -0.20    0.50
   0   8  -2    0.10    0.70
   0   8  -2    0.10    0.50
   0   8  -2    1.40    0.90
   0   8  -2   -0.30    0.50
   0  -8   2    1.70    0.80
   0  -8   2    1.00    0.90
   0  -8   2    0.40    0.70
   0  -8   2   -0.10    0.40
   0  -8   2    0.40    0.70
   0  -8   2    1.10    0.80
   0  -8   2    0.50    0.70
  -1   8  -2   67.79    3.60
  -1   8  -2   64.69    3.00
  -1   8  -2   64.59    3.30
  -1   8  -2   64.89    3.30
  -1   8  -2   65.19    3.30
  -1   8  -2   71.69    3.50
  -1   8  -2   68.59    3.40
  -1   8  -2   68.59    3.40
   1  -8   2   66.99    3.30
   1  -8   2   66.99    3.50
   1  -8   2   68.09    3.60
   1  -8   2   66.19    3.50
   1  -8   2   65.39    3.30
  -2   8  -2   11.70    1.60
  -2   8  -2   13.40    1.70
  -2   8  -2   10.60    1.60
  -2   8  -2   12.40    1.70
  -2   8  -2   13.30    1.70
  -2   8  -2   15.10    1.30
  -2   8  -2   12.10    1.60
  -2   8  -2   13.20    1.80
   2  -8   2   12.60    1.60
   2  -8   2   12.00    1.70
   2  -8   2   12.40    1.70
   2  -8   2    9.90    1.40
   2  -8   2   10.30    1.40
   2  -8   2   13.10    1.70
  -3   8  -2    9.10    1.60
  -3   8  -2    9.70    1.20
  -3   8  -2    7.20    1.40
  -3   8  -2   10.00    1.60
  -3   8  -2   10.60    1.60
  -3   8  -2    8.20    1.30
  -3   8  -2    9.80    1.60
   3  -8   2   10.10    1.70
   3  -8   2    9.10    1.40
   3  -8   2    9.00    1.40
   3  -8   2    9.30    1.60
   3  -8   2    7.80    1.40
   3  -8   2    7.60    1.30
  -4   8  -2   17.50    2.10
  -4   8  -2   18.00    2.10
  -4   8  -2   11.80    1.70
  -4   8  -2   19.60    2.30
  -4   8  -2   18.80    2.30
  -4   8  -2   17.90    2.10
  -4   8  -2   17.00    1.40
   4  -8   2   15.70    2.00
   4  -8   2   14.40    1.90
   4  -8   2   14.10    1.80
   4  -8   2   17.20    2.30
   4  -8   2   18.50    1.20
   4  -8   2   20.00    2.10
  -5   8  -2   37.90    2.70
  -5   8  -2   42.10    2.90
  -5   8  -2   38.30    3.00
  -5   8  -2   41.70    2.90
  -5   8  -2   44.30    2.20
  -5   8  -2   44.60    3.00
  -5   8  -2   40.10    3.10
   5  -8   2   44.80    2.90
   5  -8   2   39.50    2.90
   5  -8   2   42.80    3.20
   5  -8   2   44.00    2.80
   5  -8   2   46.60    2.30
   5  -8   2   42.50    2.90
   5  -8   2   40.90    2.90
  -6   8  -2    0.30    1.00
  -6   8  -2    2.10    0.90
  -6   8  -2    2.30    0.70
  -6   8  -2    3.20    1.40
  -6   8  -2    2.10    1.00
  -6   8  -2    2.30    1.10
  -6   8  -2    2.50    1.30
   6  -8   2    2.80    1.10
   6  -8   2    2.40    1.10
   6  -8   2    1.30    0.90
   6  -8   2    2.10    1.10
   6  -8   2    1.20    1.10
   6  -8   2    2.90    1.00
   6  -8   2    2.30    0.80
  -7   8  -2   22.00    2.80
  -7   8  -2   22.70    2.60
  -7   8  -2   27.80    3.20
  -7   8  -2   24.00    2.70
  -7   8  -2   22.70    2.50
   7  -8   2   26.60    3.10
   7  -8   2   24.50    2.60
   7  -8   2   27.00    3.30
   7  -8   2   23.40    2.60
  -8   8  -2   58.39    4.10
  -8   8  -2   51.99    3.70
  -8   8  -2   55.19    3.80
  -8   8  -2   59.59    4.00
  -8   8  -2   56.69    4.10
   8  -8   2   57.59    3.70
   8  -8   2   56.89    3.90
   8  -8   2   57.79    4.30
   8  -8   2   64.59    4.00
  -9   8  -2    4.20    1.60
  -9   8  -2    6.70    1.80
  -9   8  -2    4.10    1.70
  -9   8  -2    8.30    1.90
   9  -8   2    4.60    1.90
 -10   8  -2  105.79    6.10
 -10   8  -2  111.39    5.80
 -10   8  -2  103.79    6.20
 -10   8  -2   98.39    5.70
  10  -8   2  106.89    7.00
 -11   8  -2   51.99    4.60
 -11   8  -2   53.19    4.30
 -11   8  -2   48.90    4.40
 -11   8  -2   62.09    4.50
  11  -8   2   64.19    7.10
  12   7  -2   48.80    4.40
 -12  -7   2   35.10    6.70
 -12  -7   2   45.80    3.40
 -12  -7   2   38.30    4.50
 -12  -7   2   45.60    4.10
  11   7  -2    0.10    0.90
  11   7  -2   -1.20    0.70
  11   7  -2    1.10    1.50
 -11  -7   2    0.20    1.10
 -11  -7   2    0.60    2.20
 -11  -7   2   -0.50    1.10
 -11  -7   2    1.20    1.40
 -11  -7   2    0.20    0.80
  10   7  -2   12.70    2.00
  10   7  -2   16.10    2.40
  10   7  -2   17.80    2.90
  10   7  -2   12.90    2.30
  10   7  -2   13.70    2.20
  10   7  -2   19.30    3.50
  10   7  -2   17.20    3.30
 -10  -7   2   13.80    2.40
 -10  -7   2   15.70    2.10
 -10  -7   2   13.40    3.90
 -10  -7   2   13.60    2.40
   9   7  -2   37.40    3.40
   9   7  -2   38.70    3.00
   9   7  -2   38.30    3.50
   9   7  -2   39.00    3.10
   9   7  -2   39.20    2.70
  -9  -7   2   34.90    3.10
  -9  -7   2   35.80    5.40
  -9  -7   2   37.90    2.70
  -9  -7   2   32.40    3.40
  -9  -7   2   42.60    3.40
  -9  -7   2   32.60    3.50
  -9  -7   2   39.90    3.20
   8   7  -2    2.90    1.10
   8   7  -2    4.10    1.50
   8   7  -2    4.50    1.50
   8   7  -2    3.50    1.20
   8   7  -2    2.50    1.20
   8   7  -2    4.00    1.60
   8   7  -2    2.80    1.00
  -8  -7   2    5.10    1.50
  -8  -7   2    5.40    1.30
  -8  -7   2    6.60    1.70
  -8  -7   2    5.50    2.50
  -8  -7   2    3.00    1.30
  -8  -7   2    3.20    1.30
   7   7  -2    9.40    2.10
   7   7  -2    7.10    1.60
   7   7  -2    9.30    1.70
   7   7  -2   10.50    1.50
   7   7  -2    9.60    1.70
   7   7  -2   11.10    2.00
   7   7  -2    7.30    1.50
   7   7  -2    9.70    2.10
  -7  -7   2    8.70    1.70
  -7  -7   2   10.20    1.90
  -7  -7   2    6.90    2.30
  -7  -7   2   11.70    2.00
  -7  -7   2    6.70    1.60
  -7  -7   2    8.40    1.50
   6   7  -2  288.97   10.10
   6   7  -2  297.37   11.10
   6   7  -2  304.87    9.90
   6   7  -2  285.77   10.50
   6   7  -2  289.27   10.50
   6   7  -2  290.17   10.30
   6   7  -2  279.87   10.10
   6   7  -2  279.77   10.00
  -6  -7   2  286.37   10.10
  -6  -7   2  283.07   10.20
  -6  -7   2  273.77   10.20
  -6  -7   2  315.57   12.00
  -6  -7   2  288.37   10.50
  -6  -7   2  278.57   10.40
   5   7  -2   84.39    4.40
   5   7  -2   82.39    4.00
   5   7  -2   86.29    3.90
   5   7  -2   86.09    4.50
   5   7  -2   89.69    4.30
   5   7  -2   87.29    4.20
   5   7  -2   86.79    4.20
   5   7  -2   93.99    4.80
  -5  -7   2   80.49    4.10
  -5  -7   2   85.39    4.90
  -5  -7   2  102.69    5.40
  -5  -7   2   81.59    4.30
  -5  -7   2   88.99    4.10
  -5  -7   2   84.39    4.30
   4   7  -2   26.70    2.40
   4   7  -2   31.50    2.50
   4   7  -2   32.60    2.30
   4   7  -2   32.50    2.40
   4   7  -2   34.40    2.20
   4   7  -2   33.30    2.40
   4   7  -2   33.80    2.60
  -4  -7   2   29.60    2.40
  -4  -7   2   33.90    2.10
  -4  -7   2   34.50    2.30
  -4  -7   2   30.60    2.40
  -4  -7   2   29.90    2.30
  -4  -7   2   34.20    2.50
  -4  -7   2   38.30    2.90
   3   7  -2  242.68    8.20
   3   7  -2  232.28    8.40
   3   7  -2  233.58    8.20
   3   7  -2  239.88    8.50
   3   7  -2  234.78    8.50
   3   7  -2  219.08    7.90
   3   7  -2  232.68    8.30
   3   7  -2  237.38    8.30
  -3  -7   2  231.38    8.20
  -3  -7   2  247.68    8.50
  -3  -7   2  255.97    8.80
  -3  -7   2  234.28    8.10
  -3  -7   2  239.88    8.50
  -3  -7   2  225.28    7.90
  -3  -7   2  234.78    8.40
   2   7  -2  120.79    4.90
   2   7  -2  122.59    5.20
   2   7  -2  122.29    4.90
   2   7  -2  125.39    5.10
   2   7  -2  128.69    5.20
   2   7  -2  123.39    5.00
  -2  -7   2  126.09    5.00
  -2  -7   2  134.89    5.10
  -2  -7   2  123.89    4.90
  -2  -7   2  124.79    4.80
  -2  -7   2  134.59    5.20
   1   7  -2    0.10    0.50
   1   7  -2   -0.40    0.50
   1   7  -2   -0.50    0.60
   1   7  -2   -0.40    0.60
   1   7  -2    0.50    0.50
   1   7  -2    0.10    0.50
  -1  -7   2   -0.10    0.60
  -1  -7   2    0.00    0.40
  -1  -7   2   -0.10    0.50
  -1  -7   2    1.00    0.70
  -1  -7   2    0.50    0.50
  -1  -7   2    0.40    0.60
  -1  -7   2    0.60    0.70
   0   7  -2  209.38    7.30
   0   7  -2  209.48    7.50
   0   7  -2  216.88    7.50
[truncated: 2,303,147 more chars]
