# Supplementary material for: Bis‐Dichlorosilyl Functionalized C4‐Cumulene With Unique Bonding Scenario
Source: Chemistry. 2026 Jan 16;32(12):e01556. doi: 10.1002/chem.202501556 (PMC13037364; doi:10.1002/chem.202501556)
Supplement: Supplementary file 2 — Supporting File2: chem70652‐sup‐0002‐SuppMat.Zip [file CHEM-32-e01556-s001.zip › CIF_Compound 2.cif]

 
data_2
 
_audit_creation_method            'SHELXL-2018/3'
_shelx_SHELXL_version_number      '2018/3'
_chemical_name_systematic         ?
_chemical_name_common             ?
_chemical_melting_point           ?
_chemical_formula_moiety          'C46 H56 Cl4 N4 Si2'
_chemical_formula_sum
 'C46 H56 Cl4 N4 Si2' 
_chemical_formula_weight          862.92

loop_
 _atom_type_symbol
 _atom_type_description
 _atom_type_scat_dispersion_real
 _atom_type_scat_dispersion_imag
 _atom_type_scat_source
 'C'  'C'   0.0033   0.0016
 'International Tables Vol C Tables 4.2.6.8 and 6.1.1.4'
 'H'  'H'   0.0000   0.0000
 'International Tables Vol C Tables 4.2.6.8 and 6.1.1.4'
 'N'  'N'   0.0061   0.0033
 'International Tables Vol C Tables 4.2.6.8 and 6.1.1.4'
 'Si'  'Si'   0.0817   0.0704
 'International Tables Vol C Tables 4.2.6.8 and 6.1.1.4'
 'Cl'  'Cl'   0.1484   0.1585
 'International Tables Vol C Tables 4.2.6.8 and 6.1.1.4'
 
_space_group_crystal_system       monoclinic
_space_group_IT_number            14
_space_group_name_H-M_alt         'P 21/c'
_space_group_name_Hall            '-P 2ybc'
 
_shelx_space_group_comment
;
The symmetry employed for this shelxl refinement is uniquely defined
by the following loop, which should always be used as a source of
symmetry information in preference to the above space-group names.
They are only intended as comments.
;
 
loop_
 _space_group_symop_operation_xyz
 'x, y, z'
 '-x, y+1/2, -z+1/2'
 '-x, -y, -z'
 'x, -y-1/2, z-1/2'
 
_cell_length_a                    10.373(2)
_cell_length_b                    18.725(4)
_cell_length_c                    12.465(3)
_cell_angle_alpha                 90
_cell_angle_beta                  109.86(2)
_cell_angle_gamma                 90
_cell_volume                      2277.1(9)
_cell_formula_units_Z             2
_cell_measurement_temperature     100(2)
_cell_measurement_reflns_used     9583
_cell_measurement_theta_min       2.175
_cell_measurement_theta_max       26.381
 
_exptl_crystal_description        block
_exptl_crystal_colour             colourless
_exptl_crystal_density_meas       ?
_exptl_crystal_density_method     ?
_exptl_crystal_density_diffrn     1.259          
_exptl_crystal_F_000              912
_exptl_transmission_factor_min    ?
_exptl_transmission_factor_max    ?
_exptl_crystal_size_max           0.253
_exptl_crystal_size_mid           0.083
_exptl_crystal_size_min           0.074
_exptl_absorpt_coefficient_mu     0.349
_shelx_estimated_absorpt_T_min    0.917
_shelx_estimated_absorpt_T_max    0.975
_exptl_absorpt_correction_type    multi-scan
_exptl_absorpt_correction_T_min   0.7021
_exptl_absorpt_correction_T_max   0.7454
_exptl_absorpt_process_details    'SADABS-2016/2'
_exptl_absorpt_special_details    ?
_diffrn_ambient_temperature       100(2)
_diffrn_radiation_wavelength      0.71073
_diffrn_radiation_type            MoK\a
_diffrn_source                    'Incoatec Microsource'
_diffrn_detector_type             'Bruker Photon III C7 CMOS'
_diffrn_measurement_device_type   'Bruker Smart APEX II Quazar'
_diffrn_measurement_method        '\f and \w scans'
_diffrn_detector_area_resol_mean  ?
_diffrn_reflns_number             176882
_diffrn_reflns_av_unetI/netI      0.0077
_diffrn_reflns_av_R_equivalents   0.0285
_diffrn_reflns_limit_h_min        -12
_diffrn_reflns_limit_h_max        12
_diffrn_reflns_limit_k_min        -23
_diffrn_reflns_limit_k_max        23
_diffrn_reflns_limit_l_min        -15
_diffrn_reflns_limit_l_max        15
_diffrn_reflns_theta_min          2.049
_diffrn_reflns_theta_max          26.388
_diffrn_reflns_theta_full         25.242
_diffrn_measured_fraction_theta_max   0.999
_diffrn_measured_fraction_theta_full  0.999
_diffrn_reflns_Laue_measured_fraction_max    0.999
_diffrn_reflns_Laue_measured_fraction_full   0.999
_diffrn_reflns_point_group_measured_fraction_max   0.999
_diffrn_reflns_point_group_measured_fraction_full  0.999
_reflns_number_total              4660
_reflns_number_gt                 4468
_reflns_threshold_expression      'I > 2\s(I)'
_reflns_Friedel_coverage          0.000
_reflns_Friedel_fraction_max      .
_reflns_Friedel_fraction_full     .
 
_reflns_special_details
;
 Reflections were merged by SHELXL according to the crystal
 class for the calculation of statistics and refinement.
 
 _reflns_Friedel_fraction is defined as the number of unique
 Friedel pairs measured divided by the number that would be
 possible theoretically, ignoring centric projections and
 systematic absences.
;
 
_computing_data_collection        'Bruker APEX2 v2012.2'
_computing_cell_refinement        'Bruker SAINT V8.40B'
_computing_data_reduction         'Bruker SAINT V8.40B'
_computing_structure_solution     'SHELXT(Sheldrick,Acta Cryst.(2015)A71,3-8)'
_computing_structure_refinement 'SHELXL-2018/3 (Sheldrick, 2018)'
_computing_molecular_graphics     'XP Version 5.1'
_computing_publication_material   'XP Version 5.1'
_refine_special_details           ?
_refine_ls_structure_factor_coef  Fsqd
_refine_ls_matrix_type            full
_refine_ls_weighting_scheme       calc
_refine_ls_weighting_details
'w=1/[\s^2^(Fo^2^)+(0.0258P)^2^+1.4301P] where P=(Fo^2^+2Fc^2^)/3'
_atom_sites_solution_primary      ?
_atom_sites_solution_secondary    ?
_atom_sites_solution_hydrogens    geom
_refine_ls_hydrogen_treatment     constr
_refine_ls_extinction_method      none
_refine_ls_extinction_coef        .
_refine_ls_number_reflns          4660
_refine_ls_number_parameters      259
_refine_ls_number_restraints      0
_refine_ls_R_factor_all           0.0281
_refine_ls_R_factor_gt            0.0267
_refine_ls_wR_factor_ref          0.0663
_refine_ls_wR_factor_gt           0.0655
_refine_ls_goodness_of_fit_ref    1.061
_refine_ls_restrained_S_all       1.061
_refine_ls_shift/su_max           0.001
_refine_ls_shift/su_mean          0.000
 
loop_
 _atom_site_label
 _atom_site_type_symbol
 _atom_site_fract_x
 _atom_site_fract_y
 _atom_site_fract_z
 _atom_site_U_iso_or_equiv
 _atom_site_adp_type
 _atom_site_occupancy
 _atom_site_site_symmetry_order  
 _atom_site_calc_flag
 _atom_site_refinement_flags_posn
 _atom_site_refinement_flags_adp
 _atom_site_refinement_flags_occupancy
 _atom_site_disorder_assembly
 _atom_site_disorder_group
Cl1 Cl 0.52897(3) 0.39434(2) 0.12738(2) 0.01889(8) Uani 1 1 d . . . . .
C2 C 0.13588(12) 0.35904(6) 0.18969(10) 0.0153(2) Uani 1 1 d . . . . .
N2 N 0.33072(10) 0.44526(5) 0.22176(8) 0.0129(2) Uani 1 1 d . . . . .
N1 N 0.38745(10) 0.34516(5) 0.30871(9) 0.0145(2) Uani 1 1 d . . . . .
C1 C 0.27929(12) 0.38514(6) 0.24264(10) 0.0131(2) Uani 1 1 d . . . . .
Si1 Si 0.51381(3) 0.40550(2) 0.29067(3) 0.01228(8) Uani 1 1 d . . . . .
Cl2 Cl 0.69993(3) 0.34300(2) 0.36924(3) 0.02237(8) Uani 1 1 d . . . . .
C3 C 0.02700(13) 0.38360(7) 0.22064(11) 0.0176(2) Uani 1 1 d . . . . .
H3 H 0.041885 0.419302 0.277728 0.021 Uiso 1 1 calc R U . . .
C4 C -0.10366(13) 0.35589(8) 0.16804(12) 0.0248(3) Uani 1 1 d . . . . .
H4 H -0.177556 0.371780 0.190672 0.030 Uiso 1 1 calc R U . . .
C5 C -0.12637(14) 0.30516(8) 0.08269(13) 0.0291(3) Uani 1 1 d . . . . .
H5 H -0.215869 0.286490 0.046654 0.035 Uiso 1 1 calc R U . . .
C6 C -0.01907(16) 0.28168(8) 0.04991(13) 0.0294(3) Uani 1 1 d . . . . .
H6 H -0.035329 0.247845 -0.010023 0.035 Uiso 1 1 calc R U . . .
C7 C 0.11257(14) 0.30748(7) 0.10446(12) 0.0230(3) Uani 1 1 d . . . . .
H7 H 0.186784 0.289985 0.083691 0.028 Uiso 1 1 calc R U . . .
C8 C 0.38888(14) 0.27980(7) 0.37882(11) 0.0194(3) Uani 1 1 d . . . . .
C9 C 0.47551(15) 0.29715(8) 0.50291(12) 0.0267(3) Uani 1 1 d . . . . .
H9A H 0.432514 0.336259 0.530721 0.040 Uiso 1 1 calc R U . . .
H9B H 0.567799 0.311478 0.506631 0.040 Uiso 1 1 calc R U . . .
H9C H 0.481462 0.254784 0.550512 0.040 Uiso 1 1 calc R U . . .
C10 C 0.44780(16) 0.21721(7) 0.33160(14) 0.0288(3) Uani 1 1 d . . . . .
H10A H 0.388791 0.207356 0.253038 0.043 Uiso 1 1 calc R U . . .
H10B H 0.452231 0.174803 0.378797 0.043 Uiso 1 1 calc R U . . .
H10C H 0.540136 0.229353 0.332697 0.043 Uiso 1 1 calc R U . . .
C11 C 0.24618(15) 0.25806(7) 0.37822(12) 0.0254(3) Uani 1 1 d . . . . .
H11A H 0.189071 0.244424 0.300724 0.038 Uiso 1 1 calc R U . . .
H11B H 0.203756 0.298381 0.403776 0.038 Uiso 1 1 calc R U . . .
H11C H 0.254462 0.217473 0.429775 0.038 Uiso 1 1 calc R U . . .
C12 C 0.26364(12) 0.50527(7) 0.14483(11) 0.0173(2) Uani 1 1 d . . . . .
C13 C 0.16816(14) 0.54501(7) 0.19453(13) 0.0261(3) Uani 1 1 d . . . . .
H13A H 0.133903 0.588363 0.149912 0.039 Uiso 1 1 calc R U . . .
H13B H 0.218573 0.558013 0.273912 0.039 Uiso 1 1 calc R U . . .
H13C H 0.090766 0.514125 0.191626 0.039 Uiso 1 1 calc R U . . .
C14 C 0.18727(14) 0.47901(8) 0.02353(11) 0.0261(3) Uani 1 1 d . . . . .
H14A H 0.151851 0.520087 -0.026544 0.039 Uiso 1 1 calc R U . . .
H14B H 0.110826 0.448325 0.023752 0.039 Uiso 1 1 calc R U . . .
H14C H 0.250227 0.451798 -0.004305 0.039 Uiso 1 1 calc R U . . .
C15 C 0.37637(13) 0.55715(7) 0.14186(12) 0.0233(3) Uani 1 1 d . . . . .
H15A H 0.334886 0.598487 0.094486 0.035 Uiso 1 1 calc R U . . .
H15B H 0.438741 0.533010 0.109664 0.035 Uiso 1 1 calc R U . . .
H15C H 0.427659 0.573171 0.219528 0.035 Uiso 1 1 calc R U . . .
C16 C 0.58957(12) 0.48417(6) 0.38619(10) 0.0143(2) Uani 1 1 d . . . . .
C17 C 0.71473(12) 0.52272(6) 0.38575(10) 0.0151(2) Uani 1 1 d . . . . .
C18 C 0.74641(13) 0.52990(7) 0.28591(11) 0.0199(3) Uani 1 1 d . . . . .
H18 H 0.687278 0.509489 0.216984 0.024 Uiso 1 1 calc R U . . .
C19 C 0.86300(13) 0.56641(7) 0.28579(11) 0.0209(3) Uani 1 1 d . . . . .
H19 H 0.881363 0.571831 0.216583 0.025 Uiso 1 1 calc R U . . .
C20 C 0.95214(14) 0.59481(8) 0.38537(12) 0.0261(3) Uani 1 1 d . . . . .
H20 H 1.033113 0.618617 0.385618 0.031 Uiso 1 1 calc R U . . .
C21 C 0.92227(17) 0.58822(10) 0.48507(13) 0.0391(4) Uani 1 1 d . . . . .
H21 H 0.982660 0.608086 0.553943 0.047 Uiso 1 1 calc R U . . .
C22 C 0.80472(15) 0.55278(9) 0.48513(12) 0.0297(3) Uani 1 1 d . . . . .
H22 H 0.785396 0.548991 0.554151 0.036 Uiso 1 1 calc R U . . .
C23 C 0.53122(12) 0.49636(6) 0.46468(10) 0.0156(2) Uani 1 1 d . . . . .
 
loop_
 _atom_site_aniso_label
 _atom_site_aniso_U_11
 _atom_site_aniso_U_22
 _atom_site_aniso_U_33
 _atom_site_aniso_U_23
 _atom_site_aniso_U_13
 _atom_site_aniso_U_12
Cl1 0.01831(15) 0.02540(16) 0.01546(14) -0.00473(11) 0.00900(11) -0.00170(11)
C2 0.0150(6) 0.0158(6) 0.0158(6) 0.0006(5) 0.0059(5) -0.0031(5)
N2 0.0106(5) 0.0137(5) 0.0140(5) 0.0007(4) 0.0038(4) 0.0001(4)
N1 0.0148(5) 0.0137(5) 0.0162(5) 0.0019(4) 0.0069(4) 0.0009(4)
C1 0.0141(6) 0.0150(5) 0.0123(5) -0.0029(4) 0.0071(4) 0.0002(4)
Si1 0.01092(15) 0.01432(16) 0.01203(15) -0.00035(12) 0.00447(12) 0.00083(12)
Cl2 0.01518(15) 0.02309(16) 0.02787(17) 0.00479(12) 0.00605(12) 0.00638(11)
C3 0.0166(6) 0.0191(6) 0.0184(6) 0.0020(5) 0.0076(5) -0.0001(5)
C4 0.0152(6) 0.0288(7) 0.0313(7) 0.0076(6) 0.0088(5) -0.0002(5)
C5 0.0189(7) 0.0283(7) 0.0328(8) 0.0046(6) -0.0006(6) -0.0104(6)
C6 0.0328(8) 0.0252(7) 0.0262(7) -0.0071(6) 0.0047(6) -0.0112(6)
C7 0.0244(7) 0.0233(7) 0.0236(7) -0.0060(5) 0.0109(5) -0.0055(5)
C8 0.0245(7) 0.0138(6) 0.0229(6) 0.0056(5) 0.0120(5) 0.0030(5)
C9 0.0323(8) 0.0265(7) 0.0221(7) 0.0098(6) 0.0102(6) 0.0052(6)
C10 0.0361(8) 0.0148(6) 0.0416(8) 0.0031(6) 0.0212(7) 0.0047(6)
C11 0.0311(7) 0.0201(6) 0.0305(7) 0.0072(6) 0.0177(6) -0.0003(5)
C12 0.0131(6) 0.0164(6) 0.0200(6) 0.0056(5) 0.0025(5) 0.0010(5)
C13 0.0222(7) 0.0192(6) 0.0385(8) 0.0059(6) 0.0124(6) 0.0059(5)
C14 0.0231(7) 0.0291(7) 0.0197(7) 0.0071(6) -0.0011(5) -0.0018(6)
C15 0.0179(6) 0.0206(6) 0.0287(7) 0.0096(5) 0.0042(5) -0.0014(5)
C16 0.0127(5) 0.0167(6) 0.0129(5) -0.0004(4) 0.0037(4) 0.0005(4)
C17 0.0128(5) 0.0164(6) 0.0170(6) -0.0013(5) 0.0064(5) 0.0008(4)
C18 0.0165(6) 0.0276(7) 0.0153(6) -0.0028(5) 0.0051(5) -0.0035(5)
C19 0.0198(6) 0.0260(7) 0.0202(6) 0.0000(5) 0.0111(5) -0.0018(5)
C20 0.0219(7) 0.0326(7) 0.0284(7) -0.0083(6) 0.0143(6) -0.0122(6)
C21 0.0332(8) 0.0631(11) 0.0240(7) -0.0180(7) 0.0138(6) -0.0287(8)
C22 0.0276(7) 0.0467(9) 0.0189(7) -0.0097(6) 0.0133(6) -0.0162(7)
C23 0.0126(5) 0.0170(6) 0.0157(6) -0.0018(4) 0.0028(4) -0.0021(4)
 
_geom_special_details
;
 All esds (except the esd in the dihedral angle between two l.s. planes)
 are estimated using the full covariance matrix.  The cell esds are taken
 into account individually in the estimation of esds in distances, angles
 and torsion angles; correlations between esds in cell parameters are only
 used when they are defined by crystal symmetry.  An approximate (isotropic)
 treatment of cell esds is used for estimating esds involving l.s. planes.
;
 
loop_
 _geom_bond_atom_site_label_1
 _geom_bond_atom_site_label_2
 _geom_bond_distance
 _geom_bond_site_symmetry_2
 _geom_bond_publ_flag
Cl1 Si1 2.1045(6) . ?
C2 C3 1.3900(17) . ?
C2 C7 1.3944(18) . ?
C2 C1 1.4900(17) . ?
N2 C1 1.3092(15) . ?
N2 C12 1.4876(15) . ?
N2 Si1 1.9470(11) . ?
N1 C1 1.3674(16) . ?
N1 C8 1.5010(15) . ?
N1 Si1 1.8016(11) . ?
C1 Si1 2.3308(13) . ?
Si1 C16 1.8893(13) . ?
Si1 Cl2 2.1843(6) . ?
C3 C4 1.3901(19) . ?
C4 C5 1.386(2) . ?
C5 C6 1.381(2) . ?
C6 C7 1.389(2) . ?
C8 C10 1.5290(18) . ?
C8 C11 1.5328(19) . ?
C8 C9 1.537(2) . ?
C12 C13 1.5281(18) . ?
C12 C14 1.5302(18) . ?
C12 C15 1.5303(17) . ?
C16 C23 1.3333(17) . ?
C16 C17 1.4872(16) . ?
C17 C22 1.3918(19) . ?
C17 C18 1.3974(17) . ?
C18 C19 1.3896(18) . ?
C19 C20 1.3779(19) . ?
C20 C21 1.385(2) . ?
C21 C22 1.388(2) . ?
C23 C23 1.265(2) 3_666 ?
 
loop_
 _geom_angle_atom_site_label_1
 _geom_angle_atom_site_label_2
 _geom_angle_atom_site_label_3
 _geom_angle
 _geom_angle_site_symmetry_1
 _geom_angle_site_symmetry_3
 _geom_angle_publ_flag
C3 C2 C7 119.58(12) . . ?
C3 C2 C1 123.47(11) . . ?
C7 C2 C1 116.95(11) . . ?
C1 N2 C12 130.14(10) . . ?
C1 N2 Si1 89.19(7) . . ?
C12 N2 Si1 138.23(8) . . ?
C1 N1 C8 129.86(10) . . ?
C1 N1 Si1 93.69(7) . . ?
C8 N1 Si1 136.08(8) . . ?
N2 C1 N1 106.51(10) . . ?
N2 C1 C2 127.37(11) . . ?
N1 C1 C2 125.35(11) . . ?
N2 C1 Si1 56.64(6) . . ?
N1 C1 Si1 50.48(6) . . ?
C2 C1 Si1 164.85(8) . . ?
N1 Si1 C16 125.09(5) . . ?
N1 Si1 N2 69.69(5) . . ?
C16 Si1 N2 96.57(5) . . ?
N1 Si1 Cl1 110.80(4) . . ?
C16 Si1 Cl1 122.36(4) . . ?
N2 Si1 Cl1 89.62(4) . . ?
N1 Si1 Cl2 100.24(4) . . ?
C16 Si1 Cl2 91.16(4) . . ?
N2 Si1 Cl2 169.67(3) . . ?
Cl1 Si1 Cl2 92.03(2) . . ?
N1 Si1 C1 35.84(4) . . ?
C16 Si1 C1 117.63(5) . . ?
N2 Si1 C1 34.17(4) . . ?
Cl1 Si1 C1 98.61(4) . . ?
Cl2 Si1 C1 135.56(4) . . ?
C2 C3 C4 119.97(12) . . ?
C5 C4 C3 120.15(13) . . ?
C6 C5 C4 120.10(13) . . ?
C5 C6 C7 120.10(13) . . ?
C6 C7 C2 120.06(13) . . ?
N1 C8 C10 109.09(10) . . ?
N1 C8 C11 113.28(10) . . ?
C10 C8 C11 107.83(11) . . ?
N1 C8 C9 107.48(10) . . ?
C10 C8 C9 112.09(12) . . ?
C11 C8 C9 107.13(11) . . ?
N2 C12 C13 109.40(10) . . ?
N2 C12 C14 111.47(10) . . ?
C13 C12 C14 111.58(11) . . ?
N2 C12 C15 107.53(10) . . ?
C13 C12 C15 107.85(11) . . ?
C14 C12 C15 108.87(11) . . ?
C23 C16 C17 122.28(11) . . ?
C23 C16 Si1 113.61(9) . . ?
C17 C16 Si1 123.56(8) . . ?
C22 C17 C18 117.66(11) . . ?
C22 C17 C16 121.02(11) . . ?
C18 C17 C16 121.31(11) . . ?
C19 C18 C17 121.09(12) . . ?
C20 C19 C18 120.45(12) . . ?
C19 C20 C21 119.20(13) . . ?
C20 C21 C22 120.49(13) . . ?
C21 C22 C17 121.09(13) . . ?
C23 C23 C16 175.10(17) 3_666 . ?
 
_refine_diff_density_max    0.380
_refine_diff_density_min   -0.221
_refine_diff_density_rms    0.041

_shelx_res_file
;
TITL sad_a.res in P2(1)/c
    sad_a.res
    created by SHELXL-2018/3 at 15:12:18 on 12-Aug-2024
REM Old TITL sad in P2(1)/c
REM SHELXT solution in P2(1)/c: R1 0.168, Rweak 0.009, Alpha 0.051
REM <I/s>   0.471 for   86 systematic absences,  Orientation as input
REM Formula found by SHELXT:  C22 N3 Si Cl2
CELL  0.71073  10.373  18.725  12.465   90.00  109.86   90.00
ZERR    2.000   0.002   0.004   0.003    0.00    0.02    0.00
LATT  1
SYMM -X, 1/2+Y, 1/2-Z
SFAC C H N SI CL
UNIT 92 112 8 4 8
OMIT 1 0 0
TEMP -173.150
SIZE 0.074 0.083 0.253
L.S. 10
BOND
LIST 4
acta
FMAP 2
PLAN 20
WGHT    0.025800    1.430100
FVAR       0.63899
CL1   5    0.528968    0.394340    0.127376    11.00000    0.01831    0.02540 =
         0.01546   -0.00473    0.00900   -0.00170
C2    1    0.135881    0.359035    0.189687    11.00000    0.01505    0.01575 =
         0.01578    0.00062    0.00593   -0.00307
N2    3    0.330719    0.445258    0.221757    11.00000    0.01060    0.01371 =
         0.01403    0.00074    0.00378    0.00005
N1    3    0.387449    0.345156    0.308707    11.00000    0.01481    0.01374 =
         0.01617    0.00188    0.00689    0.00090
C1    1    0.279285    0.385141    0.242636    11.00000    0.01411    0.01498 =
         0.01226   -0.00293    0.00708    0.00021
SI1   4    0.513813    0.405499    0.290668    11.00000    0.01092    0.01432 =
         0.01203   -0.00035    0.00447    0.00083
CL2   5    0.699928    0.342997    0.369241    11.00000    0.01518    0.02309 =
         0.02787    0.00479    0.00605    0.00638
C3    1    0.027005    0.383596    0.220645    11.00000    0.01663    0.01907 =
         0.01835    0.00197    0.00755   -0.00007
AFIX  43
H3    2    0.041885    0.419302    0.277728    11.00000   -1.20000
AFIX   0
C4    1   -0.103661    0.355892    0.168045    11.00000    0.01520    0.02880 =
         0.03126    0.00761    0.00885   -0.00016
AFIX  43
H4    2   -0.177556    0.371780    0.190672    11.00000   -1.20000
AFIX   0
C5    1   -0.126370    0.305158    0.082689    11.00000    0.01893    0.02828 =
         0.03284    0.00459   -0.00061   -0.01040
AFIX  43
H5    2   -0.215869    0.286490    0.046654    11.00000   -1.20000
AFIX   0
C6    1   -0.019072    0.281683    0.049914    11.00000    0.03280    0.02519 =
         0.02622   -0.00712    0.00467   -0.01120
AFIX  43
H6    2   -0.035329    0.247845   -0.010023    11.00000   -1.20000
AFIX   0
C7    1    0.112567    0.307481    0.104464    11.00000    0.02439    0.02325 =
         0.02356   -0.00599    0.01094   -0.00548
AFIX  43
H7    2    0.186784    0.289985    0.083691    11.00000   -1.20000
AFIX   0
C8    1    0.388884    0.279799    0.378820    11.00000    0.02449    0.01382 =
         0.02292    0.00560    0.01204    0.00303
C9    1    0.475509    0.297151    0.502908    11.00000    0.03233    0.02651 =
         0.02208    0.00981    0.01017    0.00524
AFIX 137
H9A   2    0.432514    0.336259    0.530721    11.00000   -1.50000
H9B   2    0.567799    0.311478    0.506631    11.00000   -1.50000
H9C   2    0.481462    0.254784    0.550512    11.00000   -1.50000
AFIX   0
C10   1    0.447799    0.217209    0.331599    11.00000    0.03608    0.01479 =
         0.04162    0.00312    0.02119    0.00468
AFIX 137
H10A  2    0.388791    0.207356    0.253038    11.00000   -1.50000
H10B  2    0.452231    0.174803    0.378797    11.00000   -1.50000
H10C  2    0.540136    0.229353    0.332697    11.00000   -1.50000
AFIX   0
C11   1    0.246176    0.258059    0.378220    11.00000    0.03113    0.02009 =
         0.03049    0.00723    0.01771   -0.00027
AFIX 137
H11A  2    0.189071    0.244424    0.300724    11.00000   -1.50000
H11B  2    0.203756    0.298381    0.403776    11.00000   -1.50000
H11C  2    0.254462    0.217473    0.429775    11.00000   -1.50000
AFIX   0
C12   1    0.263637    0.505267    0.144829    11.00000    0.01315    0.01639 =
         0.01995    0.00561    0.00250    0.00096
C13   1    0.168158    0.545006    0.194526    11.00000    0.02220    0.01915 =
         0.03852    0.00595    0.01239    0.00589
AFIX 137
H13A  2    0.133903    0.588363    0.149912    11.00000   -1.50000
H13B  2    0.218573    0.558013    0.273912    11.00000   -1.50000
H13C  2    0.090766    0.514125    0.191626    11.00000   -1.50000
AFIX   0
C14   1    0.187271    0.479009    0.023529    11.00000    0.02315    0.02912 =
         0.01970    0.00708   -0.00115   -0.00181
AFIX 137
H14A  2    0.151851    0.520087   -0.026544    11.00000   -1.50000
H14B  2    0.110826    0.448325    0.023752    11.00000   -1.50000
H14C  2    0.250227    0.451798   -0.004305    11.00000   -1.50000
AFIX   0
C15   1    0.376366    0.557148    0.141860    11.00000    0.01787    0.02057 =
         0.02869    0.00959    0.00419   -0.00137
AFIX 137
H15A  2    0.334886    0.598487    0.094486    11.00000   -1.50000
H15B  2    0.438741    0.533010    0.109664    11.00000   -1.50000
H15C  2    0.427659    0.573171    0.219528    11.00000   -1.50000
AFIX   0
C16   1    0.589566    0.484170    0.386192    11.00000    0.01274    0.01666 =
         0.01292   -0.00043    0.00373    0.00051
C17   1    0.714729    0.522725    0.385751    11.00000    0.01280    0.01642 =
         0.01698   -0.00129    0.00635    0.00078
C18   1    0.746414    0.529903    0.285911    11.00000    0.01649    0.02760 =
         0.01534   -0.00283    0.00514   -0.00349
AFIX  43
H18   2    0.687278    0.509489    0.216984    11.00000   -1.20000
AFIX   0
C19   1    0.862997    0.566412    0.285792    11.00000    0.01983    0.02596 =
         0.02019   -0.00004    0.01113   -0.00176
AFIX  43
H19   2    0.881363    0.571831    0.216583    11.00000   -1.20000
AFIX   0
C20   1    0.952140    0.594806    0.385369    11.00000    0.02192    0.03256 =
         0.02836   -0.00835    0.01434   -0.01217
AFIX  43
H20   2    1.033113    0.618617    0.385618    11.00000   -1.20000
AFIX   0
C21   1    0.922270    0.588215    0.485069    11.00000    0.03319    0.06309 =
         0.02404   -0.01798    0.01381   -0.02874
AFIX  43
H21   2    0.982660    0.608086    0.553943    11.00000   -1.20000
AFIX   0
C22   1    0.804721    0.552782    0.485134    11.00000    0.02757    0.04674 =
         0.01886   -0.00967    0.01334   -0.01617
AFIX  43
H22   2    0.785396    0.548991    0.554151    11.00000   -1.20000
AFIX   0
C23   1    0.531219    0.496356    0.464678    11.00000    0.01258    0.01703 =
         0.01571   -0.00182    0.00283   -0.00210
HKLF 4


REM  sad_a.res in P2(1)/c
REM wR2 = 0.0663, GooF = S = 1.061, Restrained GooF = 1.061 for all data
REM R1 = 0.0267 for 4468 Fo > 4sig(Fo) and 0.0281 for all 4660 data
REM 259 parameters refined using 0 restraints

END

WGHT      0.0258      1.4300

REM Highest difference peak  0.380,  deepest hole -0.221,  1-sigma level  0.041
Q1    1   0.5597  0.4499  0.3374  11.00000  0.05    0.38
Q2    1   0.2059  0.3719  0.2149  11.00000  0.05    0.34
Q3    1   0.4564  0.3664  0.3149  11.00000  0.05    0.31
Q4    1   0.3211  0.2719  0.3815  11.00000  0.05    0.31
Q5    1   0.4396  0.2862  0.4389  11.00000  0.05    0.30
Q6    1   0.4242  0.2495  0.3578  11.00000  0.05    0.29
Q7    1   0.2204  0.5247  0.1718  11.00000  0.05    0.29
Q8    1   0.2950  0.4734  0.1866  11.00000  0.05    0.28
Q9    1   0.0847  0.3736  0.1982  11.00000  0.05    0.28
Q10   1   0.7370  0.5551  0.4248  11.00000  0.05    0.27
Q11   1   0.3127  0.5292  0.1456  11.00000  0.05    0.27
Q12   1   0.1241  0.3295  0.1563  11.00000  0.05    0.27
Q13   1   0.4037  0.4392  0.2396  11.00000  0.05    0.26
Q14   1   0.6467  0.5088  0.3803  11.00000  0.05    0.26
Q15   1   0.2217  0.4911  0.0891  11.00000  0.05    0.25
Q16   1   0.7184  0.5320  0.3373  11.00000  0.05    0.25
Q17   1   0.3866  0.3156  0.3391  11.00000  0.05    0.25
Q18   1   0.2980  0.4150  0.2201  11.00000  0.05    0.24
Q19   1   0.6665  0.3616  0.4195  11.00000  0.05    0.24
Q20   1   0.3301  0.3589  0.2821  11.00000  0.05    0.22
;
_shelx_res_checksum   50327

_shelx_hkl_file
;
   1   0   0 2051.69   34.00
   2   0   0  800.52   17.80
   2   0   0  809.42   17.60
   2   0   0  814.02   15.70
   2   0   0  834.12   15.90
   2   0   0  772.12   14.50
   2   0   0  794.52   14.40
   2   0   0  801.52   14.20
   2   0   0  796.52   14.10
   2   0   0  832.02   14.90
   2   0   0  809.32   14.50
   2   0   0  810.92   14.60
   2   0   0  803.92   17.80
   2   0   0  800.72   17.50
   2   0   0  791.72   17.00
   2   0   0  823.92   17.00
   2   0   0  823.62   18.10
  -2   0   0  802.62   18.40
  -2   0   0  799.42   17.70
  -2   0   0  804.72   17.80
   2   0   0  804.02   15.70
   2   0   0  806.02   15.60
   2   0   0  803.82   15.30
   2   0   0  804.62   15.20
   2   0   0  842.82   16.00
  -2   0   0  818.82   14.60
  -2   0   0  825.02   17.80
  -2   0   0  819.32   17.10
  -2   0   0  800.52   16.50
  -2   0   0  801.42   15.00
  -2   0   0  811.62   15.70
  -2   0   0  802.32   15.20
  -2   0   0  794.82   15.00
  -2   0   0  807.82   16.20
  -2   0   0  800.62   15.70
  -2   0   0  798.92   15.70
  -2   0   0  795.52   14.50
  -2   0   0  833.22   14.30
  -2   0   0  783.32   14.00
  -2   0   0  801.52   14.50
   3   0   0 2322.17   38.90
   3   0   0 2267.77   39.90
   3   0   0 2361.26   41.00
   3   0   0 2300.07   40.70
   3   0   0 2316.27   40.90
  -3   0   0 2334.47   43.00
  -3   0   0 2288.97   42.00
  -3   0   0 2365.46   45.70
  -3   0   0 2310.97   44.00
  -3   0   0 2348.57   44.20
   3   0   0 2348.57   40.80
   3   0   0 2371.26   40.60
   3   0   0 2309.17   39.90
   3   0   0 2269.17   38.10
  -3   0   0 2349.86   40.70
  -3   0   0 2341.87   40.00
  -3   0   0 2282.27   39.50
  -3   0   0 2344.47   41.60
  -3   0   0 2317.97   40.80
  -3   0   0 2337.87   40.70
  -3   0   0 2345.57   38.30
  -3   0   0 2273.87   37.90
  -3   0   0 2352.46   39.70
  -3   0   0 2299.77   38.60
  -3   0   0 2333.57   38.90
  -3   0   0 2356.46   44.20
   3   0   0 2397.46   44.10
   3   0   0 2335.67   38.70
   3   0   0 2337.67   38.30
   3   0   0 2311.37   44.50
   3   0   0 2339.67   44.00
   3   0   0 2315.67   44.30
   3   0   0 2351.16   44.40
   3   0   0 2329.77   39.20
   3   0   0 2311.37   42.90
   3   0   0 2277.47   42.60
   3   0   0 2269.27   38.60
   3   0   0 2336.47   39.00
  -4   0   0 1542.95   27.80
  -4   0   0 1565.34   29.30
  -4   0   0 1522.85   26.50
  -4   0   0 1455.45   28.60
  -4   0   0 1483.65   27.50
  -4   0   0 1545.05   27.70
  -4   0   0 1525.75   33.90
  -4   0   0 1516.15   32.80
  -4   0   0 1501.65   31.40
  -4   0   0 1507.95   35.60
  -4   0   0 1499.25   33.80
   4   0   0 1549.74   28.10
   4   0   0 1545.25   27.60
   4   0   0 1517.45   27.80
  -4   0   0 1493.15   27.00
  -4   0   0 1466.45   29.90
  -4   0   0 1552.74   30.10
  -4   0   0 1504.15   29.80
   4   0   0 1501.85   26.90
  -4   0   0 1532.15   28.50
  -4   0   0 1466.05   30.90
   4   0   0 1564.94   34.10
   4   0   0 1504.05   34.10
   4   0   0 1494.05   29.90
   4   0   0 1504.85   34.10
   4   0   0 1576.84   34.20
   4   0   0 1550.74   32.80
   4   0   0 1519.85   32.50
   4   0   0 1580.54   34.50
   4   0   0 1527.05   30.20
   4   0   0 1493.15   27.70
   4   0   0 1562.74   27.80
   4   0   0 1528.25   27.10
  -4   0   0 1556.64   34.10
   4   0   0 1556.44   30.00
   4   0   0 1504.35   29.10
   4   0   0 1481.45   29.00
   4   0   0 1520.55   30.10
   4   0   0 1541.55   30.20
   5   0   0 3414.06   60.49
   5   0   0 3354.36   60.39
   5   0   0 3369.16   60.59
   5   0   0 3306.17   57.29
  -5   0   0 3417.86   66.19
   5   0   0 3392.76   56.49
   5   0   0 3358.76   56.29
   5   0   0 3370.76   57.49
   5   0   0 3387.06   57.09
   5   0   0 3317.77   57.19
   5   0   0 3345.67   66.39
  -5   0   0 3374.26   57.09
   5   0   0 3256.67   66.09
   5   0   0 3505.05   66.59
  -5   0   0 3313.37   58.09
  -5   0   0 3292.77   61.99
  -5   0   0 3357.86   55.59
  -5   0   0 3409.56   59.09
   5   0   0 3394.46   65.99
   5   0   0 3403.26   64.39
   5   0   0 3356.06   63.99
   5   0   0 3436.86   57.29
   5   0   0 3406.66   59.39
  -5   0   0 3489.25   60.79
  -5   0   0 3420.06   65.69
   5   0   0 3306.17   60.49
   5   0   0 3469.45   60.59
   5   0   0 3372.06   59.29
  -5   0   0 3460.75   57.29
  -5   0   0 3392.56   64.29
  -5   0   0 3368.86   62.29
  -5   0   0 3371.06   68.99
  -5   0   0 3422.26   60.29
  -5   0   0 3382.66   59.19
   5   0   0 3311.87   65.49
  -5   0   0 3387.06   56.39
   6   0   0  487.35   14.50
   6   0   0  469.25   12.80
   6   0   0  467.75   14.30
  -6   0   0  478.35   16.50
   6   0   0  473.85   13.00
   6   0   0  469.55   12.60
   6   0   0  467.75   18.50
   6   0   0  453.25   18.40
   6   0   0  466.95   15.10
  -6   0   0  491.95   15.40
   6   0   0  461.95   15.20
   6   0   0  458.05   15.00
  -6   0   0  454.05   16.00
   6   0   0  477.05   12.80
   6   0   0  478.85   12.20
   6   0   0  471.95   12.20
   6   0   0  450.55   14.90
   6   0   0  459.55   12.90
   6   0   0  453.15   18.30
  -6   0   0  454.75   20.20
  -6   0   0  495.05   19.10
  -6   0   0  484.25   18.60
  -6   0   0  481.15   15.10
  -6   0   0  460.65   13.30
   6   0   0  475.75   17.90
   6   0   0  462.35   17.40
  -6   0   0  471.65   14.80
  -6   0   0  456.45   12.60
  -6   0   0  474.85   11.40
  -6   0   0  467.45   14.10
  -6   0   0  458.05   12.60
  -6   0   0  481.55   12.70
  -6   0   0  451.05   18.30
   6   0   0  444.56   18.40
   6   0   0  463.65   14.80
   6   0   0  456.35   19.10
   7   0   0  165.38    7.70
   7   0   0  148.89    8.50
   7   0   0  151.68   11.90
   7   0   0  182.18   14.70
   7   0   0  160.68   11.10
   7   0   0  191.58   13.50
   7   0   0  152.38   11.10
   7   0   0  152.18   11.60
  -7   0   0  165.58    6.30
  -7   0   0  150.88    7.50
   7   0   0  161.98    7.20
   7   0   0  151.28    7.10
  -7   0   0  146.69    9.50
  -7   0   0  157.98   18.20
  -7   0   0  174.18   11.80
   7   0   0  165.08    9.20
   7   0   0  158.08    8.40
   7   0   0  170.18   10.00
  -7   0   0  177.28   12.30
  -7   0   0  160.48    9.00
  -7   0   0  151.98    8.70
   7   0   0  162.98    7.80
   7   0   0  163.28    7.40
  -7   0   0  145.79    7.00
   7   0   0  152.48    8.30
   7   0   0  153.08    8.80
  -7   0   0  162.28    9.90
  -7   0   0  157.58    7.10
  -7   0   0  178.28   12.10
   7   0   0  150.58    6.70
   7   0   0  152.38   11.20
   7   0   0  153.58    9.00
   7   0   0  163.98   10.50
   8   0   0  289.37   12.70
   8   0   0  274.57   15.20
   8   0   0  270.57   10.40
   8   0   0  259.37   11.80
  -8   0   0  283.17   11.10
  -8   0   0  249.48    8.60
   8   0   0  250.27   12.40
  -8   0   0  266.67   12.70
  -8   0   0  293.17   12.30
   8   0   0  261.57    9.70
   8   0   0  263.47    9.60
  -8   0   0  271.87   18.20
   8   0   0  271.77   10.20
   8   0   0  274.27   16.50
   8   0   0  243.58   15.40
  -8   0   0  271.87   10.30
   8   0   0  258.27   10.00
   8   0   0  264.77   16.20
  -8   0   0  262.17   12.30
  -8   0   0  269.27   15.90
  -8   0   0  272.17   13.90
   8   0   0  236.58   14.70
  -8   0   0  271.97   14.10
  -8   0   0  257.57   11.60
  -8   0   0  272.17   10.40
  -8   0   0  281.27   15.50
   8   0   0  261.47   15.70
  -8   0   0  239.58   15.40
   8   0   0  253.77   11.60
   8   0   0  272.47   12.80
   8   0   0  274.47   12.50
   8   0   0  270.17   10.40
  -8   0   0  290.67   10.10
  -9   0   0  530.35   18.40
   9   0   0  533.65   27.40
   9   0   0  535.35   15.30
   9   0   0  488.85   16.80
  -9   0   0  553.14   16.70
  -9   0   0  519.45   16.10
  -9   0   0  556.84   15.70
   9   0   0  516.85   18.50
  -9   0   0  524.95   19.50
  -9   0   0  561.84   25.10
  -9   0   0  539.95   23.30
   9   0   0  541.95   20.00
   9   0   0  536.25   18.50
  -9   0   0  534.45   24.80
  -9   0   0  517.35   27.70
  -9   0   0  564.54   20.20
   9   0   0  507.65   16.30
   9   0   0  462.45   20.40
  -9   0   0  527.15   18.60
   9   0   0  510.95   15.90
   9   0   0  529.95   25.20
   9   0   0  487.85   22.10
   9   0   0  490.25   23.00
  -9   0   0  505.35   21.40
 -10   0   0  329.17   20.30
 -10   0   0  353.96   13.60
 -10   0   0  355.16   16.40
 -10   0   0  348.27   20.80
 -10   0   0  351.26   16.50
 -10   0   0  341.47   13.20
 -11   0   0    3.10    5.40
 -11   0   0    5.50    2.60
 -11   0   0   10.00    3.70
 -12   0   0  327.67   23.00
 -12   0   0  362.96   15.20
 -12   0   0  329.67   17.70
   1  -1   0 1091.09   19.90
   1  -1   0 1042.40   17.20
   1  -1   0 1076.39   19.90
   1  -1   0 1058.69   17.40
  -1  -1   0 1070.89   19.60
  -1  -1   0 1041.90   18.20
  -1  -1   0 1049.70   18.00
  -1  -1   0 1092.19   17.80
  -1  -1   0 1066.49   17.20
   1  -1   0 1002.70   17.80
   1  -1   0 1023.20   20.40
   1  -1   0 1052.99   17.60
   1  -1   0 1005.60   18.70
   1  -1   0 1048.30   19.50
   1  -1   0 1063.09   17.50
   1  -1   0 1077.39   18.40
   1  -1   0 1076.69   18.20
  -1  -1   0 1063.09   19.30
  -1  -1   0 1057.49   18.90
   1  -1   0 1038.20   17.90
   1  -1   0 1045.70   19.10
   1  -1   0 1054.89   18.30
  -1   1   0 1056.29   16.80
   1   1   0 1081.69   18.90
  -1   1   0 1069.79   17.80
   1   1   0 1079.89   17.70
  -1   1   0  998.90   19.20
  -1   1   0 1078.19   18.70
   1   1   0 1041.40   17.90
   1   1   0 1087.79   18.30
   1   1   0 1070.99   19.20
   1   1   0 1061.59   19.60
  -1   1   0 1057.99   17.20
   1   1   0 1081.09   18.20
  -1   1   0  986.30   17.90
   1   1   0 1085.19   18.70
   1   1   0 1091.09   19.70
   1   1   0 1074.59   20.30
  -1   1   0  985.40   17.30
  -1   1   0 1079.69   20.50
   2  -1   0   67.39    3.20
  -2  -1   0   66.79    4.10
   2  -1   0   69.89    2.80
   2  -1   0   79.79    4.60
   2  -1   0   66.89    3.10
  -2  -1   0   65.49    2.80
   2  -1   0   69.19    3.30
   2  -1   0   72.59    2.90
   2  -1   0   72.89    2.80
  -2  -1   0   72.89    3.20
  -2  -1   0   68.99    3.30
  -2  -1   0   70.79    3.30
  -2  -1   0   68.29    2.60
  -2  -1   0   66.69    2.80
  -2  -1   0   74.29    2.70
   2  -1   0   77.09    4.40
   2  -1   0   73.79    4.40
  -2  -1   0   72.29    3.70
  -2  -1   0   72.29    4.00
  -2  -1   0   68.99    4.20
   2  -1   0   63.59    2.50
   2  -1   0   72.99    3.00
   2  -1   0   70.59    2.70
  -2  -1   0   71.59    3.30
   2  -1   0   69.69    3.50
   2  -1   0   69.49    3.40
  -2  -1   0   83.19    3.50
  -2  -1   0   72.29    2.70
   2  -1   0   70.99    2.60
   2  -1   0   71.39    4.10
   2  -1   0   69.49    4.60
   2  -1   0   65.49    4.00
  -2  -1   0   70.09    4.20
  -2  -1   0   81.49    4.40
  -2  -1   0   73.69    2.50
   2  -1   0   71.49    2.20
   2  -1   0   74.19    3.40
   2  -1   0   72.89    3.50
   2   1   0   68.59    4.00
   2   1   0   74.59    3.30
  -2   1   0   61.79    4.00
  -2   1   0   72.89    4.20
  -2   1   0   74.49    3.30
  -2   1   0   67.49    4.40
  -2   1   0   71.49    2.60
   2   1   0   71.09    3.30
  -2   1   0   71.49    2.90
  -2   1   0   72.89    2.10
  -2   1   0   67.89    2.70
  -2   1   0   70.49    4.00
  -2   1   0   69.99    3.40
  -2   1   0   68.29    3.10
   2   1   0   70.69    3.00
   2   1   0   69.99    3.30
   2   1   0   73.79    3.30
   2   1   0   71.99    2.50
  -2   1   0   64.79    3.10
  -2   1   0   67.79    3.40
   2   1   0   72.19    2.70
   2   1   0   71.49    2.70
   2   1   0   73.19    4.30
   2   1   0   74.39    3.80
   2   1   0   75.09    4.30
   2   1   0   69.19    3.30
   2   1   0   75.99    4.30
   2   1   0   78.09    4.30
   2   1   0   72.49    2.70
  -2   1   0   69.99    2.60
   2   1   0   69.39    2.70
  -2   1   0   75.19    2.80
   3  -1   0  267.87    9.70
  -3  -1   0  258.07    6.80
  -3  -1   0  263.77   10.50
  -3  -1   0  257.97    6.30
  -3  -1   0  252.17    9.80
   3  -1   0  265.77    7.90
   3  -1   0  263.07    6.70
  -3  -1   0  237.68    9.00
   3  -1   0  257.17    7.10
   3  -1   0  266.17    8.10
  -3  -1   0  259.17    6.50
  -3  -1   0  255.57    8.30
   3  -1   0  239.28    8.20
   3  -1   0  267.47   10.00
   3  -1   0  277.27   10.70
  -3  -1   0  258.97    6.80
   3  -1   0  246.18    6.80
   3  -1   0  254.67    9.80
   3  -1   0  261.97    8.40
  -3  -1   0  262.97    6.70
  -3  -1   0  260.17    9.80
  -3  -1   0  252.27    7.20
  -3  -1   0  250.37    7.90
   3  -1   0  258.67    6.00
   3  -1   0  259.57    7.10
  -3  -1   0  271.77    8.10
  -3  -1   0  250.77    7.90
   3  -1   0  256.67   10.10
   3  -1   0  261.57    7.00
   3  -1   0  261.17    7.90
   3  -1   0  256.27    6.70
  -3  -1   0  262.77   10.00
  -3  -1   0  263.07    7.30
  -3  -1   0  240.68    7.50
   3  -1   0  262.67   10.20
   3  -1   0  254.37    6.70
   3  -1   0  270.67    8.30
   3  -1   0  249.08    8.10
  -3  -1   0  256.87    8.90
   3   1   0  265.67    6.80
  -3   1   0  254.77    7.80
   3   1   0  243.28    9.50
   3   1   0  239.08    7.70
  -3   1   0  252.57    6.70
   3   1   0  241.08    9.50
   3   1   0  248.48    7.30
   3   1   0  264.37    8.00
  -3   1   0  269.37    6.90
   3   1   0  259.97    8.10
  -3   1   0  243.38    6.60
  -3   1   0  272.87    8.30
   3   1   0  266.67   10.00
   3   1   0  241.98    9.50
   3   1   0  264.37    7.00
   3   1   0  251.07    6.30
   3   1   0  258.97    7.90
   3   1   0  247.08    8.90
  -3   1   0  255.27    7.90
   3   1   0  275.87   10.40
  -3   1   0  265.17    8.60
   3   1   0  264.97    6.70
   3   1   0  265.17    6.80
  -3   1   0  260.37    9.80
  -3   1   0  245.78    7.90
  -3   1   0  249.08   10.50
  -3   1   0  251.07    9.90
  -3   1   0  248.78    9.70
  -3   1   0  255.27    5.80
  -3   1   0  255.27    7.40
   3   1   0  246.88    6.80
   3   1   0  256.87    8.00
  -3   1   0  247.58    6.60
  -4  -1   0  255.37    7.30
   4  -1   0  240.68   10.80
  -4  -1   0  243.98    9.20
   4  -1   0  249.48    8.80
  -4  -1   0  249.78    9.90
   4  -1   0  234.28   11.20
   4  -1   0  257.77   11.50
  -4  -1   0  252.37    6.80
  -4  -1   0  243.18   10.00
   4  -1   0  254.37    8.50
   4  -1   0  259.77   10.80
   4  -1   0  259.77    9.10
   4  -1   0  251.67    8.80
  -4  -1   0  244.08    7.90
   4  -1   0  245.18    7.20
   4  -1   0  239.88    7.30
   4  -1   0  245.98    7.60
   4  -1   0  247.18    7.10
  -4  -1   0  240.28    7.90
  -4  -1   0  247.58   10.80
  -4  -1   0  249.08    7.40
  -4  -1   0  242.58   10.90
   4  -1   0  243.28    6.50
  -4  -1   0  251.27   10.90
   4  -1   0  247.78    9.10
   4  -1   0  239.28    9.30
   4  -1   0  249.97   11.10
  -4  -1   0  244.88    8.20
   4  -1   0  245.38    7.70
  -4  -1   0  253.47    8.80
   4  -1   0  252.47    9.00
  -4  -1   0  252.37    6.90
  -4  -1   0  259.17   11.90
  -4  -1   0  263.17    8.90
   4  -1   0  256.47    7.60
   4  -1   0  255.87    7.70
  -4  -1   0  229.88    8.50
  -4  -1   0  257.87    7.50
   4  -1   0  258.67   11.40
   4   1   0  262.57    8.80
   4   1   0  259.67   11.10
   4   1   0  246.58    7.10
   4   1   0  239.38    6.80
   4   1   0  254.07   11.30
   4   1   0  245.98   10.10
  -4   1   0  246.08    7.20
  -4   1   0  247.68    7.40
  -4   1   0  239.78    8.50
   4   1   0  252.67   11.00
   4   1   0  240.28    8.60
   4   1   0  250.37    7.50
   4   1   0  257.17   10.80
   4   1   0  239.18    7.20
  -4   1   0  248.38   10.80
  -4   1   0  273.47   12.50
  -4   1   0  247.38   11.00
  -4   1   0  250.97   10.90
   4   1   0  271.87   11.30
   4   1   0  245.88    8.80
   4   1   0  260.77    8.80
   4   1   0  252.17    8.90
  -4   1   0  246.18    9.50
  -4   1   0  241.08    8.80
  -4   1   0  256.37    8.70
  -4   1   0  245.58    7.20
  -4   1   0  246.08    6.20
  -4   1   0  249.08    8.10
  -4   1   0  262.07    7.50
   4   1   0  253.17    7.30
   4   1   0  248.08    7.40
  -4   1   0  262.47    9.20
   4   1   0  254.57    8.40
   4   1   0  244.58    7.00
   4   1   0  230.58    7.90
   4   1   0  256.67   10.50
   5  -1   0    1.30    2.20
  -5  -1   0    0.30    0.90
   5  -1   0    0.60    1.30
   5  -1   0    1.50    0.70
   5  -1   0    1.10    1.00
  -5  -1   0    0.20    0.90
   5  -1   0    1.60    1.50
   5  -1   0    5.20    1.60
  -5  -1   0    1.40    1.70
  -5  -1   0   -0.60    1.40
  -5  -1   0   -2.50    1.60
   5  -1   0    1.50    2.00
   5  -1   0    2.10    2.10
  -5  -1   0    0.30    0.80
  -5  -1   0    0.40    0.70
   5  -1   0    0.20    0.50
  -5  -1   0    0.90    0.90
  -5  -1   0    0.70    1.10
   5  -1   0    0.20    1.30
  -5  -1   0    1.40    0.90
  -5  -1   0    0.00    1.00
   5  -1   0    2.00    1.00
   5  -1   0   -0.20    1.00
   5  -1   0    1.50    1.00
  -5  -1   0   -0.50    1.40
  -5  -1   0   -0.70    2.00
   5  -1   0   -0.50    0.90
   5  -1   0    0.50    1.20
   5  -1   0   -1.10    0.70
  -5  -1   0    0.20    1.20
   5  -1   0    6.40    2.70
   5  -1   0    1.00    2.20
  -5  -1   0    1.20    0.90
  -5  -1   0    1.10    1.60
  -5  -1   0    0.00    1.20
  -5  -1   0   -1.60    0.80
   5   1   0    0.60    1.40
   5   1   0    2.10    1.10
   5   1   0   -1.00    0.80
  -5   1   0    0.70    0.90
   5   1   0    0.40    1.00
   5   1   0    1.00    1.70
  -5   1   0   -0.20    0.70
   5   1   0    0.90    2.20
  -5   1   0    0.70    0.90
  -5   1   0    1.20    0.70
  -5   1   0   -0.90    1.00
  -5   1   0    0.80    2.00
   5   1   0    0.60    1.00
   5   1   0    0.00    2.20
   5   1   0   -0.90    0.70
   5   1   0    0.60    0.90
   5   1   0    0.60    0.80
   5   1   0   -0.20    1.10
  -5   1   0    0.90    0.50
  -5   1   0    2.50    1.30
   5   1   0   -0.10    1.00
  -5   1   0    0.40    1.20
   5   1   0   -0.30    1.80
   5   1   0   -0.50    1.70
   5   1   0    0.00    2.30
  -5   1   0    0.90    1.70
   5   1   0    0.20    1.00
   5   1   0   -0.80    2.00
  -5   1   0   -1.50    1.60
   5   1   0    1.10    1.40
   5   1   0    0.70    1.60
  -5   1   0    1.50    1.20
   5   1   0    0.30    0.90
   6  -1   0 1051.29   25.70
   6  -1   0 1088.49   26.00
  -6  -1   0 1087.59   22.70
  -6  -1   0 1088.69   30.80
  -6  -1   0 1049.00   28.30
  -6  -1   0 1116.89   25.90
   6  -1   0 1028.90   29.20
   6  -1   0 1053.79   28.00
   6  -1   0 1100.49   31.10
  -6  -1   0 1123.69   33.60
  -6  -1   0 1069.29   30.40
   6  -1   0 1062.59   25.00
  -6  -1   0 1093.09   24.30
  -6  -1   0 1077.79   24.30
  -6  -1   0 1088.59   27.50
   6  -1   0 1026.50   25.80
   6  -1   0 1082.69   24.30
  -6  -1   0 1069.29   22.80
  -6  -1   0 1123.69   26.10
   6  -1   0 1043.90   23.00
   6  -1   0 1084.19   23.40
   6  -1   0 1061.39   22.20
  -6  -1   0 1057.09   28.00
   6  -1   0 1028.10   30.70
   6  -1   0 1104.09   26.70
   6  -1   0 1084.19   25.90
  -6  -1   0 1132.39   31.00
  -6  -1   0 1097.09   24.60
  -6  -1   0 1101.09   26.10
   6  -1   0 1092.09   31.20
   6  -1   0 1071.09   23.00
   6  -1   0 1050.09   21.40
   6  -1   0 1082.49   30.70
   6  -1   0 1099.59   32.00
   6  -1   0 1031.80   22.70
  -6  -1   0 1047.90   21.50
  -6  -1   0 1047.30   21.40
   6  -1   0 1093.69   22.80
  -6  -1   0 1059.79   22.60
   6   1   0 1089.69   22.50
   6   1   0 1024.30   22.30
   6   1   0 1074.59   26.00
   6   1   0 1056.99   21.80
  -6   1   0 1058.79   27.60
   6   1   0 1077.29   25.60
  -6   1   0 1017.50   24.80
   6   1   0 1101.59   24.80
  -6   1   0 1064.29   26.20
  -6   1   0 1116.39   31.50
  -6   1   0 1045.70   22.60
   6   1   0 1052.99   26.00
  -6   1   0 1082.99   25.60
  -6   1   0 1083.19   22.90
  -6   1   0 1075.29   22.40
  -6   1   0 1066.49   24.60
   6   1   0 1063.29   30.60
   6   1   0 1069.49   22.90
   6   1   0 1079.49   30.30
   6   1   0 1070.29   30.20
   6   1   0 1087.69   22.60
   6   1   0 1031.60   31.00
   6   1   0 1071.49   25.30
  -6   1   0 1081.49   20.60
   6   1   0 1046.90   29.80
   6   1   0 1050.59   25.40
   6   1   0 1068.79   22.70
  -6   1   0 1057.09   30.20
  -6   1   0 1116.99   26.60
   6   1   0 1081.69   25.50
   6   1   0 1015.30   22.90
  -6   1   0 1085.19   30.00
   6   1   0 1059.09   28.90
  -6   1   0 1089.79   23.00
  -6   1   0 1059.19   33.40
   6   1   0 1067.09   30.10
   7  -1   0  819.52   19.10
   7  -1   0  835.02   18.50
   7  -1   0  870.31   20.30
   7  -1   0  862.01   20.50
   7  -1   0  887.41   29.80
  -7  -1   0  811.22   22.90
   7  -1   0  844.12   28.10
   7  -1   0  802.22   27.90
   7  -1   0  814.82   19.90
  -7  -1   0  827.72   21.10
   7  -1   0  782.62   26.30
   7  -1   0  804.22   19.80
   7  -1   0  838.22   23.10
  -7  -1   0  854.91   28.50
   7  -1   0  820.42   22.00
  -7  -1   0  803.02   21.50
   7  -1   0  841.22   19.70
  -7  -1   0  820.42   22.80
   7  -1   0  835.42   23.20
  -7  -1   0  833.32   19.70
   7  -1   0  812.52   23.00
  -7  -1   0  784.72   24.60
  -7  -1   0  838.62   30.80
   7  -1   0  837.62   21.50
   7  -1   0  798.12   28.00
   7  -1   0  860.61   25.80
   7  -1   0  851.81   28.00
  -7  -1   0  825.52   24.90
  -7  -1   0  872.91   24.50
  -7  -1   0  812.72   19.70
  -7  -1   0  819.72   18.20
   7  -1   0  863.31   24.00
  -7  -1   0  860.61   28.30
  -7  -1   0  834.42   19.70
   7  -1   0  852.71   22.90
  -7  -1   0  815.52   30.60
   7   1   0  845.32   19.60
  -7   1   0  828.42   23.50
  -7   1   0  808.22   30.70
  -7   1   0  808.62   23.10
   7   1   0  817.62   19.60
  -7   1   0  872.51   28.30
   7   1   0  828.52   27.30
  -7   1   0  815.82   22.50
   7   1   0  825.82   27.40
   7   1   0  813.02   22.30
   7   1   0  834.22   19.40
  -7   1   0  845.12   22.00
   7   1   0  808.22   22.40
   7   1   0  856.61   22.80
   7   1   0  810.32   23.10
   7   1   0  821.72   26.30
  -7   1   0  825.42   17.40
   7   1   0  825.22   18.90
  -7   1   0  829.22   28.10
   7   1   0  813.32   19.70
   7   1   0  798.02   27.50
   7   1   0  816.92   19.40
   7   1   0  795.42   28.40
   7   1   0  837.22   27.60
  -7   1   0  814.92   22.20
  -7   1   0  817.02   19.60
  -7   1   0  807.92   19.30
  -7   1   0  820.22   19.80
  -7   1   0  860.71   27.50
   7   1   0  828.22   23.40
  -7   1   0  819.12   25.00
   7   1   0  821.72   27.10
   7   1   0  801.32   21.50
   7   1   0  786.22   19.90
   7   1   0  817.82   22.40
  -7   1   0  817.72   19.90
  -8  -1   0  108.29    7.70
  -8  -1   0  120.49   10.70
  -8  -1   0  100.69    8.50
   8  -1   0  115.79    7.40
   8  -1   0  103.79    8.20
   8  -1   0  117.49    8.30
   8  -1   0  124.99    9.80
  -8  -1   0   98.29   12.50
   8  -1   0  106.89    6.10
   8  -1   0  115.29   10.90
   8  -1   0   90.39   11.20
  -8  -1   0  118.19    7.30
  -8  -1   0  118.49    8.30
   8  -1   0   95.39    7.80
   8  -1   0  123.19    7.10
  -8  -1   0  121.49    7.60
   8  -1   0  111.79   11.30
  -8  -1   0  115.19    6.30
  -8  -1   0   98.39    8.90
  -8  -1   0  139.09   11.60
  -8  -1   0   97.19   11.80
  -8  -1   0   98.69    5.30
  -8  -1   0  124.39    6.80
  -8  -1   0  124.49    6.70
   8  -1   0  112.49    7.80
   8  -1   0  101.69    6.30
  -8  -1   0  113.19    8.10
   8  -1   0  115.49   10.60
   8  -1   0  118.89    6.50
   8  -1   0  108.89    5.70
   8   1   0  103.19    6.30
   8   1   0  119.49   11.40
   8   1   0  117.89    6.50
   8   1   0  113.39   10.70
   8   1   0  104.79   10.40
  -8   1   0  111.79    5.20
   8   1   0  109.89    7.70
   8   1   0  121.39    6.60
  -8   1   0  121.39    6.70
   8   1   0  102.09    7.70
  -8   1   0  106.79    9.80
  -8   1   0  122.19    9.50
  -8   1   0   92.99    7.60
   8   1   0  105.69    6.30
  -8   1   0  103.49    6.30
   8   1   0  117.49   10.60
   8   1   0  113.39   10.80
   8   1   0  126.29   11.20
   8   1   0  111.19    7.80
   8   1   0  119.09    8.10
   8   1   0  112.39    8.30
  -8   1   0  105.89    6.50
   8   1   0  104.49    6.10
  -8   1   0  118.89    7.80
  -8   1   0  102.39   13.30
  -8   1   0  127.89    8.40
  -8   1   0  119.29   10.70
   8   1   0  113.89    7.90
  -8   1   0  103.99    5.90
  -8   1   0  122.39    7.90
  -8   1   0  120.99    8.80
  -8   1   0  120.19   11.20
   8   1   0  113.59    6.20
   9  -1   0   13.30    3.00
   9  -1   0   15.20    5.40
  -9  -1   0   11.30    3.10
   9  -1   0   13.70    2.90
   9  -1   0    8.20    3.20
  -9  -1   0   12.60    2.80
  -9  -1   0    6.70    5.00
  -9  -1   0   17.30    3.40
  -9  -1   0   17.10    3.20
   9  -1   0    8.90    3.70
   9  -1   0   16.80    3.40
  -9  -1   0    8.90    5.20
  -9  -1   0   19.20    6.00
  -9  -1   0   17.70    4.20
  -9  -1   0   20.60    5.80
   9  -1   0   12.00    3.50
  -9  -1   0   13.90    3.70
   9  -1   0   16.30    3.00
   9  -1   0   15.30    6.40
   9  -1   0   13.10    5.70
  -9  -1   0   17.20    4.40
   9  -1   0   16.30    4.40
  -9  -1   0   27.00    5.20
   9  -1   0   17.20    6.40
  -9   1   0   16.70    3.70
   9   1   0    6.20    3.10
   9   1   0   15.70    6.90
  -9   1   0   10.90    3.70
   9   1   0   16.50    3.30
  -9   1   0   23.90    6.30
  -9   1   0   16.10    6.80
   9   1   0   17.10    6.50
  -9   1   0   16.70    5.40
   9   1   0   17.30    4.70
   9   1   0   11.70    5.70
  -9   1   0   18.40    3.30
   9   1   0   12.90    2.70
  -9   1   0    9.00    2.40
  -9   1   0   12.50    3.80
  -9   1   0   13.70    2.90
   9   1   0   14.90    4.50
  -9   1   0    9.20    5.00
  -9   1   0   14.60    3.60
   9   1   0   20.00    3.60
  -9   1   0   22.70    5.20
 -10  -1   0   61.89    5.40
 -10  -1   0   53.49   10.20
 -10  -1   0   59.99   10.10
 -10  -1   0   74.89    7.30
 -10  -1   0   58.79    5.60
 -10  -1   0   62.39    8.20
 -10   1   0   64.59    5.60
 -10   1   0   58.69    5.50
  10   1   0   64.39   10.40
 -10   1   0   71.39   10.50
  10   1   0   57.99    5.30
 -10   1   0   69.49   11.30
 -10   1   0   61.49    7.90
  10   1   0   59.59    7.90
 -10   1   0   67.19    8.60
 -10   1   0   64.69   10.30
 -10   1   0   78.59   14.20
 -10   1   0   62.59    7.70
 -11  -1   0  351.16   17.00
 -11  -1   0  344.57   14.00
 -11  -1   0  307.17   20.60
 -11   1   0  337.37   13.90
 -11   1   0  344.17   16.90
 -11   1   0  337.47   21.70
 -12  -1   0   62.29   11.70
 -12  -1   0   96.49    7.90
 -12  -1   0  114.89   10.60
 -12   1   0   80.09   13.20
 -12   1   0   97.19    9.50
 -12   1   0   93.79    7.60
   1  -2   0  207.88    5.30
   1  -2   0  194.58    4.80
  -1  -2   0  188.58    6.30
  -1  -2   0  197.08    4.70
   1  -2   0  193.98    5.40
   1  -2   0  203.68    5.90
   1  -2   0  202.68    4.60
  -1  -2   0  197.88    4.50
   1  -2   0  195.78    5.80
  -1  -2   0  195.58    4.20
  -1  -2   0  208.48    5.50
   1  -2   0  185.68    4.70
  -1  -2   0  205.08    5.80
   1  -2   0  185.68    6.40
   1  -2   0  194.48    4.70
   1  -2   0  203.68    6.90
   1  -2   0  204.48    6.40
  -1  -2   0  202.58    4.70
   1  -2   0  194.38    6.00
  -1  -2   0  200.08    6.20
  -1  -2   0  202.78    6.50
  -1  -2   0  196.08    4.60
  -1  -2   0  201.68    4.80
   1  -2   0  206.58    7.60
   1  -2   0  201.68    4.40
  -1  -2   0  205.18    5.30
  -1  -2   0  203.58    5.20
  -1  -2   0  209.48    5.70
   1  -2   0  201.38    5.00
   1  -2   0  207.28    6.20
  -1  -2   0  199.58    6.80
  -1  -2   0  213.08    6.80
   1  -2   0  194.68    5.60
   1  -2   0  189.48    4.30
   1  -2   0  193.68    4.90
   1  -2   0  204.18    5.20
  -1  -2   0  206.68    5.50
  -1  -2   0  201.28    4.80
   1  -2   0  216.68    7.40
   1   2   0  198.58    6.60
   1   2   0  203.78    4.60
   1   2   0  200.08    6.40
  -1   2   0  199.98    6.10
   1   2   0  196.48    4.70
   1   2   0  206.38    5.70
  -1   2   0  200.38    5.00
  -1   2   0  205.18    5.10
   1   2   0  204.58    6.30
   1   2   0  204.38    6.90
  -1   2   0  163.28    4.60
   1   2   0  199.18    5.20
  -1   2   0  203.58    6.10
  -1   2   0  200.68    4.80
   1   2   0  194.68    5.80
   1   2   0  202.08    4.50
   1   2   0  202.48    4.90
  -1   2   0  202.38    7.50
  -1   2   0  199.98    6.60
   1   2   0  196.08    5.40
  -1   2   0  198.28    7.10
  -1   2   0  196.58    4.40
  -1   2   0  198.08    4.40
  -1   2   0  194.18    4.90
   1   2   0  198.68    4.30
  -1   2   0  201.78    6.00
  -1   2   0  202.08    5.50
  -1   2   0  193.48    5.10
  -1   2   0  193.98    5.80
   1   2   0  195.28    4.30
   1   2   0  201.28    5.30
   1   2   0  196.78    4.80
  -1   2   0  163.28    6.20
   2  -2   0 1047.50   21.90
  -2  -2   0 1079.49   18.70
  -2  -2   0 1044.60   18.70
  -2  -2   0 1061.29   20.30
   2  -2   0 1046.40   20.50
  -2  -2   0 1072.59   20.40
  -2  -2   0 1069.69   21.50
   2  -2   0 1040.60   18.90
   2  -2   0 1057.49   23.00
   2  -2   0 1045.20   18.50
  -2  -2   0 1095.09   22.50
   2  -2   0 1055.39   19.10
   2  -2   0 1053.39   19.20
   2  -2   0 1057.59   23.00
   2  -2   0 1044.60   19.60
   2  -2   0 1075.39   18.90
   2  -2   0 1051.19   21.30
  -2  -2   0 1070.99   22.70
  -2  -2   0 1088.49   22.40
  -2  -2   0 1061.29   22.60
   2  -2   0 1083.89   19.70
   2  -2   0 1073.69   17.60
  -2  -2   0 1058.29   19.20
  -2  -2   0 1020.70   19.30
  -2  -2   0 1070.09   19.90
   2  -2   0 1058.29   20.30
   2  -2   0 1072.99   18.60
  -2  -2   0 1070.79   18.80
   2  -2   0 1060.89   24.30
  -2  -2   0 1032.80   18.20
  -2  -2   0 1101.29   20.10
   2  -2   0 1097.69   23.00
   2  -2   0 1060.09   21.00
   2  -2   0 1068.89   17.00
   2  -2   0 1065.99   20.50
  -2  -2   0 1061.59   22.80
  -2  -2   0 1062.59   18.10
  -2  -2   0 1057.59   21.10
   2  -2   0 1052.39   23.60
  -2  -2   0 1069.29   18.80
  -2   2   0 1067.09   18.60
  -2   2   0 1047.90   23.50
  -2   2   0 1067.89   19.90
  -2   2   0 1059.69   17.40
  -2   2   0 1026.90   21.80
  -2   2   0 1055.89   16.90
   2   2   0 1049.00   22.80
   2   2   0 1061.89   22.90
   2   2   0 1071.89   18.90
  -2   2   0 1075.89   19.50
  -2   2   0 1059.59   23.10
  -2   2   0 1066.19   22.20
  -2   2   0 1019.20   18.40
   2   2   0 1080.99   19.50
   2   2   0 1044.00   20.40
  -2   2   0 1055.69   18.30
   2   2   0 1041.80   18.40
   2   2   0 1062.39   18.90
  -2   2   0 1078.79   20.70
   2   2   0 1007.60   19.50
   2   2   0 1046.00   18.20
   2   2   0 1058.69   20.20
   2   2   0 1007.50   18.50
  -2   2   0 1035.60   19.30
  -2   2   0 1071.39   19.00
   2   2   0 1063.39   22.80
  -2   2   0 1023.00   19.60
  -2   2   0 1101.19   21.30
  -2   2   0 1058.99   24.00
   2   2   0 1037.20   18.90
   2   2   0 1063.09   21.50
   2   2   0 1013.70   21.60
   2   2   0 1077.69   21.90
   2   2   0 1073.39   20.50
   2   2   0 1070.49   19.70
   3  -2   0  489.05   11.40
   3  -2   0  463.55   10.30
   3  -2   0  468.45   14.70
   3  -2   0  477.45   10.90
   3  -2   0  491.15   14.30
  -3  -2   0  493.25   14.90
   3  -2   0  489.75   10.10
   3  -2   0  466.75   12.20
   3  -2   0  491.95   12.40
  -3  -2   0  462.45    9.70
   3  -2   0  487.85   15.00
  -3  -2   0  473.25   12.00
   3  -2   0  473.75   14.60
  -3  -2   0  477.45   10.40
  -3  -2   0  467.65   12.00
  -3  -2   0  483.95   14.30
   3  -2   0  487.45   16.00
   3  -2   0  468.35   10.60
   3  -2   0  477.15   14.70
  -3  -2   0  480.15   12.20
  -3  -2   0  476.45   11.00
   3  -2   0  485.95   13.10
   3  -2   0  487.55   12.20
  -3  -2   0  464.75   14.30
   3  -2   0  480.75   11.80
  -3  -2   0  474.65   10.50
   3  -2   0  476.95   10.60
   3  -2   0  453.95   10.60
  -3  -2   0  460.25   11.90
   3  -2   0  487.05    9.10
   3  -2   0  477.25   12.30
  -3  -2   0  488.25   10.70
  -3  -2   0  447.86   14.10
   3  -2   0  491.85   11.60
  -3  -2   0  475.25   10.50
  -3  -2   0  468.85   12.90
  -3   2   0  484.55   15.40
  -3   2   0  457.35   10.20
  -3   2   0  481.15   15.70
   3   2   0  485.45   15.00
   3   2   0  461.35   12.10
  -3   2   0  456.35   13.80
   3   2   0  476.35   10.60
   3   2   0  474.55   13.30
   3   2   0  470.65   10.30
   3   2   0  474.65   11.70
  -3   2   0  458.75   14.00
  -3   2   0  483.35   10.40
   3   2   0  477.35   10.70
  -3   2   0  482.05   12.40
  -3   2   0  458.05   11.70
  -3   2   0  464.05    8.80
  -3   2   0  467.95   11.30
   3   2   0  487.55   10.00
   3   2   0  483.95   12.40
   3   2   0  476.65   13.90
  -3   2   0  466.95   12.50
  -3   2   0  508.45   15.20
   3   2   0  465.25   13.90
   3   2   0  467.05   14.50
   3   2   0  452.15   10.30
   3   2   0  458.35   11.50
   3   2   0  465.45   14.50
  -3   2   0  469.15   10.60
   3   2   0  468.85   12.20
  -3   2   0  444.36   11.50
   3   2   0  470.05   10.60
  -3   2   0  470.65    9.70
  -3   2   0  462.05   12.70
  -3   2   0  468.35   10.90
   3   2   0  492.15   11.30
  -3   2   0  480.45   11.00
  -4  -2   0  278.97   11.70
   4  -2   0  292.27   11.90
   4  -2   0  270.87    7.80
   4  -2   0  276.77    9.30
   4  -2   0  275.47    8.30
   4  -2   0  276.97   10.30
   4  -2   0  281.77    8.60
  -4  -2   0  289.57    8.10
  -4  -2   0  283.07   12.10
  -4  -2   0  277.27    8.10
   4  -2   0  273.37    9.50
  -4  -2   0  278.97    9.50
   4  -2   0  283.97   12.00
   4  -2   0  285.57   12.50
  -4  -2   0  287.87   10.50
  -4  -2   0  290.57   11.70
  -4  -2   0  276.17   12.30
  -4  -2   0  297.37    9.80
   4  -2   0  286.57    8.30
  -4  -2   0  268.77    9.20
   4  -2   0  259.87    9.20
  -4  -2   0  282.67    7.90
  -4  -2   0  285.37    8.50
   4  -2   0  269.97    7.80
   4  -2   0  278.37    6.70
   4  -2   0  292.87    9.50
   4  -2   0  283.97   13.00
  -4  -2   0  282.97    7.90
   4  -2   0  268.37    7.90
   4  -2   0  265.17    9.60
   4  -2   0  285.67   12.30
  -4  -2   0  276.67    7.20
  -4  -2   0  282.77   11.90
   4  -2   0  293.07   12.00
  -4  -2   0  274.17    8.40
  -4  -2   0  270.77    9.70
  -4  -2   0  277.07    9.50
   4  -2   0  285.47    7.90
   4  -2   0  265.17    9.60
  -4   2   0  279.47    7.80
   4   2   0  284.07    9.70
   4   2   0  281.87    8.80
  -4   2   0  291.97   11.70
  -4   2   0  277.17    9.20
  -4   2   0  301.77   10.00
  -4   2   0  282.47   12.30
   4   2   0  281.97   11.50
  -4   2   0  266.87    9.10
  -4   2   0  284.97    8.30
   4   2   0  264.57    7.80
  -4   2   0  288.17    9.90
  -4   2   0  279.67    7.40
   4   2   0  301.17   11.80
   4   2   0  277.57   10.80
   4   2   0  280.07    9.60
   4   2   0  286.47    9.30
   4   2   0  263.27    7.80
  -4   2   0  299.17   11.80
  -4   2   0  282.97    8.90
  -4   2   0  264.27   12.70
  -4   2   0  278.57   10.30
   4   2   0  271.57   11.80
   4   2   0  281.37   12.20
   4   2   0  286.67    7.50
   4   2   0  286.97    8.10
  -4   2   0  309.67   12.70
  -4   2   0  280.27    6.40
   4   2   0  281.07    9.30
   4   2   0  262.07    9.40
  -4   2   0  279.57    8.10
  -4   2   0  289.47    7.90
  -4   2   0  275.47    8.80
   4   2   0  286.47   11.90
   4   2   0  273.17    7.70
   5  -2   0   16.80    2.40
   5  -2   0   15.60    3.10
   5  -2   0   18.80    4.30
   5  -2   0   17.90    1.70
  -5  -2   0   10.60    2.90
   5  -2   0   17.00    2.60
  -5  -2   0   18.20    4.40
  -5  -2   0   17.40    3.60
  -5  -2   0   18.00    2.60
   5  -2   0   14.10    4.40
  -5  -2   0   14.70    3.10
  -5  -2   0    7.40    3.10
  -5  -2   0   13.30    2.60
  -5  -2   0   20.10    3.00
   5  -2   0   12.40    2.60
   5  -2   0   13.80    2.90
   5  -2   0   13.90    2.30
   5  -2   0   13.80    2.60
   5  -2   0   21.20    3.60
   5  -2   0   14.10    2.80
   5  -2   0   13.20    2.60
  -5  -2   0   18.30    2.20
  -5  -2   0   10.70    1.80
  -5  -2   0   10.50    2.20
  -5  -2   0   16.90    2.60
  -5  -2   0   13.90    2.30
   5  -2   0   12.60    2.20
   5  -2   0   15.40    2.40
   5  -2   0   11.40    3.30
  -5  -2   0   15.00    3.80
  -5  -2   0   13.90    2.90
   5  -2   0   14.10    3.80
   5  -2   0   18.00    2.50
  -5  -2   0   12.90    2.80
   5  -2   0   12.80    3.60
  -5  -2   0   18.90    4.10
   5  -2   0   13.50    2.00
  -5  -2   0   14.50    2.20
   5  -2   0    6.90    2.80
   5   2   0   15.80    2.80
   5   2   0   10.10    3.30
  -5   2   0   25.10    3.50
   5   2   0   17.10    3.80
  -5   2   0   13.30    2.70
  -5   2   0   17.00    2.40
   5   2   0   17.90    3.10
   5   2   0   12.80    2.10
   5   2   0   15.40    3.40
   5   2   0   13.60    3.30
   5   2   0   13.80    3.50
   5   2   0   13.30    1.90
  -5   2   0   20.40    2.60
   5   2   0   15.20    2.60
   5   2   0    9.40    2.10
  -5   2   0   11.20    2.80
  -5   2   0   12.70    3.40
   5   2   0   16.40    2.40
  -5   2   0   15.10    1.50
  -5   2   0    9.50    2.30
   5   2   0   15.60    2.20
   5   2   0   14.40    3.70
  -5   2   0    7.50    3.50
   5   2   0    9.40    2.40
  -5   2   0   17.00    3.90
  -5   2   0   16.60    2.20
  -5   2   0   15.50    2.70
  -5   2   0   21.40    2.70
  -5   2   0   15.70    3.00
  -5   2   0   13.60    3.70
   5   2   0   13.60    2.10
   5   2   0   12.30    2.60
   5   2   0   11.30    2.00
   6  -2   0  134.19    8.10
  -6  -2   0  123.39    5.80
   6  -2   0  115.99    5.60
   6  -2   0  128.89    7.50
  -6  -2   0  119.19    9.10
   6  -2   0  122.19    9.60
   6  -2   0  121.89    9.50
   6  -2   0  134.79   10.00
   6  -2   0  120.89    4.90
  -6  -2   0  114.59    6.20
  -6  -2   0  124.89    9.70
  -6  -2   0  128.39    5.90
  -6  -2   0  114.89    5.30
  -6  -2   0  119.69    6.70
   6  -2   0  110.89    7.00
   6  -2   0  123.89   10.30
   6  -2   0  118.59    7.00
   6  -2   0  113.49    5.70
   6  -2   0  118.69    5.90
  -6  -2   0  118.79    8.10
  -6  -2   0  136.29    9.10
  -6  -2   0  104.29    9.30
   6  -2   0  112.99    5.90
   6  -2   0  116.99    7.10
   6  -2   0  139.49    6.70
  -6  -2   0  115.79    6.30
   6  -2   0  123.29    6.20
  -6  -2   0  117.69    9.10
  -6  -2   0  115.49    7.00
  -6  -2   0  116.59    5.80
   6  -2   0  117.59    9.20
   6  -2   0  123.49    5.90
   6  -2   0  108.59    8.80
   6  -2   0  115.29    7.70
   6  -2   0  110.49    6.70
  -6  -2   0  117.19    7.20
  -6  -2   0  126.49    5.20
  -6  -2   0  115.59    6.90
  -6  -2   0  131.79    8.00
   6   2   0  135.49    9.60
   6   2   0  115.19    5.70
   6   2   0  119.09    5.50
   6   2   0  112.79    8.40
  -6   2   0  121.59    4.50
  -6   2   0  117.59    6.60
   6   2   0  115.09    7.10
  -6   2   0  108.89    6.80
  -6   2   0  122.39    9.80
   6   2   0  125.89    9.20
   6   2   0  116.09    5.90
  -6   2   0  135.99    9.40
   6   2   0  124.09    9.90
   6   2   0  119.49    7.30
   6   2   0  133.89    6.00
  -6   2   0  134.09    7.20
  -6   2   0  125.19    5.60
  -6   2   0  118.29    8.00
  -6   2   0  121.79    7.60
  -6   2   0  123.49    6.90
  -6   2   0  131.99    5.90
   6   2   0  127.09    8.60
   6   2   0  127.59    6.60
   6   2   0  118.89    5.30
  -6   2   0  131.29    5.80
  -6   2   0  117.39    6.00
   6   2   0  122.09    7.00
   6   2   0  125.09    5.60
  -6   2   0  114.09   10.40
   6   2   0  106.69    6.40
  -6   2   0  129.29    9.20
   6   2   0  111.79    9.10
   6   2   0  124.89    7.00
  -7  -2   0  129.49    8.90
  -7  -2   0  138.89    9.60
   7  -2   0  124.89    8.20
   7  -2   0  130.09   10.60
   7  -2   0  140.79    7.00
  -7  -2   0  133.39    6.00
   7  -2   0  139.39   11.80
   7  -2   0  133.19    6.50
   7  -2   0  130.29    8.70
  -7  -2   0  122.29   12.00
   7  -2   0  140.59    6.70
   7  -2   0  132.79    5.60
  -7  -2   0  145.89    8.50
   7  -2   0  140.79    9.10
   7  -2   0  127.39   10.60
  -7  -2   0  143.39    7.90
   7  -2   0  133.59    8.10
  -7  -2   0  146.39    6.80
  -7  -2   0  147.19    9.90
   7  -2   0  142.49    8.40
   7  -2   0  143.09    8.50
   7  -2   0  141.29    7.40
   7  -2   0  136.09    8.30
   7  -2   0  137.79   10.80
  -7  -2   0  138.59   12.00
  -7  -2   0  146.19   11.00
  -7  -2   0  143.19    6.10
   7  -2   0  111.19   10.30
  -7  -2   0  123.39    7.90
  -7  -2   0  124.79    7.00
   7  -2   0  120.09   10.20
   7  -2   0  131.99    6.70
  -7  -2   0  125.49    7.20
   7  -2   0  139.69    7.10
  -7  -2   0  139.49   10.70
  -7  -2   0  125.99    9.20
   7  -2   0  135.49    6.70
  -7  -2   0  145.79    7.00
  -7  -2   0  141.29    7.70
  -7   2   0  140.79    6.50
   7   2   0  123.19   10.00
  -7   2   0  125.39   11.90
   7   2   0  140.39    6.40
   7   2   0  157.28   10.80
  -7   2   0  136.79    6.40
  -7   2   0  121.59   10.10
  -7   2   0  141.49    8.00
  -7   2   0  142.49    8.20
   7   2   0  136.39    8.10
   7   2   0  141.59   11.20
   7   2   0  141.39   10.50
   7   2   0  114.49    7.20
   7   2   0  130.59    6.50
   7   2   0  122.69    8.20
   7   2   0  132.59   10.30
  -7   2   0  129.59    9.20
   7   2   0  145.39    6.90
  -7   2   0  136.89    8.20
  -7   2   0  130.79    7.70
   7   2   0  141.79    8.40
   7   2   0  135.59    6.20
  -7   2   0  146.39    6.90
   7   2   0  126.59    8.10
  -7   2   0  128.79    6.50
   7   2   0  133.49    7.70
  -7   2   0  133.79   10.60
  -7   2   0  159.58   10.90
  -7   2   0  142.89    8.50
   7   2   0  131.69    6.80
   7   2   0  130.59    6.30
   7   2   0  146.09    8.20
   7   2   0  143.69   11.40
   7   2   0  139.89    6.70
  -7   2   0  142.69    5.30
   7   2   0  112.19    9.70
  -8  -2   0   21.10    3.60
   8  -2   0   24.20    3.90
  -8  -2   0   16.10    4.40
  -8  -2   0   23.80    4.50
   8  -2   0   18.50    5.10
   8  -2   0   25.00    6.80
  -8  -2   0   32.00    6.60
  -8  -2   0   21.80    4.70
   8  -2   0   21.80    3.60
   8  -2   0   19.70    3.20
   8  -2   0   20.20    4.20
   8  -2   0   17.80    4.30
  -8  -2   0   23.80    4.40
  -8  -2   0   28.20    4.10
  -8  -2   0   18.90    3.10
   8  -2   0   20.40    3.20
   8  -2   0   21.20    4.20
   8  -2   0   26.20    5.30
   8  -2   0   11.20    3.50
   8  -2   0   26.40    4.10
  -8  -2   0   20.40    5.30
   8  -2   0   23.60    3.00
  -8  -2   0   21.00    3.90
   8  -2   0   27.00    6.40
  -8  -2   0   13.80    6.00
   8  -2   0   32.80    7.00
   8  -2   0   18.70    3.90
   8  -2   0   20.60    3.50
  -8  -2   0   20.80    3.20
  -8  -2   0   18.40    2.80
   8  -2   0   22.30    5.50
  -8  -2   0   15.60    3.40
  -8  -2   0   16.30    5.20
  -8   2   0   19.30    5.20
   8   2   0   22.30    5.80
   8   2   0   28.30    6.70
  -8   2   0   21.70    5.50
   8   2   0   17.60    3.00
   8   2   0   16.50    3.00
  -8   2   0   30.50    7.80
  -8   2   0   21.50    4.40
   8   2   0   21.60    3.40
   8   2   0   24.60    4.60
   8   2   0   20.90    5.80
   8   2   0   20.10    3.80
   8   2   0   25.70    6.20
  -8   2   0   16.50    5.30
  -8   2   0   17.20    2.90
   8   2   0   20.00    3.20
   8   2   0   19.20    4.20
   8   2   0   19.00    3.30
   8   2   0   18.90    3.00
   8   2   0   22.50    4.40
  -8   2   0   23.90    4.20
  -8   2   0   20.30    4.00
  -8   2   0   18.40    3.00
   8   2   0   19.80    4.10
  -8   2   0   18.40    4.70
   8   2   0   21.50    5.60
  -8   2   0   20.60    3.90
   8   2   0   25.20    5.80
  -8   2   0   22.20    3.50
   8   2   0   13.30    3.20
   9  -2   0  269.57    9.60
  -9  -2   0  261.67   10.70
   9  -2   0  270.27   19.00
   9  -2   0  279.17   15.20
  -9  -2   0  284.67   13.00
   9  -2   0  268.17   18.20
   9  -2   0  260.47   11.70
  -9  -2   0  248.68   15.90
  -9  -2   0  273.87   15.30
  -9  -2   0  251.47   19.30
   9  -2   0  283.27   14.80
  -9  -2   0  284.47   11.40
  -9  -2   0  268.87   13.50
  -9  -2   0  280.07   13.80
  -9  -2   0  263.47   12.70
   9  -2   0  284.27   12.00
  -9  -2   0  268.07   10.60
   9  -2   0  246.48   13.50
   9  -2   0  230.28   10.40
  -9  -2   0  287.97   18.00
  -9  -2   0  270.17   17.50
  -9   2   0  217.38   14.10
   9   2   0  278.87   17.30
   9   2   0  286.67   13.30
  -9   2   0  261.07   10.20
  -9   2   0  288.57   21.00
  -9   2   0  257.47   17.30
  -9   2   0  267.67   11.10
  -9   2   0  290.57   16.90
  -9   2   0  285.87   11.20
   9   2   0  269.07   13.40
   9   2   0  283.77   10.90
  -9   2   0  275.47   13.00
  -9   2   0  277.47   13.50
   9   2   0  279.77   17.10
   9   2   0  272.77   11.00
  -9   2   0  253.77   16.80
  -9   2   0  265.97   12.50
  -9   2   0  273.07   13.90
 -10  -2   0   55.59   10.20
 -10  -2   0   47.10    5.80
 -10  -2   0   40.60    6.90
 -10  -2   0   34.30    8.60
 -10  -2   0   34.60    5.10
 -10  -2   0   37.60    6.60
 -10   2   0   32.50    8.60
 -10   2   0   36.60    6.30
 -10   2   0   40.20    7.50
 -10   2   0   35.40    4.90
  10   2   0   48.60    7.60
 -10   2   0   45.70   11.10
 -10   2   0   34.70    5.90
  10   2   0   54.49    5.30
 -10   2   0   55.59    7.90
 -10   2   0   23.90    7.10
  10   2   0   28.30    8.20
 -10   2   0   46.20    5.80
 -11  -2   0   35.60    5.00
 -11  -2   0   29.30    5.30
 -11  -2   0   36.10    7.00
 -11   2   0   38.80    5.70
 -11   2   0   42.40    7.30
 -11   2   0   48.10   10.40
 -12  -2   0   90.59    7.60
 -12  -2   0   84.39   10.50
 -12  -2   0  123.09   16.30
 -12   2   0  113.39   15.30
 -12   2   0   98.59    9.50
 -12   2   0   95.99    7.60
   0  -3   0    0.00    0.40
   0  -3   0    0.60    0.60
   0  -3   0    0.20    0.60
   0  -3   0    0.00    0.40
   0  -3   0    0.50    0.80
   0  -3   0    2.60    1.10
   0  -3   0    0.30    0.70
   0  -3   0    1.60    1.00
   0  -3   0    0.50    0.60
   0  -3   0    1.50    1.40
   0  -3   0   -0.10    0.60
   0  -3   0    0.80    1.30
   0  -3   0    0.70    0.40
   0  -3   0    0.30    0.40
   0  -3   0    0.30    0.50
   0  -3   0    0.20    0.50
   0  -3   0    0.40    0.30
   0  -3   0    3.00    0.90
   0  -3   0    0.90    0.50
   0  -3   0    0.30    0.40
   0  -3   0    0.40    0.50
   0   3   0    1.00    1.30
   0   3   0    1.00    0.60
   0   3   0    0.00    0.40
   0   3   0   -0.10    0.60
   0   3   0   -0.10    0.60
   0   3   0    0.30    0.60
   0   3   0    0.30    0.50
   0   3   0   -0.50    0.50
   0   3   0    0.30    0.70
   0   3   0    0.80    1.30
   0   3   0    0.80    0.70
   0   3   0    0.50    0.90
   0   3   0    0.90    0.40
   0   3   0    0.20    0.90
   0   3   0    0.40    0.40
  -1  -3   0   74.79    2.90
   1  -3   0   74.19    2.00
   1  -3   0   70.09    3.30
   1  -3   0   70.89    3.90
  -1  -3   0   76.19    3.60
  -1  -3   0   77.99    4.30
  -1  -3   0   76.59    3.30
   1  -3   0   66.49    3.20
  -1  -3   0   69.89    3.00
  -1  -3   0   78.59    2.90
   1  -3   0   70.59    2.80
   1  -3   0   74.19    2.40
   1  -3   0   73.69    3.10
   1  -3   0   76.19    2.50
   1  -3   0   68.99    4.20
   1  -3   0   68.19    5.10
  -1  -3   0   72.79    3.70
  -1  -3   0   69.49    2.70
   1  -3   0   67.69    3.40
  -1  -3   0   75.79    3.40
   1  -3   0   74.39    2.60
  -1  -3   0   69.49    4.60
   1  -3   0   70.79    3.10
  -1  -3   0   75.39    3.50
   1  -3   0   73.29    4.00
  -1  -3   0   70.89    4.30
   1  -3   0   73.09    2.60
   1  -3   0   76.09    4.00
  -1  -3   0   68.39    2.70
  -1  -3   0   75.49    4.30
   1  -3   0   68.99    2.70
   1  -3   0   80.49    4.00
   1  -3   0   71.49    1.70
  -1  -3   0   74.99    2.40
  -1  -3   0   72.79    2.40
   1  -3   0   74.29    3.10
  -1  -3   0   78.89    3.70
  -1  -3   0   76.79    2.80
   1  -3   0   73.49    4.90
   1   3   0   78.69    3.50
  -1   3   0   71.29    2.80
  -1   3   0   73.99    1.90
   1   3   0   72.39    4.40
   1   3   0   72.99    3.70
  -1   3   0   71.79    2.60
  -1   3   0   73.09    2.50
   1   3   0   75.59    4.30
  -1   3   0   68.59    5.00
  -1   3   0   77.59    2.80
  -1   3   0   76.89    4.00
  -1   3   0   80.99    5.00
   1   3   0   74.59    2.50
   1   3   0   72.19    3.20
   1   3   0   73.69    3.80
   1   3   0   74.29    2.90
   1   3   0   72.59    2.40
  -1   3   0   69.09    3.00
  -1   3   0   77.59    3.50
  -1   3   0   70.19    3.80
  -1   3   0   72.99    4.00
   1   3   0   72.69    2.80
   1   3   0   68.39    2.70
  -1   3   0   75.39    3.30
  -1   3   0   73.69    2.20
  -1   3   0   74.29    4.40
   1   3   0   72.49    3.40
   1   3   0   76.19    3.10
  -1   3   0   77.69    3.10
   1   3   0   70.89    2.70
   1   3   0   73.19    4.10
   1   3   0   76.69    4.90
   1   3   0   76.49    2.70
  -1   3   0   69.39    3.10
   1   3   0   69.89    3.40
  -1   3   0   77.29    4.10
   2  -3   0 4585.14   76.09
   2  -3   0 4705.43   77.69
   2  -3   0 4804.32   83.29
   2  -3   0 4714.43   76.99
   2  -3   0 4548.54   79.39
  -2  -3   0 4648.53   80.09
  -2  -3   0 4751.32   78.09
  -2  -3   0 4745.02   78.99
   2  -3   0 4694.23   78.39
   2  -3   0 4608.24   80.29
   2  -3   0 4733.93   81.89
   2  -3   0 4832.42   78.49
   2  -3   0 4789.22   78.59
  -2  -3   0 4565.24   79.49
   2  -3   0 4845.92   80.39
  -2  -3   0 4641.84   77.29
  -2   3   0 4760.42   72.69
   2   3   0 4709.73   78.39
  -2   3   0 4746.02   72.39
   2   3   0 4739.33   80.39
  -2   3   0 4668.83   82.39
  -2   3   0 4601.84   77.29
   2   3   0 4587.74   75.29
  -2   3   0 4810.02   80.89
  -2   3   0 4651.63   81.39
   2   3   0 4614.74   80.29
  -2   3   0 4628.84   77.79
   2   3   0 4692.23   79.89
  -2   3   0 4598.14   78.39
  -2   3   0 4772.12   77.29
  -2   3   0 4778.62   78.89
  -2   3   0 4769.42   76.99
   2   3   0 4579.04   78.29
  -2   3   0 4746.43   81.09
  -2   3   0 4720.43   71.99
   3  -3   0  581.54   17.30
  -3  -3   0  571.04   17.10
   3  -3   0  578.44   13.60
   3  -3   0  595.34   12.80
   3  -3   0  579.44   12.20
   3  -3   0  584.64   12.70
  -3  -3   0  589.74   13.20
   3  -3   0  578.04   16.30
  -3  -3   0  612.34   17.20
   3  -3   0  600.74   13.90
  -3  -3   0  577.24   16.70
   3  -3   0  594.04   15.80
  -3  -3   0  584.84   12.60
  -3  -3   0  566.94   15.10
   3  -3   0  569.04   17.20
  -3  -3   0  575.04   14.20
   3  -3   0  552.14   18.70
   3  -3   0  622.64   15.60
   3  -3   0  578.74   12.10
  -3  -3   0  570.04   12.40
  -3  -3   0  572.94   16.60
  -3  -3   0  587.74   14.10
   3  -3   0  565.34   17.10
  -3  -3   0  580.54   15.40
  -3  -3   0  586.74   14.40
  -3  -3   0  576.94   11.70
  -3  -3   0  585.24   12.60
   3  -3   0  567.14   14.50
   3  -3   0  583.04   10.90
   3  -3   0  595.04   14.60
   3  -3   0  584.34   13.00
   3  -3   0  601.44   13.30
  -3  -3   0  578.84   12.70
   3  -3   0  574.64   10.10
  -3  -3   0  595.94   11.90
  -3  -3   0  602.14   17.40
  -3  -3   0  597.94   12.50
   3  -3   0  574.04   14.30
   3  -3   0  594.84   18.50
  -3  -3   0  589.14   14.10
  -3  -3   0  606.74   14.70
  -3  -3   0  582.24   13.00
   3   3   0  568.94   12.60
  -3   3   0  575.44   13.60
   3   3   0  575.14   13.50
  -3   3   0  574.44   16.30
  -3   3   0  559.54   14.60
  -3   3   0  586.44   12.20
   3   3   0  575.34   15.70
  -3   3   0  603.24   15.20
  -3   3   0  576.94   16.20
   3   3   0  573.94   17.40
   3   3   0  573.24   13.30
   3   3   0  590.34   14.70
  -3   3   0  580.64   13.80
  -3   3   0  596.14   18.60
   3   3   0  583.04   11.90
  -3   3   0  559.94   13.10
  -3   3   0  586.24   13.40
   3   3   0  574.54   14.50
   3   3   0  563.24   12.70
   3   3   0  550.14   12.10
   3   3   0  585.94   12.70
  -3   3   0  566.44   12.70
   3   3   0  590.44   17.40
  -3   3   0  563.24   12.20
  -3   3   0  594.24   17.80
   3   3   0  587.64   12.10
  -3   3   0  593.14   15.30
  -3   3   0  582.14   10.70
  -3   3   0  579.44   11.70
   3   3   0  614.74   16.30
  -3   3   0  589.64   10.00
   3   3   0  594.64   17.50
   3   3   0  560.34   15.80
   3   3   0  576.54   14.30
  -3   3   0  616.04   18.50
   3   3   0  576.04   13.50
  -4  -3   0 4368.96   70.69
   4  -3   0 4412.86   71.59
   4  -3   0 4328.17   82.59
   4  -3   0 4352.06   72.59
   4  -3   0 4372.36   71.39
   4  -3   0 4348.06   71.89
  -4  -3   0 4257.07   79.49
   4  -3   0 4545.75   77.49
   4  -3   0 4341.17   76.19
  -4  -3   0 4451.75   73.99
  -4  -3   0 4319.87   76.39
   4  -3   0 4397.26   78.29
  -4  -3   0 4189.38   73.99
   4  -3   0 4110.89   72.69
   4  -3   0 4329.57   71.89
   4  -3   0 4444.26   73.19
   4  -3   0 4363.76   70.59
   4  -3   0 4386.16   73.29
   4  -3   0 4433.36   74.39
  -4  -3   0 4312.77   69.79
  -4  -3   0 4288.27   75.29
   4  -3   0 4157.78   83.39
  -4  -3   0 4386.96   74.09
  -4  -3   0 4352.36   71.59
  -4  -3   0 4176.08   73.59
   4  -3   0 4483.65   84.79
  -4  -3   0 4435.56   71.09
  -4  -3   0 4417.96   79.69
   4  -3   0 4327.57   74.49
   4  -3   0 4382.86   67.99
   4  -3   0 4333.57   75.49
  -4  -3   0 4357.26   78.49
   4  -3   0 4191.48   77.09
  -4  -3   0 4211.58   78.59
  -4  -3   0 4414.06   79.19
   4  -3   0 4386.66   69.49
  -4  -3   0 4323.57   72.09
  -4  -3   0 4329.67   73.69
   4  -3   0 4356.16   79.79
   4  -3   0 4330.27   79.89
   4  -3   0 4381.56   81.79
  -4   3   0 4366.96   75.59
   4   3   0 4397.16   79.99
  -4   3   0 4345.67   67.59
   4   3   0 4237.48   77.59
   4   3   0 4247.27   72.79
   4   3   0 4326.37   74.19
  -4   3   0 4359.66   77.89
  -4   3   0 4343.17   74.69
  -4   3   0 4374.96   71.39
  -4   3   0 4296.77   77.89
  -4   3   0 4241.58   78.39
   4   3   0 4284.77   76.29
   4   3   0 4291.27   69.79
  -4   3   0 4324.57   70.79
  -4   3   0 4307.87   72.99
   4   3   0 4341.47   72.79
   4   3   0 4261.57   79.19
   4   3   0 4437.66   80.29
  -4   3   0 4223.28   86.29
   4   3   0 4221.28   76.89
  -4   3   0 4318.17   68.79
  -4   3   0 4289.97   79.79
   4   3   0 4288.77   74.19
   4   3   0 4309.47   70.19
  -4   3   0 4346.06   73.09
  -4   3   0 4185.68   73.99
   4   3   0 4283.97   72.09
  -4   3   0 4371.76   72.49
  -4   3   0 4457.85   82.29
   4   3   0 4351.56   74.69
   4   3   0 4214.08   70.89
   4   3   0 4314.87   71.19
  -5  -3   0  422.76   11.50
   5  -3   0  436.96   12.00
  -5  -3   0  422.16   11.40
   5  -3   0  422.16   18.60
  -5  -3   0  401.46   13.30
   5  -3   0  419.46   16.70
  -5  -3   0  435.46   16.40
   5  -3   0  427.66   13.40
   5  -3   0  435.56   13.60
   5  -3   0  438.06   16.80
  -5  -3   0  424.36   11.20
   5  -3   0  438.76   17.30
   5  -3   0  418.96   16.90
   5  -3   0  430.86   17.50
  -5  -3   0  448.26   11.90
  -5  -3   0  434.46   10.40
  -5  -3   0  424.16   17.60
  -5  -3   0  426.46   12.00
  -5  -3   0  427.86   17.00
  -5  -3   0  445.56   17.40
  -5  -3   0  428.06   12.20
  -5  -3   0  444.26   14.30
   5  -3   0  430.16   10.90
  -5  -3   0  448.86   13.90
  -5  -3   0  406.76   14.40
   5  -3   0  451.15   14.00
   5  -3   0  440.46   13.90
  -5  -3   0  441.16   16.90
   5  -3   0  433.56   11.60
  -5  -3   0  450.65   13.90
  -5  -3   0  436.26   13.40
   5  -3   0  439.66    9.60
   5  -3   0  427.56   11.90
   5  -3   0  463.65   15.40
   5  -3   0  403.26   13.70
   5  -3   0  412.16   11.30
   5  -3   0  438.26   12.70
   5  -3   0  459.95   13.30
   5  -3   0  425.46   11.50
  -5   3   0  444.36   12.90
  -5   3   0  393.06   16.90
   5   3   0  429.06   15.40
  -5   3   0  474.85   19.30
   5   3   0  432.66   11.90
  -5   3   0  436.56   14.20
   5   3   0  436.26   14.00
  -5   3   0  438.16   16.50
  -5   3   0  449.46   13.40
  -5   3   0  419.26   11.80
   5   3   0  433.76   14.10
  -5   3   0  430.16   13.10
   5   3   0  425.46   10.80
  -5   3   0  407.86   11.80
   5   3   0  431.86   12.60
  -5   3   0  432.36   11.30
  -5   3   0  434.56   11.20
  -5   3   0  430.66    9.00
  -5   3   0  423.86   13.90
   5   3   0  424.96   11.70
   5   3   0  434.56   11.40
  -5   3   0  425.76   17.30
  -5   3   0  431.76   10.30
  -5   3   0  425.76   11.80
   5   3   0  430.56   17.00
  -5   3   0  445.66   15.00
  -5   3   0  441.76   16.30
   5   3   0  449.95   13.40
   5   3   0  404.16   11.30
   5   3   0  436.76   16.40
   5   3   0  409.36   16.90
  -6  -3   0  983.80   24.00
   6  -3   0  970.70   22.00
  -6  -3   0  991.30   26.50
   6  -3   0  953.90   21.50
   6  -3   0 1017.20   21.80
   6  -3   0 1005.90   30.00
  -6  -3   0  957.70   25.70
  -6  -3   0  954.90   28.00
  -6  -3   0  993.90   24.80
  -6  -3   0  957.50   21.80
  -6  -3   0  984.40   20.10
  -6  -3   0  982.10   21.00
  -6  -3   0  990.70   21.70
   6  -3   0  992.90   29.90
  -6  -3   0 1020.50   21.70
  -6  -3   0  996.10   29.50
   6  -3   0  966.20   25.30
   6  -3   0 1022.70   24.70
  -6  -3   0 1001.10   24.80
   6  -3   0  987.70   19.20
   6  -3   0  988.70   26.80
   6  -3   0 1016.00   32.90
  -6  -3   0  986.30   23.00
   6  -3   0  993.30   25.10
   6  -3   0 1023.50   30.00
   6  -3   0  957.00   24.30
   6  -3   0  971.40   22.20
   6  -3   0  992.50   21.30
  -6  -3   0 1007.80   30.00
   6  -3   0  948.91   30.20
   6  -3   0 1023.00   23.60
  -6  -3   0  970.90   31.30
   6  -3   0  980.30   29.40
   6  -3   0 1000.20   24.70
  -6  -3   0  973.60   24.80
   6  -3   0  997.40   24.90
   6  -3   0  980.90   21.70
  -6  -3   0  990.00   30.10
  -6  -3   0 1008.70   22.60
   6   3   0  996.60   23.60
   6   3   0 1006.70   23.80
   6   3   0 1005.70   24.20
   6   3   0 1003.70   30.20
   6   3   0  957.60   22.00
  -6   3   0 1039.70   28.90
   6   3   0 1008.70   21.70
   6   3   0  966.60   20.80
   6   3   0 1020.50   22.20
   6   3   0  996.50   25.30
   6   3   0  991.40   21.70
   6   3   0 1026.10   25.70
  -6   3   0  953.30   22.60
   6   3   0 1019.80   25.40
   6   3   0 1031.70   28.20
  -6   3   0 1041.50   24.40
  -6   3   0  986.60   29.10
   6   3   0 1008.90   29.00
  -6   3   0  967.40   24.00
  -6   3   0  972.20   34.20
  -6   3   0  975.50   21.30
   6   3   0  979.20   20.80
  -6   3   0  961.60   28.20
   6   3   0  968.00   27.90
   6   3   0 1062.29   31.20
  -6   3   0  976.20   20.10
  -6   3   0  989.90   21.10
  -6   3   0  983.70   18.30
  -6   3   0 1026.90   24.20
   7  -3   0  130.29    5.30
  -7  -3   0  147.79    8.50
   7  -3   0  118.99   10.40
   7  -3   0  146.19    8.50
   7  -3   0  141.79    8.50
   7  -3   0  147.29    8.70
   7  -3   0  130.19    8.40
   7  -3   0  135.09    6.90
  -7  -3   0  134.69    7.50
  -7  -3   0  131.39    6.30
   7  -3   0  127.29    8.90
   7  -3   0  138.29   11.60
   7  -3   0  129.29    6.60
  -7  -3   0  143.59    6.70
   7  -3   0  113.29   10.40
  -7  -3   0  130.89   11.70
  -7  -3   0  141.39    9.30
  -7  -3   0  142.69    7.60
  -7  -3   0  137.69    6.80
   7  -3   0  131.59    6.70
   7  -3   0  131.59    8.20
   7  -3   0  156.98   11.70
   7  -3   0  133.79    7.00
  -7  -3   0  137.89    9.50
  -7  -3   0  134.29    8.30
   7  -3   0  129.79    8.60
   7  -3   0  125.19    6.40
  -7  -3   0  126.09    7.70
   7  -3   0  146.29    6.90
  -7  -3   0  121.59    9.80
  -7  -3   0  140.59    7.30
  -7  -3   0  139.29   10.00
  -7  -3   0  138.69    6.10
   7  -3   0  127.79   11.00
  -7  -3   0  155.38    6.20
  -7  -3   0  141.69   11.10
  -7  -3   0  136.49   10.60
   7  -3   0  139.69    7.60
   7  -3   0  134.39   11.90
  -7   3   0  115.19    9.60
   7   3   0  151.08   12.00
  -7   3   0  128.49    5.40
  -7   3   0  147.49    7.10
  -7   3   0  138.69   11.20
   7   3   0  144.39   11.50
  -7   3   0  132.89   10.30
   7   3   0  141.89    8.80
   7   3   0  144.69    7.90
   7   3   0  135.19   10.30
   7   3   0  135.19   10.10
   7   3   0  138.49    8.10
  -7   3   0  154.98   13.10
   7   3   0  138.99    6.90
  -7   3   0  147.99    6.90
   7   3   0  140.59    7.00
   7   3   0  131.29   10.20
   7   3   0  145.89    9.00
  -7   3   0  142.99    8.00
   7   3   0  129.69    6.90
   7   3   0  129.89    7.60
   7   3   0  132.59    6.20
   7   3   0  127.69   10.90
   7   3   0  137.99    8.70
   7   3   0  141.19    6.30
  -7   3   0  138.29    8.10
   7   3   0  129.69    9.90
  -7   3   0  144.79    9.60
   7   3   0  133.79    6.30
  -7   3   0  128.79    7.70
  -7   3   0  134.59    8.80
  -7   3   0  143.99    7.00
  -7   3   0  138.39    6.40
  -7   3   0  134.79    8.50
   7   3   0  143.99    8.00
   8  -3   0 1068.29   36.90
  -8  -3   0 1047.70   30.40
  -8  -3   0  995.70   21.90
   8  -3   0 1002.60   33.20
   8  -3   0 1013.90   27.50
   8  -3   0 1029.90   25.30
  -8  -3   0 1048.30   34.80
  -8  -3   0 1005.60   23.60
  -8  -3   0  975.90   25.10
   8  -3   0  999.60   24.00
   8  -3   0 1029.60   25.80
  -8  -3   0  961.40   22.00
   8  -3   0 1059.39   27.80
  -8  -3   0 1022.10   28.00
   8  -3   0 1032.20   28.10
  -8  -3   0 1003.20   42.60
   8  -3   0 1027.00   30.10
  -8  -3   0 1005.50   33.00
   8  -3   0 1034.50   34.00
  -8  -3   0 1008.60   27.20
   8  -3   0  991.90   23.70
  -8  -3   0 1072.69   30.10
   8  -3   0 1030.60   24.20
   8  -3   0 1024.30   23.80
  -8  -3   0 1035.00   30.90
  -8  -3   0 1044.40   25.20
   8  -3   0  941.31   33.80
  -8  -3   0  984.10   33.70
  -8  -3   0 1029.70   33.80
   8  -3   0 1024.60   21.20
  -8  -3   0  994.30   24.10
   8  -3   0  994.20   28.30
   8  -3   0  993.70   33.10
   8  -3   0 1015.70   29.60
  -8  -3   0 1007.10   23.70
   8  -3   0 1056.59   37.70
  -8  -3   0 1008.80   27.80
   8  -3   0 1024.20   28.50
   8  -3   0  965.40   24.20
  -8   3   0 1033.60   24.50
   8   3   0  969.00   22.70
   8   3   0 1006.70   32.70
   8   3   0  947.71   33.30
  -8   3   0 1011.60   31.40
  -8   3   0 1016.00   27.20
   8   3   0  956.90   25.90
   8   3   0  972.30   25.60
   8   3   0 1025.30   24.40
  -8   3   0 1031.30   23.80
  -8   3   0 1000.90   30.60
   8   3   0  979.00   28.00
   8   3   0  998.60   26.80
   8   3   0 1005.00   23.20
  -8   3   0 1060.89   27.30
   8   3   0  996.60   32.20
  -8   3   0 1014.50   26.20
  -8   3   0 1027.40   34.80
  -8   3   0 1006.00   22.80
  -8   3   0 1055.09   38.90
   8   3   0 1031.20   28.60
   8   3   0 1028.20   37.70
   8   3   0 1053.09   24.00
  -8   3   0 1032.80   33.60
   8   3   0 1007.50   31.80
  -8   3   0 1054.99   28.90
   8   3   0 1038.70   34.60
   8   3   0 1025.00   26.70
   8   3   0  990.30   30.10
   8   3   0 1004.60   24.00
  -9  -3   0  397.76   24.00
  -9  -3   0  333.67   18.10
  -9  -3   0  359.86   17.70
  -9  -3   0  349.07   20.30
  -9  -3   0  361.76   20.40
   9  -3   0  334.27   16.80
  -9  -3   0  340.87   14.40
  -9  -3   0  355.26   15.80
   9  -3   0  373.46   14.30
   9  -3   0  346.57   13.80
   9  -3   0  354.86   16.30
   9  -3   0  345.97   22.10
   9  -3   0  344.57   21.90
  -9  -3   0  354.36   11.90
  -9  -3   0  330.87   12.20
   9  -3   0  330.17   12.60
  -9  -3   0  367.76   15.40
  -9  -3   0  358.26   15.90
  -9  -3   0  361.86   14.90
  -9  -3   0  355.36   13.10
   9  -3   0  365.26   17.40
   9  -3   0  351.36   20.90
  -9  -3   0  348.77   12.70
  -9  -3   0  386.56   20.10
  -9   3   0  356.96   15.50
  -9   3   0  355.26   15.20
  -9   3   0  339.37   17.70
  -9   3   0  366.16   23.80
  -9   3   0  358.96   20.10
  -9   3   0  354.26   12.90
  -9   3   0  352.06   14.30
  -9   3   0  350.06   13.20
   9   3   0  365.06   13.30
  -9   3   0  314.37   19.70
  -9   3   0  342.27   16.00
   9   3   0  326.27   20.00
  -9   3   0  347.17   18.30
   9   3   0  344.47   16.10
  -9   3   0  355.46   12.00
  10  -3   0  955.40   39.50
 -10  -3   0  950.50   24.50
  10  -3   0  916.51   38.30
  10  -3   0  947.41   31.30
 -10  -3   0  889.31   28.50
  10  -3   0  963.50   26.20
  10  -3   0  992.90   31.80
 -10  -3   0  944.61   36.30
 -10  -3   0  900.11   28.60
 -10  -3   0  910.71   35.40
  10  -3   0  959.40   26.50
 -10  -3   0  929.31   24.80
 -10   3   0  890.01   32.30
 -10   3   0  905.91   36.10
 -10   3   0  922.51   24.80
  10   3   0  943.41   29.80
 -10   3   0  918.31   40.90
 -10   3   0  939.21   28.70
  10   3   0  969.70   25.10
 -10   3   0  955.50   28.40
 -10   3   0  903.61   35.00
  10   3   0  900.31   35.70
 -10   3   0  895.31   29.20
 -10   3   0  915.71   24.40
 -11  -3   0  359.96   14.40
 -11  -3   0  338.47   16.90
 -11  -3   0  345.17   22.30
 -11   3   0  320.57   13.60
 -11   3   0  370.36   22.50
 -11   3   0  335.37   16.70
 -12  -3   0  359.06   23.60
 -12  -3   0  369.36   15.30
 -12  -3   0  364.26   18.40
 -12   3   0  377.56   25.10
 -12   3   0  325.47   14.50
 -12   3   0  346.47   18.20
   0  -4   0  353.86    7.30
   0  -4   0  343.17   10.20
   0  -4   0  349.37    8.60
   0  -4   0  363.46    7.50
   0  -4   0  368.16    8.30
   0  -4   0  364.16   12.30
   0  -4   0  353.46   10.10
   0  -4   0  346.07    8.30
   0  -4   0  374.26   12.50
   0  -4   0  353.96    8.00
   0  -4   0  366.36   10.20
   0  -4   0  362.46    7.70
   0  -4   0  350.66    8.70
   0  -4   0  368.26    7.10
   0  -4   0  347.57   11.00
   0  -4   0  366.06    7.70
   0  -4   0  359.26    8.60
   0  -4   0  355.36    8.90
   0  -4   0  362.96    9.90
   0  -4   0  364.16    9.60
   0  -4   0  357.46    9.20
   0   4   0  369.96    9.80
   0   4   0  370.26   12.40
   0   4   0  379.66    8.50
   0   4   0  362.96    8.70
   0   4   0  361.56   10.40
   0   4   0  374.36    7.50
   0   4   0  361.36    7.40
   0   4   0  359.36    8.30
   0   4   0  383.96   10.10
   0   4   0  355.16   10.00
   1  -4   0    9.00    2.50
   1  -4   0    8.60    1.20
   1  -4   0    7.50    1.20
   1  -4   0    8.10    0.90
   1  -4   0    6.70    1.60
   1  -4   0    9.50    1.50
   1  -4   0    8.90    1.90
  -1  -4   0    6.80    1.50
  -1  -4   0    8.40    1.00
   1  -4   0    8.40    1.80
  -1  -4   0    9.10    1.60
  -1  -4   0    7.80    1.30
   1  -4   0    8.50    1.50
  -1  -4   0    7.50    1.00
  -1  -4   0   10.10    2.10
   1  -4   0    7.20    1.90
  -1  -4   0    9.60    1.90
   1  -4   0    8.90    1.90
  -1  -4   0    8.20    1.50
  -1  -4   0   11.40    1.80
  -1  -4   0    8.60    1.20
  -1  -4   0    8.40    1.40
   1  -4   0    6.80    1.20
  -1  -4   0   10.30    2.60
   1  -4   0    1.90    1.30
   1  -4   0    7.50    1.10
  -1  -4   0    8.70    2.20
   1  -4   0    8.60    0.70
  -1  -4   0    5.40    1.70
  -1  -4   0   10.40    1.40
  -1  -4   0    7.60    1.20
   1  -4   0    8.50    1.20
   1  -4   0    8.90    1.60
   1  -4   0   10.00    1.60
  -1  -4   0    7.10    1.50
   1  -4   0    6.90    0.90
   1  -4   0    7.80    1.40
   1  -4   0    5.20    1.20
  -1  -4   0    7.50    1.20
  -1   4   0    8.20    1.80
  -1   4   0    7.70    1.10
   1   4   0    9.00    2.30
   1   4   0    8.00    1.40
  -1   4   0    8.70    2.50
  -1   4   0   11.60    2.00
  -1   4   0    7.00    1.80
  -1   4   0    8.00    1.30
  -1   4   0    7.70    0.70
  -1   4   0    7.80    2.00
  -1   4   0    6.70    1.20
   1   4   0    6.80    1.30
  -1   4   0    7.10    1.20
  -1   4   0    9.50    1.10
   1   4   0   10.00    1.40
   1   4   0    8.20    1.10
   1   4   0    9.70    1.90
  -1   4   0    9.70    1.70
  -1   4   0    9.00    1.40
   1   4   0    5.40    1.40
  -1   4   0    6.80    1.50
   1   4   0    9.00    2.50
   1   4   0   10.50    1.50
   1   4   0    5.60    1.20
  -1   4   0    7.40    1.30
  -1   4   0    7.50    2.30
  -1   4   0    9.90    1.70
  -1   4   0    5.60    1.80
   1   4   0    9.10    1.70
   1   4   0    8.90    1.70
   1   4   0    8.50    1.20
   1   4   0    7.60    1.00
   1   4   0    6.10    1.70
   1   4   0    9.70    1.30
   1   4   0    7.90    2.00
   1   4   0    9.00    1.70
   2  -4   0 3700.73   63.49
   2  -4   0 3695.73   60.79
   2  -4   0 3698.73   60.39
  -2  -4   0 3657.63   64.59
  -2  -4   0 3644.94   63.29
   2  -4   0 3551.24   56.49
  -2  -4   0 3676.33   60.59
   2  -4   0 3561.44   59.49
   2  -4   0 3551.94   59.39
   2  -4   0 3640.04   58.79
  -2  -4   0 3651.43   59.99
  -2  -4   0 3695.33   65.79
   2  -4   0 3611.44   64.49
  -2  -4   0 3616.34   58.79
   2  -4   0 3520.25   66.59
   2  -4   0 3565.04   62.29
   2  -4   0 3635.84   62.19
  -2  -4   0 3639.54   59.89
   2  -4   0 3526.85   62.59
   2  -4   0 3730.23   68.99
   2  -4   0 3540.45   55.79
   2  -4   0 3679.03   61.79
  -2  -4   0 3552.44   60.69
   2  -4   0 3606.24   59.09
   2  -4   0 3557.74   63.99
   2  -4   0 3645.94   59.09
  -2  -4   0 3626.64   61.49
  -2  -4   0 3633.44   63.39
   2  -4   0 3552.54   60.29
  -2  -4   0 3613.84   62.39
  -2  -4   0 3531.35   64.19
   2  -4   0 3663.43   65.99
  -2  -4   0 3642.64   61.69
  -2   4   0 3533.55   59.59
  -2   4   0 3556.54   67.49
  -2   4   0 3600.84   59.99
  -2   4   0 3651.43   55.49
   2   4   0 3635.24   59.49
  -2   4   0 3625.64   55.99
  -2   4   0 3616.14   62.19
  -2   4   0 3563.94   62.89
  -2   4   0 3626.44   63.09
   2   4   0 3647.33   65.19
  -2   4   0 3564.14   59.29
  -2   4   0 3598.94   62.69
   2   4   0 3646.54   62.79
  -2   4   0 3603.74   66.59
  -2   4   0 3552.24   59.59
  -2   4   0 3662.33   61.19
   2   4   0 3609.14   60.49
   2   4   0 3633.74   61.69
  -2   4   0 3508.95   59.59
   2   4   0 3611.74   64.39
   2   4   0 3522.05   61.79
   2   4   0 3587.24   63.69
   2   4   0 3656.03   61.29
  -2   4   0 3665.03   59.19
  -2   4   0 3508.65   62.89
  -2   4   0 3624.54   55.79
   2   4   0 3656.53   65.89
  -2   4   0 3701.53   65.49
   2   4   0 3569.84   60.09
  -3  -4   0    4.20    1.60
   3  -4   0    2.90    1.30
  -3  -4   0    2.50    1.10
  -3  -4   0    3.10    1.10
  -3  -4   0    3.70    1.10
  -3  -4   0    4.10    1.90
   3  -4   0    5.30    2.30
  -3  -4   0    4.30    1.30
   3  -4   0    3.60    1.50
  -3  -4   0    4.80    1.00
  -3  -4   0    5.10    1.70
   3  -4   0    5.20    1.60
  -3  -4   0    3.00    0.90
  -3  -4   0    3.40    2.00
  -3  -4   0    2.60    1.20
   3  -4   0    3.30    1.30
   3  -4   0    2.50    1.00
   3  -4   0    2.80    1.50
  -3  -4   0    2.90    1.00
   3  -4   0    2.10    1.90
   3  -4   0    1.80    1.00
   3  -4   0    1.60    1.20
   3  -4   0    2.40    1.00
   3  -4   0    3.50    1.90
   3  -4   0    3.90    2.30
   3  -4   0    3.40    1.10
  -3  -4   0    4.90    1.00
  -3  -4   0    1.00    1.10
   3  -4   0    1.60    1.90
  -3  -4   0    0.90    1.10
   3  -4   0    3.00    1.60
   3  -4   0    4.00    1.30
   3  -4   0    3.90    2.00
   3  -4   0    3.90    1.50
   3  -4   0    2.20    0.80
   3  -4   0    3.20    1.50
  -3  -4   0    2.10    0.90
  -3  -4   0    3.40    2.10
  -3  -4   0    2.60    1.50
  -3   4   0    0.90    0.90
   3   4   0    3.70    1.50
   3   4   0    2.00    1.40
  -3   4   0    2.00    0.40
  -3   4   0    3.50    1.30
  -3   4   0    4.20    1.10
  -3   4   0    2.40    0.90
   3   4   0    1.40    1.30
   3   4   0    3.20    1.10
   3   4   0    2.10    0.90
   3   4   0    3.60    2.00
  -3   4   0    3.10    1.20
  -3   4   0    5.70    2.10
  -3   4   0    4.90    2.20
  -3   4   0    2.30    0.60
  -3   4   0    4.40    2.00
  -3   4   0    1.70    1.70
  -3   4   0    2.40    1.60
   3   4   0    2.80    1.40
   3   4   0    3.40    1.10
  -3   4   0    1.10    0.90
   3   4   0    7.40    2.60
  -3   4   0    4.40    1.30
  -3   4   0    2.40    1.30
   3   4   0    2.70    1.10
   3   4   0    3.30    1.00
   3   4   0    4.00    1.30
  -3   4   0    2.70    1.40
  -3   4   0    2.70    1.50
   3   4   0    2.10    1.10
   3   4   0    3.40    1.60
   3   4   0    2.10    2.10
  -3   4   0    2.90    0.40
   4  -4   0   17.60    2.40
   4  -4   0   12.20    1.90
   4  -4   0   15.70    2.60
   4  -4   0   11.10    2.20
  -4  -4   0   14.90    2.00
  -4  -4   0   15.50    2.20
  -4  -4   0   14.00    2.40
  -4  -4   0   13.40    2.10
  -4  -4   0   23.20    2.80
   4  -4   0   12.10    2.30
  -4  -4   0    8.30    2.90
   4  -4   0   14.30    3.30
  -4  -4   0   21.80    4.60
   4  -4   0   17.30    4.10
  -4  -4   0   15.00    2.70
   4  -4   0   15.10    2.20
  -4  -4   0   17.20    3.70
   4  -4   0   14.80    1.90
  -4  -4   0   16.30    2.40
  -4  -4   0   16.00    3.10
  -4  -4   0   15.40    2.60
   4  -4   0   13.90    3.10
   4  -4   0   16.90    1.40
  -4  -4   0   13.30    3.00
   4  -4   0   18.50    2.90
   4  -4   0   11.90    3.20
   4  -4   0   20.20    3.90
   4  -4   0   15.80    1.10
   4  -4   0   14.90    2.70
   4  -4   0   16.50    4.40
   4  -4   0   15.10    2.20
  -4  -4   0   14.60    2.40
   4  -4   0   15.80    3.00
   4  -4   0   15.60    2.80
   4  -4   0   14.90    3.40
  -4  -4   0   13.90    2.00
  -4  -4   0   16.10    1.90
   4  -4   0   14.00    2.10
  -4  -4   0   15.70    3.30
   4  -4   0    9.70    3.50
  -4  -4   0   15.70    2.60
  -4  -4   0   20.60    3.90
  -4  -4   0   15.10    2.00
  -4  -4   0   13.30    3.00
   4  -4   0   16.30    3.30
   4   4   0   16.70    2.10
  -4   4   0   16.50    2.50
  -4   4   0   17.60    2.40
   4   4   0   14.80    3.50
   4   4   0   15.70    2.00
  -4   4   0   15.30    1.00
   4   4   0   17.70    2.70
   4   4   0   13.40    2.60
  -4   4   0   23.80    4.40
  -4   4   0   19.30    3.90
  -4   4   0   14.50    1.20
   4   4   0   15.00    3.10
   4   4   0   14.10    2.30
  -4   4   0   19.10    3.30
   4   4   0   13.50    3.30
  -4   4   0   14.60    2.50
   4   4   0   24.70    3.40
  -4   4   0   16.40    2.10
   4   4   0    9.70    2.00
   4   4   0   18.40    2.40
   4   4   0   19.40    3.50
   4   4   0   12.30    1.80
  -4   4   0   16.10    2.10
  -4   4   0   19.40    3.20
  -4   4   0   17.60    4.30
  -4   4   0   17.30    1.70
   4   4   0   15.20    3.60
  -4   4   0   23.50    3.00
  -4   4   0   10.70    2.90
   4   4   0   20.30    2.50
  -4   4   0   21.20    2.90
  -4   4   0   13.90    2.80
  -4   4   0   16.70    3.20
  -5  -4   0 2959.50   61.59
  -5  -4   0 2938.71   56.19
   5  -4   0 2972.50   61.19
   5  -4   0 2948.41   54.99
  -5  -4   0 2907.41   60.59
   5  -4   0 2943.71   53.09
   5  -4   0 2960.60   51.39
   5  -4   0 2970.20   61.29
   5  -4   0 2917.11   48.70
  -5  -4   0 2860.31   50.79
   5  -4   0 2923.61   61.89
  -5  -4   0 2983.50   61.19
  -5  -4   0 2838.82   54.09
  -5  -4   0 2952.00   54.79
  -5  -4   0 2815.02   59.39
   5  -4   0 3081.19   66.09
   5  -4   0 2938.81   53.79
   5  -4   0 2913.21   51.59
  -5  -4   0 2947.71   51.89
   5  -4   0 2973.40   59.89
  -5  -4   0 2927.91   49.10
  -5  -4   0 2937.41   60.29
   5  -4   0 2944.31   61.09
  -5  -4   0 2932.11   52.09
   5  -4   0 3005.30   57.89
  -5  -4   0 2921.61   56.79
   5  -4   0 2961.60   54.79
  -5  -4   0 2986.90   51.39
   5  -4   0 2941.11   47.10
  -5  -4   0 2959.90   55.19
  -5  -4   0 2913.51   51.59
  -5  -4   0 2969.70   51.39
  -5  -4   0 2985.70   54.79
  -5  -4   0 2953.30   54.79
   5  -4   0 2952.80   51.19
   5  -4   0 2930.71   55.39
   5  -4   0 2854.71   63.09
  -5  -4   0 2890.61   50.69
   5  -4   0 2933.01   50.69
   5  -4   0 2930.11   56.59
   5  -4   0 2867.21   51.49
   5  -4   0 2888.41   51.19
  -5  -4   0 2903.91   49.40
   5  -4   0 2998.90   54.99
   5  -4   0 2928.41   52.29
   5   4   0 2922.91   51.49
  -5   4   0 2922.31   53.09
   5   4   0 2904.31   49.80
   5   4   0 2945.81   55.19
   5   4   0 2984.90   53.39
   5   4   0 2992.70   58.99
  -5   4   0 2911.21   55.79
   5   4   0 2886.01   49.90
  -5   4   0 2981.70   60.79
   5   4   0 2888.31   61.29
   5   4   0 2910.81   57.89
  -5   4   0 2938.21   55.79
  -5   4   0 2910.81   46.50
  -5   4   0 2883.01   47.80
   5   4   0 2795.02   66.39
  -5   4   0 2932.21   63.89
  -5   4   0 2925.21   61.99
   5   4   0 2805.32   53.69
  -5   4   0 2868.91   50.49
  -5   4   0 3076.79   54.39
   5   4   0 2982.20   50.59
   5   4   0 2982.00   52.99
   5   4   0 2914.21   52.59
  -5   4   0 2875.91   53.39
   5   4   0 2902.41   57.59
  -5   4   0 2852.51   51.89
  -5   4   0 2961.80   59.49
  -5   4   0 2893.61   56.59
  -5   4   0 2998.30   70.19
   5   4   0 2837.22   58.89
   5   4   0 2916.41   61.09
  -5   4   0 2931.61   49.99
   5   4   0 2932.51   51.29
   5   4   0 2960.90   54.99
  -5   4   0 2959.90   51.69
  -5   4   0 2891.01   62.49
   6  -4   0  688.13   19.60
  -6  -4   0  690.93   17.60
   6  -4   0  682.93   19.80
  -6  -4   0  690.63   16.80
   6  -4   0  704.33   22.30
   6  -4   0  719.73   15.90
  -6  -4   0  691.73   25.60
  -6  -4   0  704.53   19.70
  -6  -4   0  731.23   17.70
  -6  -4   0  700.73   21.80
   6  -4   0  735.63   20.70
   6  -4   0  713.03   24.80
   6  -4   0  675.73   16.90
   6  -4   0  656.13   24.80
   6  -4   0  690.93   24.00
   6  -4   0  707.03   17.70
   6  -4   0  738.53   27.00
  -6  -4   0  745.83   25.40
  -6  -4   0  709.83   20.20
   6  -4   0  681.33   24.40
  -6  -4   0  697.63   24.30
   6  -4   0  702.93   17.30
   6  -4   0  741.03   22.00
  -6  -4   0  686.63   15.80
  -6  -4   0  700.23   18.10
   6  -4   0  690.63   24.40
  -6  -4   0  714.43   15.60
   6  -4   0  731.73   18.00
  -6  -4   0  737.93   17.50
   6  -4   0  706.23   17.30
   6  -4   0  708.73   20.80
  -6  -4   0  712.43   21.00
  -6  -4   0  674.23   23.30
   6  -4   0  731.83   28.10
   6  -4   0  729.83   20.30
   6  -4   0  755.42   19.30
   6  -4   0  726.53   18.60
  -6  -4   0  729.93   21.50
  -6  -4   0  727.33   20.30
   6  -4   0  720.33   14.20
  -6  -4   0  706.43   18.30
   6  -4   0  716.63   18.30
   6   4   0  711.23   16.40
   6   4   0  727.73   25.60
   6   4   0  665.53   22.90
   6   4   0  714.23   19.30
  -6   4   0  711.53   19.20
  -6   4   0  766.62   26.30
  -6   4   0  699.13   17.00
   6   4   0  689.93   22.70
  -6   4   0  717.63   13.50
   6   4   0  712.53   25.60
   6   4   0  707.03   17.70
   6   4   0  728.63   16.90
  -6   4   0  745.43   19.90
   6   4   0  701.83   20.50
  -6   4   0  755.02   27.90
   6   4   0  723.13   20.60
   6   4   0  676.03   16.70
   6   4   0  719.33   19.40
   6   4   0  722.93   21.10
  -6   4   0  692.73   14.80
  -6   4   0  682.73   20.50
  -6   4   0  723.93   24.10
  -6   4   0  732.13   25.80
   6   4   0  710.73   17.50
  -6   4   0  728.03   17.80
  -6   4   0  722.43   22.20
   6   4   0  715.53   22.90
  -6   4   0  703.83   17.80
   6   4   0  719.93   18.90
  -6   4   0  709.03   20.90
   6   4   0  663.23   24.20
  -6   4   0  706.83   17.00
   6   4   0  703.73   17.80
   7  -4   0   78.09    9.80
  -7  -4   0   64.69    6.00
   7  -4   0   54.49    4.30
   7  -4   0   72.69    8.60
   7  -4   0   55.99    6.50
  -7  -4   0   64.79    4.90
   7  -4   0   55.69    4.50
   7  -4   0   59.89    8.80
   7  -4   0   60.09    5.10
   7  -4   0   61.09    4.70
   7  -4   0   65.69    5.90
  -7  -4   0   62.09    5.70
  -7  -4   0   65.89    4.60
   7  -4   0   60.99    3.30
  -7  -4   0   64.59    4.60
  -7  -4   0   47.20    6.60
   7  -4   0   60.69    4.10
   7  -4   0   63.09    9.20
   7  -4   0   70.19    5.60
  -7  -4   0   56.69    8.30
   7  -4   0   71.29    9.80
  -7  -4   0   71.19    9.30
  -7  -4   0   49.00    8.80
   7  -4   0   58.09    9.10
   7  -4   0   67.99   10.90
   7  -4   0   58.59    8.50
  -7  -4   0   64.39    4.70
  -7  -4   0   63.19    5.80
   7  -4   0   59.09    7.10
   7  -4   0   55.69    5.50
  -7  -4   0   69.89    9.70
   7  -4   0   57.99    5.30
  -7  -4   0   58.99    7.10
  -7  -4   0   61.89    5.10
  -7  -4   0   69.29    9.80
  -7  -4   0   63.89    3.90
   7  -4   0   55.69    5.50
  -7  -4   0   63.49    6.30
  -7  -4   0   58.39    5.60
   7  -4   0   59.29    4.70
  -7  -4   0   71.19    4.90
   7  -4   0   59.19    4.50
   7  -4   0   52.69    6.80
  -7  -4   0   60.39    4.00
  -7  -4   0   61.19    5.10
  -7   4   0   60.19    8.00
   7   4   0   57.69    7.70
  -7   4   0   67.59    5.60
  -7   4   0   70.29    6.40
  -7   4   0   48.60    6.50
   7   4   0   67.69    9.30
  -7   4   0   68.89    4.90
  -7   4   0   62.79    9.10
   7   4   0   53.89    7.70
  -7   4   0   51.69    8.90
   7   4   0   61.49    4.30
   7   4   0   74.69    6.70
   7   4   0   67.79    5.60
   7   4   0   58.39    4.70
   7   4   0   59.29    4.30
   7   4   0   65.09    5.50
   7   4   0   59.59    8.10
   7   4   0   63.59    6.10
  -7   4   0   59.59    4.20
   7   4   0   61.09    4.70
   7   4   0   71.59    4.40
   7   4   0   64.39    8.10
   7   4   0   61.39    4.20
   7   4   0   53.19    8.90
  -7   4   0   67.09    3.00
  -7   4   0   65.59    4.50
   7   4   0   65.69    9.40
  -7   4   0   55.59    3.60
   7   4   0   58.49   11.20
  -7   4   0   59.79    5.30
   7   4   0   53.29    5.00
   7   4   0   63.29    6.20
  -7   4   0   66.29    4.90
   7   4   0   65.79    5.60
  -7   4   0   57.69    7.80
  -7   4   0   52.89    5.10
   8  -4   0    5.20    5.70
   8  -4   0    4.40    1.90
   8  -4   0    3.50    1.90
  -8  -4   0    2.80    4.80
  -8  -4   0    4.90    4.70
   8  -4   0    1.40    4.00
   8  -4   0   -0.50    2.20
   8  -4   0    1.60    1.90
  -8  -4   0    0.90    1.80
  -8  -4   0    3.60    2.50
   8  -4   0    5.20    1.30
  -8  -4   0    2.80    2.60
  -8  -4   0    5.70    3.80
  -8  -4   0    4.80    3.50
   8  -4   0    2.60    2.30
  -8  -4   0    2.10    1.70
  -8  -4   0    4.00    1.60
   8  -4   0    5.90    2.20
  -8  -4   0    6.70    2.90
   8  -4   0    2.80    4.20
   8  -4   0    2.50    3.00
   8  -4   0    3.30    2.80
   8  -4   0    6.10    2.70
  -8  -4   0    8.90    5.00
  -8  -4   0    9.50    4.50
  -8  -4   0    4.20    2.00
   8  -4   0    5.00    1.80
  -8  -4   0   -0.70    1.80
  -8  -4   0    2.60    1.70
  -8  -4   0    4.10    2.00
  -8  -4   0    4.20    2.80
   8  -4   0    6.30    4.90
  -8  -4   0    1.70    1.90
  -8   4   0    2.80    1.90
  -8   4   0    3.90    3.30
  -8   4   0    1.90    1.90
  -8   4   0    1.30    1.50
   8   4   0    5.00    2.20
  -8   4   0    5.30    4.30
   8   4   0    7.30    3.20
  -8   4   0    4.10    3.10
  -8   4   0    6.40    2.90
   8   4   0    7.90    4.60
   8   4   0    5.10    2.00
   8   4   0    3.10    1.70
   8   4   0    4.70    1.90
   8   4   0    4.80    2.40
  -8   4   0    4.90    1.90
   8   4   0    1.80    3.20
  -8   4   0    2.70    4.50
  -8   4   0    3.70    2.00
   8   4   0    4.20    5.00
   8   4   0    4.80    3.90
  -8   4   0    4.80    1.90
   8   4   0    1.30    3.80
  -8   4   0    5.30    2.70
   8   4   0    4.20    2.60
   9  -4   0   71.99    5.90
   9  -4   0   74.39   12.90
  -9  -4   0   76.09    7.40
  -9  -4   0   70.99    6.90
  -9  -4   0   90.29   11.80
   9  -4   0   73.29    6.60
  -9  -4   0   70.29    5.60
   9  -4   0   83.59    7.00
   9  -4   0   91.79   13.00
   9  -4   0   78.29   10.30
   9  -4   0   67.99    8.60
   9  -4   0   56.19    8.40
  -9  -4   0   69.59    5.60
  -9  -4   0   70.89   10.30
  -9  -4   0   71.79    5.70
   9  -4   0   71.59   15.80
   9  -4   0   78.59    9.40
  -9  -4   0   72.19   11.00
  -9  -4   0   55.29    7.40
   9  -4   0   61.39   11.00
   9  -4   0   73.79   13.00
  -9   4   0   68.29    8.40
  -9   4   0   77.99   11.80
   9   4   0   70.79    5.90
  -9   4   0   80.79    5.60
  -9   4   0   60.89    9.40
  -9   4   0   66.39    6.60
  -9   4   0   66.99    8.60
   9   4   0   68.49   11.00
  -9   4   0   68.19   11.30
  -9   4   0   60.19    5.50
  -9   4   0   64.59    6.50
  -9   4   0   82.99   10.30
  -9   4   0   66.29    5.80
  -9   4   0   79.99   12.80
   9   4   0   80.79    8.00
  10  -4   0  225.08   14.70
  10  -4   0  211.78   11.40
  10  -4   0  222.68   11.90
 -10  -4   0  185.88   16.00
  10  -4   0  248.28   15.60
 -10  -4   0  246.58   13.80
 -10  -4   0  228.18   10.50
 -10  -4   0  218.98   10.70
 -10  -4   0  217.18   17.00
  10  -4   0  212.08   18.80
 -10  -4   0  245.08   13.60
  10  -4   0  218.88   19.60
  10   4   0  225.38   11.10
 -10   4   0  216.28   10.40
  10   4   0  244.58   14.60
 -10   4   0  223.28   15.40
 -10   4   0  213.48   16.90
 -10   4   0  210.58   12.60
 -10   4   0  237.58   11.10
 -10   4   0  229.48   18.20
 -10   4   0  238.68   14.00
 -10   4   0  222.48   12.80
 -10   4   0  249.58   21.70
  10   4   0  203.28   17.80
 -11  -4   0   95.39   13.70
 -11  -4   0   80.99    6.90
 -11  -4   0  104.09    9.50
 -11   4   0   87.89   13.20
  11   4   0   89.79    7.60
 -11   4   0   81.49    6.60
 -11   4   0   97.39    8.90
  11   4   0   76.19   13.10
  11   4   0   98.49   11.50
 -12  -4   0  243.08   15.30
 -12  -4   0  250.27   12.50
 -12   4   0  235.18   12.00
 -12   4   0  218.68   14.30
   0  -5   0    0.70    0.70
   0  -5   0    2.40    0.90
   0  -5   0    2.10    0.90
   0  -5   0    1.10    1.10
   0  -5   0    9.00    1.50
   0  -5   0    1.90    0.90
   0  -5   0    3.80    1.20
   0  -5   0    0.70    0.40
   0  -5   0    4.10    2.10
   0  -5   0    1.60    0.90
   0  -5   0    1.00    0.60
   0  -5   0    1.90    1.10
   0  -5   0    1.20    1.10
   0  -5   0    3.00    1.60
   0  -5   0    2.10    0.70
   0  -5   0    2.10    1.20
   0  -5   0    2.10    1.10
   0  -5   0    3.50    1.80
   0  -5   0   11.30    2.20
   0  -5   0    1.00    0.60
   0   5   0    2.10    0.70
   0   5   0    2.20    1.10
   0   5   0    1.50    0.90
   0   5   0    2.50    0.90
   0   5   0    1.00    0.60
   0   5   0    1.60    1.30
   0   5   0    1.80    0.90
   0   5   0    1.20    0.50
   0   5   0    1.30    0.80
   0   5   0    2.70    1.30
   0   5   0    2.60    0.80
   0   5   0    3.20    1.90
   0   5   0    0.80    0.90
   0   5   0    2.90    0.70
   0   5   0    3.30    1.00
   0   5   0    3.50    1.40
   0   5   0    1.60    0.60
   0   5   0    1.30    1.50
   1  -5   0 4558.94   78.59
  -1  -5   0 4627.24   79.39
   1  -5   0 4761.62   80.19
  -1  -5   0 4710.23   81.99
   1  -5   0 4574.54   84.69
   1  -5   0 4665.33   75.79
   1  -5   0 4575.14   79.29
  -1  -5   0 4663.03   78.29
  -1  -5   0 4621.64   74.79
  -1  -5   0 4650.94   77.69
   1  -5   0 4659.33   74.99
   1  -5   0 4584.24   83.49
   1  -5   0 4724.23   79.49
  -1  -5   0 4733.43   77.49
   1  -5   0 4767.52   76.39
   1  -5   0 4661.43   75.79
   1  -5   0 4708.73   79.29
   1  -5   0 4726.13   74.49
   1  -5   0 4635.44   76.29
  -1  -5   0 4492.55   82.49
   1  -5   0 4632.14   79.39
  -1  -5   0 4669.53   79.99
   1   5   0 4394.86   76.69
  -1   5   0 4664.13   78.99
   1   5   0 4657.53   78.19
   1   5   0 4706.13   80.09
  -1   5   0 4824.32   84.89
  -1   5   0 4695.23   78.69
  -1   5   0 4714.43   76.29
  -1   5   0 4694.63   83.49
  -1   5   0 4646.83   79.99
   1   5   0 4716.23   83.19
  -1   5   0 4663.93   78.59
   1   5   0 4614.74   75.09
  -1   5   0 4624.64   75.19
   1   5   0 4749.72   79.99
   1   5   0 4701.43   82.09
   1   5   0 4699.73   77.59
  -2  -5   0    1.60    1.50
   2  -5   0    1.70    1.30
  -2  -5   0    1.30    1.30
  -2  -5   0    2.20    1.30
   2  -5   0    3.30    1.00
   2  -5   0    1.90    1.30
  -2  -5   0    2.70    1.10
   2  -5   0    2.00    0.50
   2  -5   0    2.30    0.40
   2  -5   0    2.90    1.00
   2  -5   0    2.00    0.60
  -2  -5   0    2.00    0.80
   2  -5   0    3.10    1.50
   2  -5   0    2.30    1.00
   2  -5   0    2.70    0.80
   2  -5   0    2.90    1.10
  -2  -5   0    4.10    1.10
  -2  -5   0    3.30    1.20
  -2  -5   0    1.80    0.70
  -2  -5   0    2.20    1.80
  -2  -5   0    3.00    1.00
   2  -5   0    0.20    1.50
   2  -5   0    2.70    1.60
   2  -5   0    2.50    2.20
  -2  -5   0    2.90    1.20
  -2  -5   0    2.20    1.40
   2  -5   0    1.50    0.80
   2  -5   0    2.80    1.10
   2  -5   0    2.40    1.20
  -2  -5   0    0.80    0.90
  -2  -5   0    1.80    1.30
   2  -5   0    3.40    1.30
   2  -5   0    2.30    1.30
   2  -5   0    2.10    0.90
  -2  -5   0    2.80    0.90
   2  -5   0    2.20    1.30
   2  -5   0    1.70    1.00
   2  -5   0    2.70    1.70
  -2  -5   0    4.10    1.60
   2  -5   0    2.50    1.50
  -2  -5   0    4.30    1.50
  -2  -5   0    1.90    0.90
  -2   5   0    5.00    1.70
  -2   5   0    2.80    1.10
  -2   5   0    3.80    1.30
  -2   5   0    0.70    2.00
  -2   5   0    3.50    0.60
  -2   5   0    1.30    1.00
  -2   5   0    1.70    1.40
   2   5   0    2.00    1.20
   2   5   0    2.30    1.20
   2   5   0    3.90    1.60
  -2   5   0    2.30    0.40
   2   5   0    3.80    1.60
  -2   5   0    2.30    0.60
   2   5   0    3.10    0.90
   2   5   0    3.50    1.20
  -2   5   0    4.50    1.50
  -2   5   0    1.20    1.20
   2   5   0    4.50    1.00
  -2   5   0    4.10    1.40
   2   5   0    2.60    0.90
  -2   5   0    3.00    0.90
   2   5   0    2.90    1.00
   2   5   0    5.30    2.10
  -2   5   0    3.90    1.10
   2   5   0    3.30    1.50
   2   5   0    2.60    1.10
   2   5   0    2.60    1.00
  -2   5   0    1.70    1.90
  -2   5   0    2.10    0.90
  -2   5   0    0.20    1.10
   2   5   0    2.90    1.00
  -2   5   0    2.20    0.80
   2   5   0    4.60    1.80
   2   5   0    2.90    1.70
   2   5   0    3.30    1.10
  -2   5   0    1.50    0.90
   2   5   0    5.10    2.50
  -2   5   0    2.10    1.00
  -2   5   0    2.00    1.40
  -3  -5   0 2242.38   46.60
   3  -5   0 2219.38   45.90
  -3  -5   0 2245.48   38.90
  -3  -5   0 2274.67   43.90
   3  -5   0 2238.18   41.20
   3  -5   0 2218.18   39.80
   3  -5   0 2195.38   37.70
  -3  -5   0 2199.78   37.60
  -3  -5   0 2189.18   38.10
   3  -5   0 2219.78   40.70
   3  -5   0 2218.18   38.80
  -3  -5   0 2219.48   39.80
  -3  -5   0 2166.38   41.00
  -3  -5   0 2131.49   37.90
  -3  -5   0 2246.18   40.70
  -3  -5   0 2194.78   40.00
  -3  -5   0 2154.78   38.40
   3  -5   0 2256.97   43.50
   3  -5   0 2219.38   43.40
   3  -5   0 2231.68   48.70
   3  -5   0 2263.07   44.50
  -3  -5   0 2163.38   45.50
   3  -5   0 2233.48   39.60
  -3  -5   0 2181.78   38.80
   3  -5   0 2217.58   39.90
  -3  -5   0 2182.18   42.20
   3  -5   0 2185.68   43.90
   3  -5   0 2221.18   37.70
   3  -5   0 2262.67   50.79
  -3  -5   0 2140.69   43.70
  -3  -5   0 2165.18   38.50
  -3  -5   0 2233.38   41.90
  -3  -5   0 2096.19   40.90
  -3  -5   0 2197.48   45.90
  -3  -5   0 2224.18   44.90
  -3  -5   0 2218.08   37.00
  -3   5   0 2250.07   40.20
  -3   5   0 2182.78   44.20
   3   5   0 2267.47   37.90
   3   5   0 2292.87   42.30
   3   5   0 2174.48   39.00
  -3   5   0 2180.88   49.10
  -3   5   0 2229.88   47.20
   3   5   0 2156.78   39.30
  -3   5   0 2143.79   39.30
  -3   5   0 2248.58   44.20
   3   5   0 2219.38   38.50
   3   5   0 2237.88   44.70
   3   5   0 2172.28   43.00
   3   5   0 2237.18   46.90
   3   5   0 2137.89   37.40
   3   5   0 2171.68   41.00
   3   5   0 2257.17   40.20
   3   5   0 2224.98   38.00
   3   5   0 2187.68   45.70
   3   5   0 2262.27   39.10
   3   5   0 2155.58   46.70
  -3   5   0 2193.68   43.40
  -3   5   0 2166.68   41.90
  -3   5   0 2187.38   37.90
  -3   5   0 2193.58   40.10
   3   5   0 2214.88   42.40
  -3   5   0 2149.78   39.90
   3   5   0 2203.68   40.30
   3   5   0 2285.57   44.50
  -3   5   0 2188.98   37.70
   4  -5   0 1148.49   26.30
  -4  -5   0 1115.09   29.90
   4  -5   0 1145.09   30.80
  -4  -5   0 1130.49   25.60
   4  -5   0 1158.18   23.40
   4  -5   0 1125.69   27.40
   4  -5   0 1156.78   24.70
  -4  -5   0 1136.59   25.20
   4  -5   0 1144.59   34.00
  -4  -5   0 1155.08   26.10
   4  -5   0 1193.78   25.30
  -4  -5   0 1143.19   25.70
   4  -5   0 1161.48   22.40
  -4  -5   0 1130.99   29.20
  -4  -5   0 1152.58   25.40
  -4  -5   0 1144.09   23.10
   4  -5   0 1188.78   31.00
   4  -5   0 1141.99   24.50
   4  -5   0 1146.59   22.50
  -4  -5   0 1154.48   22.90
  -4  -5   0 1141.49   30.00
   4  -5   0 1142.99   26.00
  -4  -5   0 1141.49   29.50
   4  -5   0 1166.28   32.90
  -4  -5   0 1153.58   30.50
   4  -5   0 1180.18   28.90
  -4  -5   0 1129.39   22.80
   4  -5   0 1150.78   23.30
  -4  -5   0 1136.09   21.60
   4  -5   0 1176.58   28.60
   4  -5   0 1177.28   29.00
  -4  -5   0 1154.28   29.70
   4  -5   0 1118.79   25.50
  -4  -5   0 1167.48   23.10
   4  -5   0 1130.29   24.00
   4  -5   0 1126.19   23.30
  -4  -5   0 1179.68   25.40
  -4  -5   0 1193.68   23.00
  -4  -5   0 1156.68   23.00
  -4  -5   0 1165.48   23.70
   4  -5   0 1105.39   29.80
  -4  -5   0 1174.28   27.40
  -4   5   0 1177.98   22.50
   4   5   0 1100.69   27.70
  -4   5   0 1113.99   21.40
   4   5   0 1146.99   24.40
   4   5   0 1157.58   26.70
  -4   5   0 1142.39   18.50
  -4   5   0 1157.08   29.00
  -4   5   0 1168.58   24.70
  -4   5   0 1136.19   24.20
   4   5   0 1104.09   27.90
   4   5   0 1127.29   23.30
   4   5   0 1136.59   23.10
  -4   5   0 1121.59   28.40
   4   5   0 1127.89   22.10
   4   5   0 1135.99   31.00
  -4   5   0 1165.48   32.10
   4   5   0 1145.49   23.50
  -4   5   0 1143.39   24.70
  -4   5   0 1141.49   23.60
  -4   5   0 1148.69   26.90
   4   5   0 1085.09   23.90
  -4   5   0 1123.69   22.20
  -4   5   0 1134.69   31.40
  -4   5   0 1167.88   27.10
  -4   5   0 1172.88   32.90
   4   5   0 1152.58   30.90
  -4   5   0 1159.68   19.20
   4   5   0 1076.29   22.00
  -4   5   0 1128.69   27.30
  -4   5   0 1177.08   24.40
   4   5   0 1160.28   30.60
   4   5   0 1166.28   25.90
   4   5   0 1133.89   26.40
  -4   5   0 1111.29   19.90
  -5  -5   0  120.59    5.80
   5  -5   0  131.49    7.30
  -5  -5   0  125.59    7.80
   5  -5   0  121.29    7.80
  -5  -5   0  117.99    9.00
  -5  -5   0  131.49    9.40
   5  -5   0  123.49    7.30
   5  -5   0  112.59    9.50
   5  -5   0  126.69    8.80
   5  -5   0  130.99    3.30
  -5  -5   0  124.99    9.30
   5  -5   0  122.89    5.60
   5  -5   0  138.09   10.10
  -5  -5   0  125.09    5.80
   5  -5   0  135.79    5.00
   5  -5   0  117.79    9.20
   5  -5   0  127.39    6.90
  -5  -5   0  133.59    7.90
  -5  -5   0  132.39    6.20
   5  -5   0  130.59    6.80
   5  -5   0  131.19    8.40
   5  -5   0  121.09    7.30
  -5  -5   0  109.49    6.70
  -5  -5   0  126.19    7.30
  -5  -5   0  133.49    5.10
   5  -5   0  119.09    6.00
  -5  -5   0  127.99    6.00
  -5  -5   0  132.39    6.00
   5  -5   0  114.69    7.30
   5  -5   0  120.09    5.50
   5  -5   0  127.29    8.80
   5  -5   0  128.59    6.00
   5  -5   0  132.69    9.50
   5  -5   0  134.59    6.50
  -5  -5   0  117.79    4.90
  -5  -5   0  136.89    9.70
   5  -5   0  129.99    4.00
   5  -5   0  126.49    5.90
  -5  -5   0  116.89    6.90
  -5  -5   0  124.79    5.80
   5  -5   0  125.89    6.80
   5  -5   0  133.39    6.10
  -5  -5   0  139.79    9.60
   5  -5   0  136.79   10.10
  -5  -5   0  121.39    7.00
  -5  -5   0  135.09    7.40
   5  -5   0  120.89   10.50
  -5   5   0  124.79    5.50
   5   5   0  118.69    9.30
   5   5   0  124.39    7.20
  -5   5   0  121.79    5.40
  -5   5   0  124.79    4.40
  -5   5   0  123.39    4.50
   5   5   0  125.79    5.30
   5   5   0  126.49    8.50
   5   5   0  116.59    8.10
  -5   5   0  129.09    6.80
   5   5   0  124.59    9.60
  -5   5   0  125.39    3.70
  -5   5   0  130.69    6.80
  -5   5   0  123.39    3.60
   5   5   0  119.89    7.40
  -5   5   0  112.99    9.70
   5   5   0  128.49    5.60
   5   5   0  113.19    5.80
  -5   5   0  141.79    8.60
   5   5   0  119.19    7.40
   5   5   0  124.19    6.50
  -5   5   0  131.99    8.80
  -5   5   0  123.89    5.50
  -5   5   0  136.49    6.70
   5   5   0  127.09    6.10
  -5   5   0  120.09    7.50
   5   5   0  138.89   10.00
  -5   5   0  130.89    3.20
  -5   5   0  121.09   10.20
   5   5   0  117.29    5.80
  -5   5   0  112.69    7.40
  -5   5   0  125.99    6.10
  -5   5   0  134.09    8.90
   5   5   0  125.49    6.50
  -5   5   0  119.79    9.60
  -5   5   0  122.59    6.60
  -6  -5   0  866.31   21.20
   6  -5   0  885.71   32.50
  -6  -5   0  917.21   23.90
   6  -5   0  863.01   20.90
   6  -5   0  891.21   27.80
   6  -5   0  882.31   19.60
  -6  -5   0  891.01   23.70
   6  -5   0  874.81   23.40
   6  -5   0  866.61   28.90
   6  -5   0  860.61   24.10
  -6  -5   0  871.91   20.90
   6  -5   0  894.41   29.10
   6  -5   0  847.12   20.50
  -6  -5   0  888.81   28.60
   6  -5   0  913.41   25.80
  -6  -5   0  881.01   29.50
  -6  -5   0  901.11   20.70
   6  -5   0  851.51   20.50
   6  -5   0  878.01   20.10
  -6  -5   0  902.31   24.30
  -6  -5   0  922.61   23.80
   6  -5   0  914.71   31.40
   6  -5   0  864.41   28.40
   6  -5   0  863.51   22.70
   6  -5   0  878.81   17.40
  -6  -5   0  858.11   24.80
  -6  -5   0  916.31   25.00
  -6  -5   0  829.92   27.20
   6  -5   0  901.71   22.60
   6  -5   0  898.41   21.70
   6  -5   0  879.21   20.50
   6  -5   0  894.61   26.40
   6  -5   0  877.01   23.70
  -6  -5   0  874.51   20.20
  -6  -5   0  893.11   28.50
   6  -5   0  859.61   15.90
  -6  -5   0  871.81   19.90
  -6  -5   0  888.91   18.50
   6  -5   0  859.21   29.30
  -6  -5   0  873.61   18.60
  -6  -5   0  895.91   20.50
  -6  -5   0  915.01   29.20
  -6  -5   0  864.81   23.10
  -6  -5   0  883.01   20.80
   6  -5   0  895.01   24.10
  -6   5   0  849.91   26.30
  -6   5   0  887.31   24.70
   6   5   0  917.81   21.30
   6   5   0  876.51   20.70
   6   5   0  936.91   30.00
   6   5   0  886.31   21.80
   6   5   0  899.01   24.10
  -6   5   0  852.31   16.60
  -6   5   0  889.51   21.00
  -6   5   0  919.51   28.00
  -6   5   0  873.11   22.20
  -6   5   0  872.01   25.50
   6   5   0  884.71   19.20
  -6   5   0  853.21   19.40
  -6   5   0  867.51   21.20
  -6   5   0  870.91   18.40
   6   5   0  886.31   22.40
   6   5   0  890.21   24.30
   6   5   0  873.41   20.70
   6   5   0  888.41   19.90
  -6   5   0  867.61   24.50
  -6   5   0  886.31   22.80
   6   5   0  889.91   30.00
   6   5   0  917.31   25.10
  -6   5   0  878.31   15.40
   6   5   0  823.82   25.50
   6   5   0  848.02   19.20
  -6   5   0  901.41   20.10
  -6   5   0  890.61   22.30
  -6   5   0  880.81   29.80
   6   5   0  848.22   21.80
   6   5   0  918.01   27.30
   6   5   0  838.62   28.80
   6   5   0  888.11   26.50
  -6   5   0  843.22   29.70
  -6   5   0  884.11   31.40
  -7  -5   0  203.08   11.90
  -7  -5   0  230.78   10.00
  -7  -5   0  240.88   12.30
   7  -5   0  217.38    9.10
   7  -5   0  214.18    6.00
  -7  -5   0  224.08   11.20
  -7  -5   0  216.18   13.90
   7  -5   0  213.28   11.50
   7  -5   0  198.48    9.70
   7  -5   0  218.58    9.00
  -7  -5   0  237.88    9.10
  -7  -5   0  222.88   14.50
  -7  -5   0  224.88   11.10
   7  -5   0  225.38    9.80
   7  -5   0  199.88    9.10
   7  -5   0  206.98   15.20
  -7  -5   0  211.78   15.10
  -7  -5   0  199.08    7.50
  -7  -5   0  207.58    9.30
   7  -5   0  225.58   10.40
   7  -5   0  226.28   15.20
  -7  -5   0  205.78    8.90
   7  -5   0  227.58   12.90
   7  -5   0  222.48   10.80
  -7  -5   0  208.48   14.10
  -7  -5   0  224.48    9.30
   7  -5   0  229.18    9.20
  -7  -5   0  217.68   11.60
   7  -5   0  208.98   11.90
   7  -5   0  226.58    7.40
  -7  -5   0  227.58   11.30
   7  -5   0  189.98   10.70
   7  -5   0  197.08   13.50
   7  -5   0  198.08    8.50
   7  -5   0  212.58   12.00
   7  -5   0  200.88   16.10
   7  -5   0  194.18   14.00
   7  -5   0  214.48   11.10
   7  -5   0  225.78   16.00
  -7  -5   0  220.88    7.60
   7  -5   0  230.38   15.30
  -7  -5   0  202.88    8.70
  -7   5   0  225.98    8.40
  -7   5   0  212.18    9.90
   7   5   0  198.98   12.30
   7   5   0  214.28    9.30
   7   5   0  226.08   15.10
  -7   5   0  212.98    5.50
   7   5   0  202.18   12.60
  -7   5   0  207.88   12.00
  -7   5   0  208.08   12.70
   7   5   0  228.58    8.80
  -7   5   0  224.68    8.80
   7   5   0  228.48   11.90
  -7   5   0  204.28   10.00
   7   5   0  208.98   14.30
   7   5   0  211.08    8.00
  -7   5   0  220.78   13.60
  -7   5   0  209.48   11.40
  -7   5   0  210.98    8.10
   7   5   0  198.58   14.50
   7   5   0  226.58   11.40
  -7   5   0  230.58   16.30
   7   5   0  214.68   10.30
   7   5   0  210.58   13.10
   7   5   0  212.28    8.10
  -7   5   0  203.98    9.00
  -7   5   0  216.68   10.50
   7   5   0  219.88   11.60
   7   5   0  193.08    8.70
   7   5   0  210.78    9.90
   7   5   0  204.38    8.90
   7   5   0  204.08    9.60
  -7   5   0  217.68    6.60
  -7   5   0  210.28   14.60
  -8  -5   0   58.69    5.40
   8  -5   0   57.09    7.30
  -8  -5   0   56.79    4.20
  -8  -5   0   52.89    6.80
   8  -5   0   61.09   10.70
   8  -5   0   67.39    5.40
   8  -5   0   61.49    5.30
   8  -5   0   57.99    8.50
   8  -5   0   59.99    5.30
   8  -5   0   45.50    5.90
  -8  -5   0   51.99    4.70
  -8  -5   0   49.80    8.90
  -8  -5   0   63.59   10.00
   8  -5   0   47.90    9.10
  -8  -5   0   56.69    4.90
   8  -5   0   56.59    5.30
   8  -5   0   43.30    8.60
   8  -5   0   55.69    7.70
   8  -5   0   52.29    6.90
  -8  -5   0   72.29   10.40
  -8  -5   0   59.59    7.40
  -8  -5   0   69.29    6.50
   8  -5   0   48.30    9.90
  -8  -5   0   59.19    4.80
  -8  -5   0   47.50    6.50
   8  -5   0   66.99   12.60
  -8  -5   0   52.69    7.30
   8  -5   0   61.69    5.30
  -8  -5   0   61.59   10.10
  -8  -5   0   52.99    4.60
  -8  -5   0   71.89   10.20
  -8  -5   0   51.69    5.20
   8  -5   0   64.89    6.10
   8  -5   0   55.69    8.60
   8  -5   0   54.69    7.60
  -8  -5   0   68.79    8.60
   8   5   0   54.89    4.30
  -8   5   0   61.09    4.80
   8   5   0   50.29    7.10
   8   5   0   61.79    7.80
   8   5   0   61.29    8.50
   8   5   0   63.99    6.30
  -8   5   0   59.19    7.40
  -8   5   0   59.79    7.00
  -8   5   0   55.39    5.80
  -8   5   0   70.99    9.20
  -8   5   0   56.89    4.40
   8   5   0   54.69    9.00
  -8   5   0   68.29    9.10
  -8   5   0   60.59    9.20
  -8   5   0   57.79    5.10
   8   5   0   57.39    4.80
  -8   5   0   57.49    5.60
   8   5   0   61.69    9.20
   8   5   0   69.59    5.50
   8   5   0   53.79    6.90
  -8   5   0   73.99   12.30
   8   5   0   55.39    9.70
   8   5   0   66.49    9.50
   8   5   0   55.89    5.60
  -8   5   0   48.30    9.00
   8   5   0   54.99    5.00
   8   5   0   56.19   12.10
  -9  -5   0  310.27   19.30
   9  -5   0  325.77   20.80
   9  -5   0  323.37   19.00
  -9  -5   0  275.37   18.00
  -9  -5   0  338.67   15.10
   9  -5   0  343.07   14.50
   9  -5   0  343.77   22.60
  -9  -5   0  326.37   12.30
   9  -5   0  250.67   23.10
   9  -5   0  326.47   14.90
  -9  -5   0  323.87   12.20
   9  -5   0  335.17   22.90
   9  -5   0  303.97   12.50
  -9  -5   0  333.27   20.10
  -9  -5   0  316.87   15.20
   9  -5   0  341.97   13.90
  -9  -5   0  320.47   15.20
   9  -5   0  284.87   16.50
   9  -5   0  317.67   16.90
  -9  -5   0  327.87   12.80
   9  -5   0  305.87   15.20
  -9   5   0  335.97   17.90
   9   5   0  305.67   12.80
  -9   5   0  316.67   15.90
  -9   5   0  305.77   12.10
  -9   5   0  348.37   17.80
  -9   5   0  341.37   11.60
  -9   5   0  290.07   20.80
   9   5   0  344.47   16.70
  -9   5   0  310.07   14.70
  -9   5   0  322.17   14.40
  -9   5   0  352.06   20.10
   9   5   0  314.57   20.60
  -9   5   0  327.17   13.80
  -9   5   0  340.67   21.10
  -9   5   0  325.37   12.90
  10  -5   0   18.30    4.40
 -10  -5   0    9.20    3.40
 -10  -5   0   14.70    3.10
  10  -5   0   15.10    8.20
  10  -5   0   22.00    4.50
 -10  -5   0   18.40    3.60
  10  -5   0    6.90    7.80
  10  -5   0   14.50    5.40
 -10  -5   0   15.00    4.10
  10  -5   0   19.90    6.00
 -10  -5   0   15.80    6.20
 -10  -5   0   13.90    6.60
 -10   5   0   19.50    3.80
 -10   5   0    7.40    3.80
 -10   5   0   14.40    4.70
 -10   5   0   19.60    4.10
 -10   5   0   16.30    4.30
 -10   5   0    8.10    6.00
 -10   5   0   14.70    8.20
  10   5   0   14.90    3.70
 -10   5   0   15.70    6.60
  10   5   0   22.10    8.00
  10   5   0   25.20    6.20
 -10   5   0    4.80    4.40
 -11  -5   0   33.00    8.80
 -11  -5   0   29.90    5.00
 -11  -5   0   25.20    5.90
 -11   5   0   33.40    6.70
  11   5   0   24.80    6.00
 -11   5   0   29.10    8.60
  11   5   0   21.10    8.30
 -11   5   0   29.40    4.80
  11   5   0   26.20    4.90
   0  -6   0  132.69    4.60
   0  -6   0  133.69    6.60
   0  -6   0  129.19    4.50
   0  -6   0  122.29    5.50
   0  -6   0  141.09    6.90
   0  -6   0  134.99    5.90
   0  -6   0  139.39    5.10
   0  -6   0  142.19    5.00
   0  -6   0  123.29    5.10
   0  -6   0  135.89    7.50
   0  -6   0  127.79    4.30
   0  -6   0  120.99    3.80
   0  -6   0  146.19    6.50
   0  -6   0  133.99    5.50
   0  -6   0  138.49    4.20
   0  -6   0  132.79    7.00
   0  -6   0  139.19    6.90
   0  -6   0  144.49    5.80
   0  -6   0  140.19    8.70
   0  -6   0  135.69    5.50
   0  -6   0  138.79    8.80
   0   6   0  134.69    6.50
   0   6   0  136.69    5.80
   0   6   0  134.09    4.00
   0   6   0  139.19    6.80
   0   6   0  122.29    4.50
   0   6   0  133.09    4.30
   0   6   0  128.99    8.40
   0   6   0  132.09    5.40
   0   6   0  137.69    4.30
   0   6   0  134.19    6.50
   0   6   0  140.39    5.30
   0   6   0  132.29    5.50
   0   6   0  138.19    4.60
   0   6   0  140.69    7.10
   0   6   0  140.59    5.30
   0   6   0  138.69    5.50
   0   6   0  120.09    8.20
   0   6   0  129.19    6.60
   1  -6   0    5.00    1.50
   1  -6   0    6.30    1.90
  -1  -6   0    8.30    2.40
   1  -6   0    1.90    1.70
   1  -6   0    7.80    1.30
   1  -6   0    6.00    1.90
   1  -6   0    6.10    2.10
   1  -6   0    5.30    1.70
  -1  -6   0    5.30    1.40
  -1  -6   0    3.40    1.50
   1  -6   0    6.10    1.20
   1  -6   0    4.50    1.00
  -1  -6   0    4.80    1.60
  -1  -6   0    4.30    1.10
   1  -6   0    5.90    1.10
   1  -6   0    4.60    1.90
   1  -6   0    6.00    1.70
  -1  -6   0    4.20    1.60
   1  -6   0    7.90    1.70
   1  -6   0    8.00    1.80
   1  -6   0    8.00    1.10
   1  -6   0    4.10    1.40
   1  -6   0    7.00    1.60
   1  -6   0    4.70    0.80
  -1  -6   0    5.40    1.40
  -1  -6   0    7.40    1.60
  -1  -6   0    5.20    1.80
  -1  -6   0    4.60    0.90
  -1  -6   0    1.70    1.70
   1  -6   0    6.30    1.10
  -1  -6   0    2.50    1.20
  -1  -6   0    6.60    1.40
  -1  -6   0    4.90    1.80
   1  -6   0    6.70    1.40
   1  -6   0    4.90    1.40
  -1  -6   0    5.40    1.20
   1  -6   0    4.70    1.20
  -1  -6   0    4.70    1.30
  -1  -6   0    5.80    1.20
   1  -6   0    4.50    1.20
  -1  -6   0    6.80    2.40
   1  -6   0    3.40    1.60
   1   6   0    4.20    1.00
   1   6   0    5.40    1.50
  -1   6   0    5.60    1.10
   1   6   0    7.10    1.60
  -1   6   0    7.30    1.80
  -1   6   0    6.70    1.20
   1   6   0    6.10    1.50
   1   6   0    6.10    1.40
  -1   6   0    3.50    1.50
  -1   6   0    4.00    1.30
  -1   6   0    6.50    2.00
  -1   6   0    8.10    1.60
  -1   6   0    4.80    2.00
  -1   6   0    3.00    1.70
  -1   6   0    4.70    1.50
   1   6   0    4.70    1.00
   1   6   0    3.10    2.20
   1   6   0    4.70    1.90
  -1   6   0    4.30    1.30
   1   6   0    5.80    1.80
  -1   6   0    6.90    2.20
   1   6   0    3.30    1.70
  -1   6   0    3.50    0.90
   1   6   0    1.40    1.70
   1   6   0    4.70    1.10
  -1   6   0    5.10    0.80
   1   6   0    4.20    1.70
   1   6   0    3.90    1.60
   1   6   0    5.30    0.90
   1   6   0    3.60    1.40
  -1   6   0    8.20    3.00
   1   6   0    4.60    1.30
  -1   6   0    2.80    1.00
  -1   6   0    4.30    1.20
  -1   6   0    5.20    1.60
   1   6   0    4.60    1.00
   2  -6   0 4864.81   84.79
  -2  -6   0 4941.01   81.79
  -2  -6   0 4861.51   82.69
  -2  -6   0 5052.59   89.39
   2  -6   0 4842.82   76.19
   2  -6   0 4930.61   92.79
   2  -6   0 4955.80   80.59
   2  -6   0 4904.61   84.39
  -2  -6   0 4888.51   81.69
   2  -6   0 4863.21   77.79
  -2  -6   0 4859.11   77.29
   2  -6   0 4975.80   85.69
   2  -6   0 4805.72   78.69
  -2  -6   0 4703.83   86.29
  -2  -6   0 4850.01   79.19
   2  -6   0 4834.42   81.99
  -2  -6   0 4936.11   83.39
  -2  -6   0 4897.41   83.09
  -2  -6   0 4800.52   86.19
   2  -6   0 4828.52   90.59
  -2  -6   0 4865.71   86.29
  -2   6   0 4883.21   75.99
   2   6   0 4861.01   87.09
   2   6   0 4835.22   83.49
   2   6   0 4781.52   81.19
  -2   6   0 5014.20   84.59
  -2   6   0 4938.41   80.89
   2   6   0 4853.61   87.19
  -2   6   0 4801.02   79.59
   2   6   0 4899.81   81.99
  -2   6   0 4864.71   84.69
  -2   6   0 4833.12   77.39
   2   6   0 4713.43   86.09
   2   6   0 4977.90   84.39
  -2   6   0 4899.31   87.19
   2   6   0 4940.81   80.19
  -2   6   0 4895.81   91.59
  -2   6   0 4861.81   81.99
  -2   6   0 4757.32   83.39
  -2   6   0 4830.32   80.79
  -2   6   0 4968.80   85.69
   2   6   0 4959.70   82.89
   2   6   0 4768.12   88.79
   2   6   0 4892.11   82.19
  -3  -6   0 1060.19   22.90
  -3  -6   0 1040.80   23.40
  -3  -6   0 1041.90   26.60
  -3  -6   0 1026.60   22.00
  -3  -6   0 1020.50   24.20
  -3  -6   0 1038.60   28.50
  -3  -6   0 1035.50   20.90
   3  -6   0 1009.30   25.50
   3  -6   0 1042.90   22.30
   3  -6   0 1057.79   21.60
  -3  -6   0 1016.00   19.30
   3  -6   0 1065.19   30.50
   3  -6   0  980.30   20.60
  -3  -6   0 1002.00   20.30
   3  -6   0 1004.30   19.60
   3  -6   0 1044.60   31.90
   3  -6   0 1060.39   27.50
  -3  -6   0 1054.29   25.70
  -3  -6   0 1034.40   26.10
  -3  -6   0 1017.40   21.20
  -3  -6   0 1032.10   20.20
   3  -6   0 1025.60   23.10
   3  -6   0 1005.60   21.30
  -3  -6   0 1033.20   20.80
  -3  -6   0 1034.60   23.50
   3  -6   0 1041.00   21.10
   3  -6   0 1042.20   23.30
   3  -6   0 1052.29   29.00
   3  -6   0 1060.69   25.60
   3  -6   0 1030.30   20.10
  -3  -6   0 1021.90   20.20
   3  -6   0 1051.99   23.20
   3  -6   0 1033.30   24.50
  -3  -6   0 1019.90   27.20
  -3  -6   0  987.20   27.10
   3  -6   0 1012.30   24.60
  -3  -6   0 1013.70   24.20
   3  -6   0 1050.69   22.20
   3  -6   0 1011.60   27.20
  -3  -6   0 1038.90   21.40
   3  -6   0 1028.80   26.40
  -3  -6   0 1033.60   22.40
  -3   6   0 1063.59   28.70
   3   6   0 1029.40   21.50
  -3   6   0 1049.59   24.10
   3   6   0 1046.70   21.60
  -3   6   0 1063.49   22.40
  -3   6   0 1029.00   25.50
  -3   6   0 1019.90   21.80
   3   6   0 1023.00   21.20
  -3   6   0  999.40   24.60
   3   6   0 1030.50   24.10
  -3   6   0 1060.09   26.60
  -3   6   0 1043.40   21.70
   3   6   0 1052.49   19.90
   3   6   0 1018.70   24.30
  -3   6   0 1044.30   29.60
  -3   6   0 1042.10   20.40
   3   6   0 1040.90   28.40
  -3   6   0 1028.50   20.00
   3   6   0 1004.20   20.70
   3   6   0 1003.50   22.10
  -3   6   0 1027.90   22.50
   3   6   0 1020.90   22.70
   3   6   0 1045.20   20.60
   3   6   0 1016.30   28.60
   3   6   0  992.20   25.60
  -3   6   0 1047.80   22.60
   3   6   0 1047.10   27.60
  -3   6   0 1031.90   25.70
  -3   6   0 1033.20   30.70
   3   6   0  984.10   22.80
   3   6   0 1081.79   27.10
   3   6   0 1046.60   24.90
   3   6   0 1019.60   20.10
   4  -6   0 1121.99   26.90
   4  -6   0 1132.79   24.90
   4  -6   0 1140.69   33.50
   4  -6   0 1189.98   32.80
   4  -6   0 1134.19   29.20
  -4  -6   0 1162.88   27.40
  -4  -6   0 1141.79   21.60
   4  -6   0 1155.38   28.50
   4  -6   0 1142.19   35.40
   4  -6   0 1127.29   26.50
  -4  -6   0 1150.68   30.80
   4  -6   0 1165.98   23.70
   4  -6   0 1181.08   40.00
  -4  -6   0 1186.38   28.40
  -4  -6   0 1172.68   26.00
   4  -6   0 1161.08   26.20
  -4  -6   0 1169.08   24.50
  -4  -6   0 1106.29   25.00
   4  -6   0 1125.79   25.60
  -4  -6   0 1188.18   22.30
   4  -6   0 1158.28   23.70
   4  -6   0 1109.89   23.60
  -4  -6   0 1135.79   26.70
  -4  -6   0 1151.38   23.60
   4  -6   0 1154.18   28.40
  -4  -6   0 1150.98   23.10
  -4  -6   0 1162.58   26.40
  -4  -6   0 1131.99   26.30
   4  -6   0 1111.99   24.50
  -4  -6   0 1150.88   23.20
  -4  -6   0 1125.79   23.60
  -4  -6   0 1153.68   31.20
   4  -6   0 1200.88   31.20
   4  -6   0 1164.98   32.00
  -4  -6   0 1123.29   23.40
   4  -6   0 1156.68   22.70
   4  -6   0 1142.39   29.80
  -4  -6   0 1188.28   30.00
  -4  -6   0 1145.49   31.50
  -4  -6   0 1164.78   30.50
  -4  -6   0 1141.69   23.30
   4  -6   0 1106.89   30.90
  -4   6   0 1172.28   27.60
  -4   6   0 1160.78   34.00
  -4   6   0 1143.09   24.90
   4   6   0 1174.18   22.80
  -4   6   0 1179.28   32.90
   4   6   0 1151.58   24.50
   4   6   0 1111.89   23.30
   4   6   0 1149.29   26.20
  -4   6   0 1126.09   28.10
  -4   6   0 1122.59   29.70
  -4   6   0 1163.48   25.60
  -4   6   0 1143.19   24.60
   4   6   0 1128.99   22.30
  -4   6   0 1122.69   28.90
   4   6   0 1121.79   31.80
   4   6   0 1164.48   31.10
  -4   6   0 1120.19   24.70
   4   6   0 1167.68   28.50
   4   6   0 1121.99   29.20
   4   6   0 1162.28   32.20
   4   6   0 1106.09   23.80
  -4   6   0 1150.28   23.00
   4   6   0 1144.69   27.30
   4   6   0 1115.79   24.90
  -4   6   0 1141.69   22.50
   4   6   0 1123.49   27.20
   4   6   0 1166.68   24.10
  -5  -6   0   10.00    2.00
  -5  -6   0   11.20    3.40
   5  -6   0    8.20    2.80
   5  -6   0    8.60    2.10
   5  -6   0    8.00    1.70
  -5  -6   0    3.40    2.00
  -5  -6   0   10.00    1.80
   5  -6   0   11.20    4.50
  -5  -6   0    5.10    1.80
   5  -6   0   19.90    5.00
  -5  -6   0    9.40    2.10
   5  -6   0    9.80    1.90
  -5  -6   0   17.30    2.70
   5  -6   0   10.50    2.20
  -5  -6   0   12.60    2.90
   5  -6   0    6.50    2.90
   5  -6   0   11.80    4.60
   5  -6   0   12.30    4.20
  -5  -6   0   10.40    2.40
  -5  -6   0    8.40    1.50
   5  -6   0    5.30    2.20
  -5  -6   0   12.20    4.00
  -5  -6   0    8.80    2.00
   5  -6   0    8.90    2.30
   5  -6   0   16.90    3.20
  -5  -6   0   12.00    2.00
  -5  -6   0   13.80    3.10
   5  -6   0    6.80    3.90
  -5  -6   0    8.90    2.10
   5  -6   0    9.60    2.20
   5  -6   0   13.90    3.70
  -5  -6   0    8.40    1.70
   5  -6   0   13.30    3.20
  -5  -6   0   11.90    2.70
  -5  -6   0   10.00    3.40
   5  -6   0   10.00    2.40
   5  -6   0   13.50    2.60
   5  -6   0   11.30    4.00
  -5  -6   0   11.40    2.60
   5  -6   0   13.60    3.10
   5  -6   0   14.40    3.20
  -5  -6   0   20.90    4.80
  -5  -6   0   10.40    2.70
   5  -6   0   12.60    3.10
   5  -6   0   11.40    2.40
  -5   6   0    7.70    2.10
  -5   6   0    9.40    3.30
   5   6   0   16.40    2.50
   5   6   0   10.70    2.90
   5   6   0    8.50    2.50
  -5   6   0    9.80    2.00
  -5   6   0    9.30    2.80
  -5   6   0    6.70    2.90
  -5   6   0   10.70    4.10
   5   6   0    9.00    3.00
  -5   6   0    9.20    1.80
   5   6   0   10.90    3.00
   5   6   0    6.20    3.60
   5   6   0   10.60    3.70
   5   6   0   14.90    4.00
  -5   6   0   11.50    3.10
   5   6   0   11.70    2.60
  -5   6   0   14.50    2.60
  -5   6   0    9.30    2.30
   5   6   0    4.50    3.00
   5   6   0   12.70    2.20
  -5   6   0   13.80    4.50
  -5   6   0    9.50    3.80
   5   6   0   16.20    3.00
  -5   6   0   12.70    2.60
  -5   6   0   11.10    3.00
   5   6   0   13.10    2.60
  -5   6   0   10.80    2.40
   5   6   0   13.50    2.60
   5   6   0    8.00    1.90
   6  -6   0  508.55   16.30
  -6  -6   0  496.55   24.00
  -6  -6   0  508.15   17.00
  -6  -6   0  523.25   19.60
  -6  -6   0  493.55   16.90
   6  -6   0  524.15   21.90
   6  -6   0  501.05   14.60
  -6  -6   0  485.95   13.90
   6  -6   0  488.85   13.80
   6  -6   0  538.75   19.20
  -6  -6   0  516.45   14.70
   6  -6   0  523.95   22.10
   6  -6   0  519.75   16.90
   6  -6   0  525.15   20.60
   6  -6   0  502.55   13.80
   6  -6   0  496.95   16.10
  -6  -6   0  493.95   20.80
  -6  -6   0  512.75   18.00
  -6  -6   0  517.55   12.60
  -6  -6   0  522.05   18.10
   6  -6   0  501.85   17.30
  -6  -6   0  496.45   14.70
   6  -6   0  507.05   20.10
  -6  -6   0  500.35   12.50
  -6  -6   0  503.45   20.70
  -6  -6   0  544.35   21.90
  -6  -6   0  519.45   16.20
  -6  -6   0  538.65   17.30
   6  -6   0  522.85   15.60
  -6  -6   0  517.25   17.40
  -6  -6   0  519.65   14.30
  -6  -6   0  511.55   14.60
  -6  -6   0  490.85   21.20
   6  -6   0  527.15   25.20
   6  -6   0  510.65   21.20
   6  -6   0  540.65   24.10
   6  -6   0  537.25   16.70
   6  -6   0  478.85   14.50
   6  -6   0  491.25   17.40
   6  -6   0  537.85   20.10
  -6  -6   0  495.75   14.30
   6  -6   0  478.95   21.30
   6  -6   0  510.35   14.50
   6  -6   0  512.25   14.50
   6  -6   0  490.05   17.20
  -6   6   0  513.55   18.60
   6   6   0  513.85   18.90
   6   6   0  520.25   19.50
   6   6   0  520.05   18.30
  -6   6   0  483.25   15.50
  -6   6   0  521.05   23.70
  -6   6   0  512.55    9.60
  -6   6   0  485.25   15.00
   6   6   0  492.15   15.50
   6   6   0  524.95   22.70
   6   6   0  521.75   13.40
   6   6   0  502.25   13.60
  -6   6   0  505.35   10.60
   6   6   0  531.95   15.90
  -6   6   0  512.35   10.50
  -6   6   0  506.35   13.80
  -6   6   0  506.45   13.40
  -6   6   0  535.95   20.10
  -6   6   0  500.35   15.80
  -6   6   0  483.35   17.80
   6   6   0  479.85   19.00
   6   6   0  513.25   15.90
   6   6   0  516.75   14.70
  -6   6   0  493.45   19.90
  -6   6   0  514.95   12.00
  -6   6   0  500.25   16.10
   6   6   0  506.05   23.80
  -6   6   0  515.55   18.20
  -6   6   0  514.25   15.00
  -6   6   0  499.05   22.80
   6   6   0  499.35   14.90
  -6   6   0  502.85    8.90
  -6   6   0  498.65   22.30
   6   6   0  504.95   17.70
   6   6   0  529.55   22.40
  -6   6   0  507.55    9.50
   7  -6   0 1550.74   32.50
  -7  -6   0 1575.44   37.30
   7  -6   0 1631.44   35.00
   7  -6   0 1566.54   26.40
   7  -6   0 1613.54   36.90
  -7  -6   0 1542.15   45.30
  -7  -6   0 1596.34   44.70
  -7  -6   0 1600.74   43.90
  -7  -6   0 1508.25   42.60
   7  -6   0 1584.74   33.20
   7  -6   0 1620.64   36.60
  -7  -6   0 1598.74   37.40
   7  -6   0 1593.54   37.80
  -7  -6   0 1641.14   33.60
  -7  -6   0 1543.95   38.30
   7  -6   0 1582.04   29.90
  -7  -6   0 1589.44   38.30
   7  -6   0 1631.54   40.30
  -7  -6   0 1602.14   43.90
  -7  -6   0 1542.65   30.10
   7  -6   0 1606.04   36.10
   7  -6   0 1518.55   32.90
   7  -6   0 1601.74   41.40
  -7  -6   0 1567.04   30.30
   7  -6   0 1630.74   43.40
   7  -6   0 1601.44   47.70
   7  -6   0 1526.25   45.30
  -7  -6   0 1599.04   33.50
  -7  -6   0 1543.25   32.60
  -7  -6   0 1620.94   33.20
   7  -6   0 1605.24   43.30
   7  -6   0 1643.74   36.80
  -7  -6   0 1570.84   37.00
   7  -6   0 1613.24   33.00
   7  -6   0 1545.35   38.20
   7  -6   0 1624.14   50.19
  -7  -6   0 1590.34   38.40
  -7  -6   0 1526.65   36.70
   7  -6   0 1535.75   33.80
   7  -6   0 1561.04   27.80
   7  -6   0 1572.64   44.30
  -7  -6   0 1591.44   34.40
  -7  -6   0 1585.24   32.60
  -7  -6   0 1566.34   33.10
   7  -6   0 1557.14   43.50
  -7   6   0 1666.03   36.20
   7   6   0 1590.54   38.20
   7   6   0 1618.94   33.60
   7   6   0 1579.24   34.10
  -7   6   0 1625.34   41.50
   7   6   0 1584.04   45.00
   7   6   0 1621.04   39.40
  -7   6   0 1630.74   43.30
  -7   6   0 1588.44   33.90
  -7   6   0 1610.54   32.70
  -7   6   0 1668.63   40.80
  -7   6   0 1533.55   45.70
   7   6   0 1586.14   46.30
  -7   6   0 1592.84   29.00
   7   6   0 1612.64   35.60
  -7   6   0 1586.24   36.30
  -7   6   0 1606.44   31.70
   7   6   0 1649.13   42.10
   7   6   0 1540.45   44.90
  -7   6   0 1585.94   38.80
  -7   6   0 1633.24   35.40
  -7   6   0 1600.24   31.80
   7   6   0 1589.04   31.50
  -7   6   0 1537.25   47.70
   7   6   0 1614.54   35.00
   7   6   0 1568.94   37.70
   7   6   0 1599.64   32.30
   7   6   0 1633.24   41.20
   7   6   0 1555.64   33.50
  -7   6   0 1608.64   27.20
  -8  -6   0  262.07   10.30
  -8  -6   0  238.28   12.50
   8  -6   0  244.08   11.20
  -8  -6   0  240.48   17.20
   8  -6   0  232.98   10.20
   8  -6   0  270.77   15.40
   8  -6   0  235.28   12.70
   8  -6   0  230.58   11.60
  -8  -6   0  245.68   11.20
   8  -6   0  225.98   10.50
   8  -6   0  249.38   17.10
   8  -6   0  261.47   20.00
  -8  -6   0  244.38   16.60
   8  -6   0  223.68   17.10
  -8  -6   0  230.58   13.00
  -8  -6   0  268.17   10.60
  -8  -6   0  257.47   12.80
   8  -6   0  273.37   18.70
   8  -6   0  251.87   14.10
   8  -6   0  253.27   13.60
   8  -6   0  234.88   16.40
  -8  -6   0  233.08   12.30
   8  -6   0  215.58    9.80
  -8  -6   0  224.18   15.50
  -8  -6   0  243.18   16.20
  -8  -6   0  236.28   10.30
   8  -6   0  246.88   12.80
   8   6   0  224.28   13.10
   8   6   0  214.38   12.90
  -8   6   0  219.18   15.10
  -8   6   0  255.57   12.40
  -8   6   0  234.48   10.50
  -8   6   0  236.68   13.20
  -8   6   0  228.58   16.90
   8   6   0  252.67   10.80
   8   6   0  209.88   16.80
  -8   6   0  232.28   14.50
   8   6   0  234.28   17.20
  -8   6   0  242.98    9.30
  -8   6   0  246.78   10.10
  -8   6   0  261.47   11.70
  -8   6   0  229.08   14.00
  -8   6   0  204.78   17.50
   8   6   0  245.48   10.90
  -8   6   0  238.28   11.90
  -9  -6   0    7.50    4.80
   9  -6   0   10.90    3.80
  -9  -6   0    6.10    3.70
  -9  -6   0    6.70    5.10
  -9  -6   0   12.60    6.60
  -9  -6   0    5.30    2.20
   9  -6   0   19.40    8.80
  -9  -6   0    5.70    2.20
   9  -6   0    4.80    7.00
   9  -6   0    2.30    4.20
  -9  -6   0    4.60    3.00
   9  -6   0    9.30    5.00
   9  -6   0    8.00    3.40
  -9  -6   0    5.10    2.40
  -9  -6   0    8.60    3.20
   9   6   0    9.30    4.10
  -9   6   0   11.30    3.90
   9   6   0    7.00    5.60
  -9   6   0    5.70    5.40
  -9   6   0    8.80    2.80
  -9   6   0    7.10    3.30
  -9   6   0   10.40    5.70
   9   6   0    3.40    2.10
  -9   6   0   14.10    4.80
  -9   6   0    7.80    4.70
  -9   6   0    8.60    3.40
  -9   6   0    1.10    2.70
  -9   6   0    4.40    2.50
  -9   6   0    7.70    2.30
  -9   6   0    7.20    6.50
 -10  -6   0  214.58   17.60
 -10  -6   0  194.58   17.20
 -10  -6   0  220.58   10.60
  10  -6   0  197.08   16.60
  10  -6   0  245.18   24.80
  10  -6   0  201.78   27.50
 -10  -6   0  224.68   11.10
  10  -6   0  230.38   14.20
 -10  -6   0  233.68   13.90
 -10  -6   0  215.38   13.30
  10  -6   0  226.08   14.90
  10  -6   0  205.68   17.90
 -10   6   0  170.68   23.10
  10   6   0  229.28   11.50
 -10   6   0  220.88   10.60
  10   6   0  202.78   13.80
 -10   6   0  235.58   16.00
 -10   6   0  225.08   19.60
 -10   6   0  224.98   13.00
 -10   6   0  224.28   17.00
  10   6   0  228.08   19.00
 -11  -6   0   16.70    5.50
 -11  -6   0   11.40    7.40
 -11  -6   0    8.20    3.20
 -11   6   0   17.60    7.10
  11   6   0   13.80    3.80
  11   6   0   11.70    7.30
 -11   6   0   13.50    3.30
 -11   6   0   13.60    4.50
  11   6   0    7.30    4.70
   0  -7   0    4.00    1.20
   0  -7   0    1.00    0.70
   0  -7   0    6.60    1.50
   0  -7   0    5.30    2.20
   0  -7   0    6.10    2.00
   0  -7   0    4.20    2.30
   0  -7   0    1.50    0.60
   0  -7   0    3.90    1.10
   0  -7   0    0.70    0.90
   0  -7   0    2.60    0.80
   0  -7   0    2.60    1.40
   0  -7   0    3.30    1.30
   0  -7   0    3.70    1.30
   0  -7   0    5.80    1.70
   0  -7   0    5.50    1.50
   0  -7   0    4.60    1.20
   0  -7   0    4.10    2.10
   0  -7   0    6.50    2.10
   0  -7   0    7.00    2.60
   0  -7   0    1.20    0.80
   0   7   0    7.80    1.70
   0   7   0    3.00    1.20
   0   7   0    4.40    1.00
   0   7   0    3.40    1.80
   0   7   0    4.80    1.70
   0   7   0    4.90    1.00
   0   7   0    1.90    1.10
   0   7   0    5.80    1.40
   0   7   0    5.10    2.70
   0   7   0    1.20    0.90
   0   7   0    2.70    1.40
   0   7   0    5.80    2.10
   0   7   0    6.60    2.70
   0   7   0    4.90    1.30
   0   7   0   -0.30    1.00
   1  -7   0   49.30    2.80
   1  -7   0   48.60    3.60
   1  -7   0   44.10    3.30
   1  -7   0   48.30    6.80
   1  -7   0   38.40    5.80
   1  -7   0   43.60    3.50
   1  -7   0   37.60    4.80
   1  -7   0   45.20    3.50
  -1  -7   0   48.40    4.20
  -1  -7   0   46.60    2.40
  -1  -7   0   50.99    3.00
   1  -7   0   48.40    3.70
   1  -7   0   43.10    4.30
  -1  -7   0   41.80    3.40
   1  -7   0   47.00    2.20
  -1  -7   0   39.20    3.40
   1  -7   0   48.80    4.60
   1  -7   0   46.90    3.70
   1  -7   0   42.30    2.70
   1  -7   0   44.50    3.40
  -1  -7   0   48.90    3.50
  -1  -7   0   46.00    3.40
  -1  -7   0   51.79    6.70
  -1  -7   0   45.90    5.50
   1  -7   0   50.99    5.00
  -1  -7   0   48.20    4.40
  -1  -7   0   47.10    3.00
  -1  -7   0   40.90    5.20
  -1  -7   0   43.50    2.70
  -1  -7   0   42.90    6.10
   1  -7   0   47.80    2.80
  -1  -7   0   51.19    4.00
   1  -7   0   48.50    3.10
   1  -7   0   50.59    2.90
   1  -7   0   45.50    2.30
   1   7   0   45.50    2.40
  -1   7   0   47.10    2.90
   1   7   0   47.70    3.00
   1   7   0   40.00    3.00
   1   7   0   31.40    4.10
  -1   7   0   44.70    3.20
  -1   7   0   51.99    3.70
  -1   7   0   44.70    3.10
   1   7   0   44.70    2.80
  -1   7   0   43.50    3.40
   1   7   0   46.30    3.80
  -1   7   0   39.90    2.30
   1   7   0   45.20    2.80
  -1   7   0   45.50    2.60
   1   7   0   38.50    4.50
  -1   7   0   49.20    6.90
  -1   7   0   51.09    4.00
   1   7   0   38.00    4.80
   1   7   0   45.70    2.60
  -1   7   0   49.80    3.90
   1   7   0   43.20    3.40
  -1   7   0   59.29    6.90
   1   7   0   49.50    4.50
   1   7   0   51.39    6.80
  -1   7   0   39.80    3.90
  -1   7   0   45.20    4.50
  -1   7   0   48.80    2.90
  -1   7   0   47.30    3.60
   1   7   0   45.30    3.60
   1   7   0   49.60    5.90
  -1   7   0   51.69    6.80
   1   7   0   45.30    3.40
  -1   7   0   54.49    4.70
  -1   7   0   46.20    2.20
   1   7   0   48.00    6.70
   1   7   0   44.10    3.40
  -2  -7   0  157.78    5.10
   2  -7   0  149.99    4.70
  -2  -7   0  140.19    7.10
  -2  -7   0  168.48    7.30
  -2  -7   0  147.09    7.40
  -2  -7   0  156.68    7.50
  -2  -7   0  151.28    5.90
   2  -7   0  156.08    7.00
  -2  -7   0  163.18   10.20
   2  -7   0  150.68    6.80
  -2  -7   0  150.48    5.90
   2  -7   0  152.08    4.60
   2  -7   0  160.68    8.50
  -2  -7   0  144.99    9.20
   2  -7   0  171.58    9.30
  -2  -7   0  159.78    8.90
  -2  -7   0  150.88    6.30
   2  -7   0  155.18    5.40
  -2  -7   0  153.68    7.90
   2  -7   0  159.98    8.70
  -2  -7   0  160.58    5.90
   2  -7   0  138.09    5.40
   2  -7   0  153.28    6.60
   2  -7   0  163.38    8.50
   2  -7   0  148.79   10.20
   2  -7   0  142.09    5.50
  -2  -7   0  146.99    4.90
  -2  -7   0  161.18    9.20
   2  -7   0  162.08   11.30
   2  -7   0  146.89    5.80
   2  -7   0  151.58    6.50
   2  -7   0  149.29    7.00
   2  -7   0  150.68    7.00
  -2  -7   0  149.79    5.60
  -2  -7   0  152.08    6.00
   2  -7   0  157.58    5.70
  -2  -7   0  152.58    7.00
   2  -7   0  146.59    8.60
   2  -7   0  154.98    3.90
  -2   7   0  150.18    6.10
   2   7   0  150.88    6.80
   2   7   0  155.68    9.10
  -2   7   0  150.28    4.50
  -2   7   0  151.78    7.80
   2   7   0  146.29    5.20
  -2   7   0  154.28    8.20
   2   7   0  142.59    7.70
   2   7   0  148.39    7.20
  -2   7   0  144.59    6.70
   2   7   0  153.78    5.90
  -2   7   0  146.39    7.20
   2   7   0  158.88    7.40
  -2   7   0  158.98   10.50
  -2   7   0  157.28    6.60
   2   7   0  152.38    6.40
  -2   7   0  154.98    5.30
  -2   7   0  147.69    3.80
   2   7   0  147.39    6.00
   2   7   0  135.99    8.40
  -2   7   0  149.69    6.70
  -2   7   0  153.18   10.80
   2   7   0  150.48    9.40
  -2   7   0  161.08    6.60
  -2   7   0  146.39    9.10
   2   7   0  153.28    5.70
   2   7   0  156.18    8.20
  -2   7   0  157.38    5.60
  -2   7   0  151.18    5.70
   2   7   0  146.09    5.00
  -2   7   0  155.98    6.20
  -2   7   0  136.79    7.90
  -2   7   0  153.08    8.10
  -2   7   0  157.78    5.30
   2   7   0  152.88    6.40
   2   7   0  152.98    7.50
   2   7   0  143.89    9.80
  -2   7   0  128.99    8.20
  -3  -7   0   50.39    3.20
   3  -7   0   56.19    2.00
   3  -7   0   48.80    4.00
  -3  -7   0   51.59    3.40
   3  -7   0   54.69    3.60
  -3  -7   0   55.79    7.50
  -3  -7   0   59.59    4.00
   3  -7   0   53.39    1.60
  -3  -7   0   56.59    3.70
  -3  -7   0   48.60    3.70
  -3  -7   0   58.69    5.00
  -3  -7   0   62.09    3.70
  -3  -7   0   63.29    4.60
  -3  -7   0   57.39    5.80
   3  -7   0   53.99    4.90
  -3  -7   0   54.59    4.30
   3  -7   0   54.49    8.30
   3  -7   0   59.09    4.10
   3  -7   0   52.89    4.40
   3  -7   0   56.09    3.30
   3  -7   0   61.69    3.20
   3  -7   0   52.19    3.50
   3  -7   0   52.69    2.50
   3  -7   0   44.20    5.80
   3  -7   0   57.89    5.60
   3  -7   0   58.29    4.60
   3  -7   0   71.49    9.30
   3  -7   0   55.79    7.40
  -3  -7   0   54.89    2.90
  -3  -7   0   57.59    5.80
  -3  -7   0   54.09    3.50
   3  -7   0   56.99    6.80
   3  -7   0   55.99    4.40
  -3  -7   0   45.20    5.80
  -3  -7   0   51.19    4.90
   3  -7   0   52.99    5.20
  -3  -7   0   53.69    3.50
   3  -7   0   55.09    5.50
  -3  -7   0   54.99    4.50
   3  -7   0   54.09    3.60
  -3  -7   0   51.59    6.50
  -3  -7   0   52.29    4.70
   3  -7   0   52.69    3.80
   3  -7   0   62.29    5.10
  -3  -7   0   50.39    4.20
   3   7   0   47.20    3.60
   3   7   0   42.90    5.60
   3   7   0   59.19    5.80
  -3   7   0   55.59    4.10
  -3   7   0   52.19    3.40
  -3   7   0   57.39    3.40
   3   7   0   55.09    4.50
  -3   7   0   59.69    3.90
  -3   7   0   62.99    6.30
  -3   7   0   61.09    7.90
  -3   7   0   53.09    4.00
  -3   7   0   52.19    5.30
   3   7   0   44.80    4.50
  -3   7   0   51.09    5.10
   3   7   0   66.59    6.50
  -3   7   0   52.89    4.20
  -3   7   0   55.39    5.10
   3   7   0   58.59    3.90
   3   7   0   50.59    3.60
  -3   7   0   53.19    3.90
   3   7   0   56.79    3.70
   3   7   0   50.09    7.00
  -3   7   0   55.39    4.10
   3   7   0   55.09    4.30
   3   7   0   48.10    6.30
  -3   7   0   48.70    7.30
  -3   7   0   56.09    3.30
   3   7   0   56.09    3.40
   3   7   0   53.79    3.50
   3   7   0   55.19    4.70
   3   7   0   50.29    3.90
  -3   7   0   51.39    4.40
   3   7   0   55.09    3.10
  -3   7   0   61.79    7.00
  -3   7   0   50.19    4.70
   3   7   0   57.19    5.00
  -4  -7   0 1314.47   27.00
   4  -7   0 1397.06   34.10
  -4  -7   0 1405.16   27.60
   4  -7   0 1431.06   30.80
  -4  -7   0 1452.35   35.80
  -4  -7   0 1399.26   26.60
   4  -7   0 1398.96   26.50
   4  -7   0 1386.86   35.80
  -4  -7   0 1323.07   29.40
   4  -7   0 1442.56   42.30
   4  -7   0 1434.66   28.70
   4  -7   0 1408.66   37.80
   4  -7   0 1389.16   34.80
  -4  -7   0 1366.96   31.00
   4  -7   0 1396.46   28.20
   4  -7   0 1423.56   28.90
  -4  -7   0 1355.96   34.10
   4  -7   0 1422.76   27.00
  -4  -7   0 1428.46   32.00
   4  -7   0 1376.46   32.00
   4  -7   0 1460.45   31.10
   4  -7   0 1418.56   28.20
  -4  -7   0 1453.15   36.80
   4  -7   0 1395.16   36.60
  -4  -7   0 1400.76   33.60
   4  -7   0 1437.96   29.70
  -4  -7   0 1419.06   28.30
  -4  -7   0 1398.36   28.00
  -4  -7   0 1426.66   32.00
  -4  -7   0 1347.67   27.60
  -4  -7   0 1414.66   29.20
  -4  -7   0 1424.56   37.30
  -4  -7   0 1436.36   31.20
  -4  -7   0 1400.16   36.10
  -4  -7   0 1365.66   25.70
  -4  -7   0 1366.86   30.40
   4  -7   0 1381.96   31.20
   4  -7   0 1459.85   33.40
  -4  -7   0 1420.36   28.10
   4   7   0 1450.75   26.70
   4   7   0 1385.16   28.50
   4   7   0 1386.96   28.50
   4   7   0 1400.16   31.00
   4   7   0 1375.76   34.50
  -4   7   0 1423.06   27.40
   4   7   0 1429.06   33.20
  -4   7   0 1424.46   40.20
   4   7   0 1340.27   37.30
   4   7   0 1420.66   30.10
   4   7   0 1368.26   34.60
   4   7   0 1394.46   28.80
  -4   7   0 1398.36   29.70
   4   7   0 1421.96   30.10
   4   7   0 1368.26   27.80
  -4   7   0 1373.16   29.90
   4   7   0 1409.56   36.50
   4   7   0 1424.06   37.80
   4   7   0 1372.86   27.10
   4   7   0 1428.96   27.30
   4   7   0 1452.45   32.60
   4   7   0 1468.25   32.70
  -4   7   0 1400.36   33.50
  -4   7   0 1392.66   34.80
   5  -7   0  128.59    7.60
   5  -7   0  141.29   11.00
  -5  -7   0  123.89    8.50
  -5  -7   0  136.09   10.30
  -5  -7   0  127.09    8.30
  -5  -7   0  121.09    6.40
   5  -7   0  114.29    5.40
   5  -7   0  106.89    9.70
  -5  -7   0  109.49    5.80
   5  -7   0  111.89    6.10
  -5  -7   0  121.49    7.40
   5  -7   0  127.89    6.80
   5  -7   0  136.59   10.20
   5  -7   0  118.29    7.80
   5  -7   0  127.19    9.30
  -5  -7   0  126.79    6.10
  -5  -7   0  106.09    9.30
   5  -7   0  112.29    6.40
   5  -7   0  134.59    8.20
   5  -7   0  123.69    8.50
   5  -7   0  136.99   11.40
  -5  -7   0  126.79    6.20
  -5  -7   0  122.49    7.70
  -5  -7   0  132.39    6.20
   5  -7   0  113.19    8.70
  -5  -7   0  117.09    5.00
   5  -7   0  119.89    6.10
  -5  -7   0  115.49    9.60
  -5  -7   0  109.99    9.30
  -5  -7   0  119.79    7.50
  -5  -7   0  122.69    7.30
   5  -7   0  119.39    5.60
   5  -7   0  118.49    7.20
   5  -7   0  120.89    6.80
  -5  -7   0  110.89    5.90
   5  -7   0  130.49   12.20
  -5  -7   0  119.69    6.20
  -5  -7   0  115.29    9.10
  -5  -7   0  114.49    7.40
   5  -7   0  125.59    8.80
   5  -7   0  116.59    6.20
  -5  -7   0  123.19    5.30
   5   7   0  117.69    6.00
  -5   7   0  112.89    7.80
   5   7   0  110.59   10.10
  -5   7   0  116.69    6.60
  -5   7   0  125.29    8.90
   5   7   0  128.09    7.60
  -5   7   0  115.99    5.40
   5   7   0  128.99    8.30
  -5   7   0  129.89    8.50
   5   7   0  119.29    9.70
   5   7   0  113.09    8.50
  -5   7   0  133.09   11.60
   5   7   0  133.39    8.40
  -5   7   0  123.19    9.20
   5   7   0  119.69    6.70
   5   7   0  120.69    5.60
  -5   7   0  119.19    5.70
  -5   7   0  116.09    6.70
  -5   7   0  124.59    6.80
   5   7   0  113.79    6.20
  -5   7   0  116.59    6.90
  -5   7   0  123.69   10.60
   5   7   0  136.79   10.90
   5   7   0  116.69    6.20
  -6  -7   0  295.37    8.90
   6  -7   0  281.37   12.90
   6  -7   0  307.27   11.00
  -6  -7   0  279.37   12.50
  -6  -7   0  298.47   12.70
   6  -7   0  275.17   12.30
  -6  -7   0  279.47   14.30
  -6  -7   0  292.37   18.20
   6  -7   0  287.57   10.60
   6  -7   0  296.17   19.50
  -6  -7   0  318.47   16.80
   6  -7   0  287.87   14.80
  -6  -7   0  298.47   10.80
  -6  -7   0  311.97   10.70
  -6  -7   0  299.37   13.50
  -6  -7   0  321.97   16.90
   6  -7   0  293.97   11.40
  -6  -7   0  289.07   12.50
   6  -7   0  323.37   17.80
   6  -7   0  297.27   11.80
   6  -7   0  289.27   13.10
   6  -7   0  281.17   16.50
   6  -7   0  280.57   17.60
  -6  -7   0  291.37   16.40
  -6  -7   0  298.87   12.80
   6  -7   0  287.07   10.60
   6  -7   0  295.67   15.00
  -6  -7   0  300.27   13.60
   6  -7   0  300.17   12.40
  -6  -7   0  295.17   10.60
  -6  -7   0  299.17   10.70
  -6  -7   0  287.77   11.10
   6  -7   0  275.77   13.80
   6  -7   0  299.77   16.30
   6  -7   0  300.87   16.80
   6  -7   0  289.17    9.90
  -6  -7   0  284.47   15.80
  -6  -7   0  283.87   10.40
   6  -7   0  286.97   13.10
  -6  -7   0  282.17    8.70
  -6  -7   0  290.37   10.40
   6  -7   0  310.77   11.10
  -6   7   0  287.47   13.60
   6   7   0  298.97   11.60
  -6   7   0  296.27   12.00
   6   7   0  284.17   12.70
   6   7   0  290.67   11.60
   6   7   0  277.47   13.30
  -6   7   0  291.37    9.60
  -6   7   0  306.57   18.20
  -6   7   0  311.27   18.20
   6   7   0  297.87   15.00
   6   7   0  283.97   16.90
  -6   7   0  286.47   11.30
   6   7   0  292.57    9.80
   6   7   0  299.37   13.50
   6   7   0  291.57    9.70
   6   7   0  304.77   11.20
   6   7   0  279.47   16.50
  -6   7   0  298.47   14.70
  -6   7   0  287.57   11.60
   6   7   0  292.87   16.60
  -6   7   0  292.37   11.60
  -6   7   0  286.27   15.10
   6   7   0  286.57   14.60
  -6   7   0  297.67   14.00
   6   7   0  296.77   10.90
   6   7   0  295.47   10.70
  -6   7   0  300.47   10.10
  -7  -7   0  391.06   15.60
   7  -7   0  375.96   13.30
   7  -7   0  399.06   16.20
  -7  -7   0  378.46   19.30
   7  -7   0  379.96   18.00
   7  -7   0  374.86   20.50
   7  -7   0  351.96   16.60
  -7  -7   0  364.46   12.60
  -7  -7   0  361.56   15.00
   7  -7   0  378.36   21.70
  -7  -7   0  353.36   18.60
   7  -7   0  349.57   15.70
   7  -7   0  343.57   13.90
   7  -7   0  380.06   12.30
  -7  -7   0  401.36   12.90
   7  -7   0  379.76   14.80
   7  -7   0  367.66   13.60
   7  -7   0  346.57   22.20
  -7  -7   0  377.66   15.90
  -7  -7   0  337.97   14.70
   7  -7   0  390.76   14.00
   7  -7   0  367.16   20.40
   7  -7   0  368.56   18.60
  -7  -7   0  385.96   16.30
  -7  -7   0  358.46   10.50
   7  -7   0  331.87   19.80
   7  -7   0  348.77   17.20
   7  -7   0  377.36   13.10
  -7  -7   0  375.76   19.60
  -7  -7   0  398.06   16.10
   7  -7   0  360.26   14.40
  -7  -7   0  373.06   12.50
  -7  -7   0  355.16   12.40
  -7  -7   0  363.16   13.20
   7  -7   0  344.07   15.60
   7  -7   0  332.97   21.60
  -7  -7   0  371.56   20.20
  -7  -7   0  366.56   15.20
  -7  -7   0  370.16   19.10
  -7  -7   0  372.36   12.50
  -7  -7   0  354.86   10.60
   7   7   0  391.56   16.90
   7   7   0  371.06   13.90
   7   7   0  364.36   17.50
  -7   7   0  375.36   11.60
  -7   7   0  360.26   13.30
   7   7   0  349.07   15.60
  -7   7   0  377.66   12.30
   7   7   0  390.86   21.40
  -7   7   0  366.86   16.80
   7   7   0  394.06   12.20
   7   7   0  340.77   12.50
  -7   7   0  384.16   21.10
   7   7   0  362.86   11.50
  -7   7   0  391.86   15.00
  -7   7   0  375.36   14.40
  -7   7   0  365.86   21.60
   7   7   0  375.36   14.10
  -7   7   0  373.66   17.60
  -7   7   0  371.06   16.30
  -7   7   0  367.06   13.80
  -7   7   0  366.56   18.50
   7   7   0  409.26   18.60
   7   7   0  328.77   19.50
   7   7   0  381.26   13.60
   8  -7   0 1456.45   48.10
   8  -7   0 1416.36   37.20
   8  -7   0 1470.75   34.20
   8  -7   0 1448.26   33.40
   8  -7   0 1406.66   45.60
   8  -7   0 1554.74   42.50
  -8  -7   0 1492.25   44.30
   8  -7   0 1480.25   47.00
  -8  -7   0 1438.66   31.80
   8  -7   0 1417.26   32.80
  -8  -7   0 1422.56   43.30
   8  -7   0 1538.95   45.80
   8  -7   0 1422.46   38.10
   8  -7   0 1409.86   37.60
  -8  -7   0 1512.75   32.40
   8  -7   0 1457.25   35.70
  -8  -7   0 1445.86   36.60
  -8  -7   0 1450.15   36.70
   8  -7   0 1462.35   32.40
   8  -7   0 1524.95   40.50
   8  -7   0 1431.26   50.79
  -8   7   0 1460.75   35.90
  -8   7   0 1486.55   39.00
   8   7   0 1457.75   45.60
  -8   7   0 1440.46   33.10
   8   7   0 1435.86   33.50
  -8   7   0 1426.26   42.80
   8   7   0 1511.25   47.80
  -8   7   0 1427.46   45.90
   8   7   0 1463.95   32.80
  -8   7   0 1452.55   35.30
  -8   7   0 1420.76   31.50
   8   7   0 1453.35   39.20
  -8   7   0 1513.55   40.70
  -8   7   0 1484.15   30.50
   8   7   0 1479.95   38.30
  -8   7   0 1437.46   34.10
  -8   7   0 1445.56   40.40
  -8   7   0 1390.46   48.00
   9  -7   0  572.14   29.80
   9  -7   0  484.55   21.80
  -9  -7   0  508.95   19.90
   9  -7   0  488.95   17.90
   9  -7   0  489.25   22.90
  -9  -7   0  518.65   17.10
  -9  -7   0  500.85   25.60
  -9  -7   0  518.85   16.40
   9  -7   0  515.65   19.20
  -9  -7   0  536.65   20.70
   9  -7   0  528.55   30.60
  -9  -7   0  540.15   25.70
  -9   7   0  521.95   19.80
  -9   7   0  550.74   16.90
  -9   7   0  516.75   19.40
  -9   7   0  487.65   24.40
  -9   7   0  487.45   17.10
   9   7   0  503.55   21.60
  -9   7   0  481.05   28.60
  -9   7   0  511.85   21.60
  -9   7   0  493.45   17.90
  -9   7   0  547.15   23.30
  -9   7   0  542.35   15.50
  -9   7   0  506.95   22.90
   9   7   0  525.35   18.00
   9   7   0  483.15   26.60
  -9   7   0  521.15   27.30
 -10  -7   0  396.56   18.50
  10  -7   0  402.06   26.80
  10  -7   0  374.86   21.20
 -10  -7   0  386.16   14.50
 -10  -7   0  417.46   24.60
 -10  -7   0  410.36   23.30
  10  -7   0  381.26   27.90
 -10  -7   0  402.46   15.40
 -10  -7   0  416.26   18.50
  10  -7   0  421.56   16.90
  10  -7   0  415.46   20.90
  10  -7   0  403.26   17.60
  10   7   0  411.76   16.50
 -10   7   0  405.76   27.90
 -10   7   0  367.56   22.50
 -10   7   0  410.66   15.00
  10   7   0  384.26   20.00
 -10   7   0  418.76   18.20
 -10   7   0  395.16   21.30
 -10   7   0  394.36   17.90
  10   7   0  381.16   25.70
 -11  -7   0  166.08   11.40
 -11  -7   0  148.59   13.60
 -11  -7   0  169.98   21.90
 -11   7   0  178.48   12.40
  11   7   0  160.18   10.40
 -11   7   0  162.48    9.60
 -11   7   0  211.18   17.60
  11   7   0  165.88   20.30
  11   7   0  167.18   13.70
   0  -8   0  263.07    7.40
   0  -8   0  260.37   11.10
   0  -8   0  262.77   11.20
   0  -8   0  259.97    7.00
   0  -8   0  269.57    9.20
   0  -8   0  265.87    7.80
   0  -8   0  257.17    9.40
   0  -8   0  250.77   10.20
   0  -8   0  256.07    9.50
   0  -8   0  252.17    9.10
   0  -8   0  256.67   13.80
   0  -8   0  261.67    8.70
   0  -8   0  236.38   11.20
   0  -8   0  264.27    6.70
   0  -8   0  268.77   11.00
   0  -8   0  255.57   12.20
   0  -8   0  257.87    8.10
   0  -8   0  275.57    9.40
   0  -8   0  261.07    8.40
   0  -8   0  254.37    7.60
   0  -8   0  267.47   14.40
   0   8   0  261.77   10.70
   0   8   0  262.37    7.30
   0   8   0  254.07    9.00
   0   8   0  266.07    8.70
   0   8   0  247.08   10.70
   0   8   0  263.77   10.80
   0   8   0  248.78    8.90
   0   8   0  260.97   13.90
   0   8   0  259.57    7.20
   0   8   0  264.07    7.70
   0   8   0  272.07   11.60
   0   8   0  258.87    8.70
   0   8   0  257.27    7.70
   0   8   0  261.67    6.80
   0   8   0  260.47    9.10
   0   8   0  237.68   13.40
   0   8   0  248.18   10.80
   0   8   0  255.17    9.50
  -1  -8   0  321.17   13.30
  -1  -8   0  302.77   14.90
   1  -8   0  311.07   10.30
   1  -8   0  307.07   10.30
  -1  -8   0  310.47    9.90
  -1  -8   0  307.57    8.70
   1  -8   0  313.47   10.20
  -1  -8   0  298.67   10.60
   1  -8   0  304.17   10.10
  -1  -8   0  292.27    7.90
   1  -8   0  304.17    8.60
   1  -8   0  302.27    7.20
  -1  -8   0  300.47    9.30
   1  -8   0  305.37   16.00
   1  -8   0  316.47    8.60
  -1  -8   0  301.87    7.60
   1  -8   0  307.67   10.00
  -1  -8   0  302.57   12.00
   1  -8   0  303.07    8.40
   1  -8   0  307.07    8.50
   1  -8   0  312.77    8.80
  -1  -8   0  296.87    8.20
   1  -8   0  305.87   10.20
  -1  -8   0  304.97   10.30
   1  -8   0  306.07   12.30
   1  -8   0  292.07   12.50
   1  -8   0  301.87   12.40
   1  -8   0  295.17   12.70
   1  -8   0  302.47    8.90
  -1  -8   0  297.37   11.50
   1  -8   0  317.27   13.10
  -1  -8   0  312.57   12.40
   1  -8   0  309.17    7.40
  -1  -8   0  311.37   15.10
  -1  -8   0  317.57   11.90
  -1  -8   0  278.57    9.70
   1  -8   0  308.27   10.30
   1  -8   0  301.67   15.20
   1  -8   0  295.57   12.40
  -1  -8   0  307.47    8.70
  -1  -8   0  317.57   10.00
  -1   8   0  289.97   10.70
  -1   8   0  304.67   10.20
  -1   8   0  302.57    9.10
  -1   8   0  302.17    7.70
  -1   8   0  311.97    9.70
  -1   8   0  286.47   15.20
   1   8   0  292.27   14.80
   1   8   0  296.67   13.10
   1   8   0  309.17    8.30
   1   8   0  311.07   12.80
   1   8   0  312.57   12.10
  -1   8   0  319.97   15.50
   1   8   0  302.57    8.80
   1   8   0  323.67   17.30
  -1   8   0  324.77   11.00
   1   8   0  306.77   10.40
  -1   8   0  303.37    7.40
   1   8   0  305.97    8.60
  -1   8   0  299.67   12.10
   1   8   0  287.27   10.70
   1   8   0  300.07    8.60
   1   8   0  283.37   10.60
   1   8   0  320.97   13.00
  -1   8   0  319.57   12.60
   1   8   0  301.77    9.60
  -1   8   0  304.77    8.80
  -1   8   0  292.47   10.30
   1   8   0  299.67    7.70
  -1   8   0  304.97    9.90
  -1   8   0  309.57    8.20
   1   8   0  292.57    9.80
  -1   8   0  310.47    8.70
   1   8   0  308.87   10.20
  -1   8   0  308.67   12.10
  -1   8   0  308.07   13.50
   2  -8   0  143.49   11.50
   2  -8   0  145.09    5.60
   2  -8   0  128.89    5.40
   2  -8   0  138.69    5.50
   2  -8   0  134.79    6.80
  -2  -8   0  141.79    7.00
  -2  -8   0  141.49    5.00
   2  -8   0  136.29    8.60
   2  -8   0  134.49    3.90
  -2  -8   0  133.39    7.30
  -2  -8   0  146.09    9.20
  -2  -8   0  133.19    8.50
   2  -8   0  132.59    4.60
   2  -8   0  126.19    6.40
   2  -8   0  146.49    7.20
  -2  -8   0  137.09    5.50
  -2  -8   0  127.29    7.30
  -2  -8   0  135.79    6.80
  -2  -8   0  147.99    6.90
  -2  -8   0  132.59    9.50
   2  -8   0  136.79    5.40
   2  -8   0  136.79    8.50
  -2  -8   0  144.69    8.80
   2  -8   0  132.49    8.80
   2  -8   0  145.09    8.80
   2  -8   0  135.19    6.90
   2  -8   0  134.19    4.60
  -2  -8   0  125.69    9.70
   2  -8   0  125.79    5.60
  -2  -8   0  145.59    6.20
   2  -8   0  152.08    8.70
  -2  -8   0  146.29    5.80
  -2  -8   0  144.49    8.10
   2  -8   0  128.69    6.50
   2  -8   0  139.49    6.50
  -2  -8   0  152.48    5.90
   2  -8   0  143.89   10.60
   2  -8   0  134.49    5.70
   2  -8   0  126.49    7.90
   2  -8   0  122.69    6.20
  -2  -8   0  140.59    6.00
  -2  -8   0  131.79    6.20
   2   8   0  126.19    7.70
  -2   8   0  140.99    8.50
   2   8   0  130.19    5.10
   2   8   0  129.39    6.00
  -2   8   0  143.79    4.80
  -2   8   0  122.09    5.60
   2   8   0  140.39    7.30
  -2   8   0  141.89    5.30
  -2   8   0  128.69    8.60
   2   8   0  138.29    7.60
  -2   8   0  143.59    6.10
  -2   8   0  136.99    8.10
  -2   8   0  134.09    6.40
   2   8   0  135.19    4.90
  -2   8   0  128.49    4.90
  -2   8   0  133.99   11.00
   2   8   0  135.29    5.50
   2   8   0  123.09    9.70
  -2   8   0  131.69   10.10
   2   8   0  131.89    6.60
  -2   8   0  134.69    7.70
  -2   8   0  125.09    6.50
   2   8   0  135.69    9.70
   2   8   0  147.49    8.30
   2   8   0  134.89    7.40
   2   8   0  148.69    9.00
   2   8   0  130.49    6.30
  -2   8   0  134.09    6.80
   2   8   0  131.29    9.00
   2   8   0  134.49    5.80
  -2   8   0  124.79    5.50
  -2   8   0  133.99    3.90
  -2   8   0  138.19    8.10
   2   8   0  133.59    5.70
   2   8   0  147.49    6.50
  -2   8   0  152.58    6.60
  -3  -8   0    0.90    0.90
  -3  -8   0    0.40    1.90
  -3  -8   0    0.70    1.40
   3  -8   0    0.80    1.60
   3  -8   0    3.50    1.30
  -3  -8   0    0.20    0.60
  -3  -8   0    2.90    1.20
  -3  -8   0    1.70    1.50
  -3  -8   0   -0.20    2.10
   3  -8   0    1.30    1.90
   3  -8   0    0.10    0.50
   3  -8   0    2.90    0.90
   3  -8   0    2.60    2.80
   3  -8   0   -0.30    0.50
  -3  -8   0    0.80    0.60
  -3  -8   0    1.00    1.30
   3  -8   0    4.80    1.80
   3  -8   0    1.40    0.50
   3  -8   0    0.80    1.20
   3  -8   0    0.40    2.00
  -3  -8   0    1.90    0.90
  -3  -8   0    0.70    1.20
  -3  -8   0    1.20    1.60
   3  -8   0    1.20    1.80
   3  -8   0    2.30    1.00
  -3  -8   0   -1.40    0.80
   3  -8   0    1.50    1.10
   3  -8   0    2.00    1.60
  -3  -8   0    0.10    0.80
  -3  -8   0   -1.40    1.90
  -3  -8   0   -0.20    1.10
   3  -8   0    1.30    0.90
   3  -8   0    3.00    1.50
  -3  -8   0    1.10    1.30
   3  -8   0    1.30    2.50
   3  -8   0    0.60    1.10
  -3  -8   0    3.10    2.60
   3  -8   0    1.10    1.10
   3   8   0    1.40    0.90
  -3   8   0    0.90    1.70
  -3   8   0   -0.80    2.10
  -3   8   0    2.10    1.20
   3   8   0    0.00    0.70
   3   8   0   -0.20    1.50
  -3   8   0   -0.40    1.30
  -3   8   0    1.00    2.10
   3   8   0    2.10    1.80
  -3   8   0    0.20    0.80
   3   8   0    1.10    1.10
   3   8   0    0.70    1.90
  -3   8   0    0.60    0.90
   3   8   0    1.00    1.30
  -3   8   0    0.40    0.50
  -3   8   0    1.20    1.20
  -3   8   0    2.00    1.00
   3   8   0    2.90    1.40
   3   8   0   -0.90    2.30
   3   8   0   -0.20    1.40
   3   8   0    3.50    2.30
   3   8   0    0.50    0.80
  -3   8   0    1.30    1.40
   3   8   0    0.20    0.80
   3   8   0    0.10    0.80
   3   8   0    0.40    0.90
   3   8   0    2.60    1.40
  -3   8   0    0.60    1.80
  -3   8   0   -0.30    2.20
   3   8   0    0.90    1.40
   3   8   0    0.10    0.60
  -3   8   0    1.00    0.70
  -3   8   0   -0.20    0.60
  -3   8   0    0.70    0.80
  -3   8   0    0.00    1.20
  -3   8   0    0.30    0.30
  -4  -8   0 2173.08   40.00
   4  -8   0 2106.49   39.80
   4  -8   0 2081.29   42.70
  -4  -8   0 2172.08   38.70
   4  -8   0 2154.38   41.90
   4  -8   0 2201.88   54.49
  -4  -8   0 2084.79   44.10
   4  -8   0 2149.39   51.49
   4  -8   0 2137.79   40.40
  -4  -8   0 2192.98   39.60
   4  -8   0 2083.19   46.80
   4  -8   0 2040.20   55.59
  -4  -8   0 2149.58   40.40
  -4  -8   0 2155.58   44.90
   4  -8   0 2068.59   49.70
   4  -8   0 2148.19   38.00
   4  -8   0 2122.79   48.90
   4  -8   0 2164.28   45.20
  -4  -8   0 2132.59   41.70
  -4  -8   0 2144.59   50.99
   4  -8   0 2140.29   43.80
   4  -8   0 2137.89   43.20
  -4  -8   0 2035.40   39.20
  -4  -8   0 2160.08   39.00
   4  -8   0 2208.18   47.10
  -4  -8   0 2095.39   37.20
   4  -8   0 2127.69   45.00
  -4  -8   0 2149.88   43.40
  -4  -8   0 2207.98   47.60
  -4  -8   0 2063.89   48.80
  -4  -8   0 2131.19   42.80
   4  -8   0 2126.79   41.50
   4  -8   0 2126.09   39.90
  -4  -8   0 2080.19   39.70
  -4  -8   0 2192.88   49.20
  -4  -8   0 2153.78   41.80
  -4  -8   0 2183.88   50.29
   4  -8   0 2144.79   48.10
  -4  -8   0 2101.99   43.30
   4  -8   0 2123.89   40.60
   4  -8   0 2109.79   38.50
  -4  -8   0 2114.49   47.00
  -4   8   0 2135.39   42.40
   4   8   0 2112.09   40.70
  -4   8   0 2140.39   41.30
  -4   8   0 2153.08   41.70
   4   8   0 2130.29   45.50
  -4   8   0 2266.57   52.29
   4   8   0 2143.59   40.80
  -4   8   0 2192.98   44.90
  -4   8   0 2090.29   48.00
  -4   8   0 2221.58   47.20
   4   8   0 2378.76   60.09
  -4   8   0 2129.49   39.20
  -4   8   0 2053.29   53.69
   4   8   0 2128.69   38.90
  -4   8   0 2125.19   46.60
  -4   8   0 2095.79   52.69
   4   8   0 2138.19   43.20
   4   8   0 2143.19   44.90
   4   8   0 2149.28   42.20
  -4   8   0 2036.90   41.60
  -4   8   0 2175.48   38.60
   4   8   0 2038.60   37.90
   4   8   0 2162.38   51.49
   4   8   0 2229.78   44.30
   4   8   0 2228.18   50.49
   4   8   0 2039.30   39.50
   4   8   0 2088.09   40.40
  -4   8   0 2134.89   41.10
  -4   8   0 2149.28   46.00
   4   8   0 2199.78   48.30
   4   8   0 2146.69   45.40
   4   8   0 2189.08   52.29
  -5  -8   0   42.70    3.00
   5  -8   0   47.80    5.70
  -5  -8   0   44.90    5.40
  -5  -8   0   44.40    3.70
  -5  -8   0   43.60    3.80
  -5  -8   0   37.60    6.50
  -5  -8   0   43.50    7.40
  -5  -8   0   51.49    5.00
   5  -8   0   42.00    7.20
  -5  -8   0   51.49    6.20
   5  -8   0   38.70    5.40
   5  -8   0   46.10    3.60
   5  -8   0   44.50    3.80
   5  -8   0   38.90    4.90
   5  -8   0   45.70    4.60
  -5  -8   0   50.29    6.10
   5  -8   0   36.90    6.50
  -5  -8   0   35.60    4.90
  -5  -8   0   45.00    6.30
  -5  -8   0   54.89    7.80
  -5  -8   0   45.70    4.00
   5  -8   0   51.09    7.30
   5  -8   0   47.90    6.60
  -5  -8   0   39.50    7.00
  -5  -8   0   45.00    3.30
   5  -8   0   47.30    4.10
   5  -8   0   37.30    4.80
   5  -8   0   47.20    4.50
   5  -8   0   48.20    9.00
   5  -8   0   49.80    7.30
   5  -8   0   38.60    3.70
   5  -8   0   39.90    5.50
  -5  -8   0   53.79    5.30
   5  -8   0   34.00    6.60
  -5  -8   0   44.70    4.10
   5  -8   0   50.69    3.70
  -5  -8   0   43.30    3.70
  -5  -8   0   39.20    6.70
   5  -8   0   39.50    6.60
   5  -8   0   49.20    9.50
  -5  -8   0   41.10    3.70
  -5  -8   0   43.80    3.70
   5   8   0   41.80    6.50
  -5   8   0   50.89    7.00
   5   8   0   39.40    3.60
   5   8   0   42.30    3.50
  -5   8   0   42.20    8.60
   5   8   0   34.50    5.70
   5   8   0   44.60    4.10
   5   8   0   32.60    6.70
   5   8   0   31.50    6.30
   5   8   0   39.90    3.90
   5   8   0   45.10    4.20
  -5   8   0   44.70    4.40
  -5   8   0   46.30    7.80
  -5   8   0   44.90    4.30
  -5   8   0   46.70    5.40
  -5   8   0   43.10    6.60
   5   8   0   29.80    6.50
   5   8   0   34.70    4.50
   5   8   0   32.90    5.10
   5   8   0   43.90    3.40
   5   8   0   36.30    4.80
  -5   8   0   43.40    3.60
   5   8   0   40.10    5.60
  -5   8   0   38.00    3.20
  -5   8   0   47.40    6.90
  -5   8   0   43.20    4.20
  -5   8   0   46.40    6.00
   6  -8   0  150.98   11.10
   6  -8   0  142.79    8.00
  -6  -8   0  139.89   11.40
  -6  -8   0  127.89    9.00
   6  -8   0  154.58    9.80
  -6  -8   0  138.39    9.00
   6  -8   0  134.59   12.20
  -6  -8   0  143.79    7.50
   6  -8   0  157.88    6.90
   6  -8   0  140.39    7.30
   6  -8   0  145.29    7.20
   6  -8   0  151.58   11.20
  -6  -8   0  138.09    5.80
   6  -8   0  145.19   12.30
  -6  -8   0  142.79    7.30
  -6  -8   0  169.08   10.50
   6  -8   0  136.39   12.10
   6  -8   0  144.89    8.00
   6  -8   0  126.29    7.10
   6  -8   0  145.39   11.50
  -6  -8   0  128.79    6.90
  -6  -8   0  127.49   11.10
   6  -8   0  142.99    8.60
  -6  -8   0  138.79    7.00
  -6  -8   0  140.89    8.90
  -6  -8   0  131.29   11.40
  -6  -8   0  150.28    6.20
   6  -8   0  135.99    7.40
  -6  -8   0  133.79    8.40
   6  -8   0  138.19   10.40
  -6  -8   0  156.78   11.60
   6  -8   0  151.38   14.60
   6  -8   0  147.59    8.40
  -6  -8   0  148.99    9.00
   6  -8   0  138.39    6.70
   6  -8   0  145.99    8.80
  -6  -8   0  140.49    8.80
   6  -8   0  149.59   10.30
   6  -8   0  124.59    8.80
   6  -8   0  152.68   13.40
  -6  -8   0  141.89    7.10
   6  -8   0  142.39    9.20
  -6  -8   0  144.89   11.50
  -6  -8   0  151.28    7.30
   6   8   0  145.19    7.80
   6   8   0  160.78   12.80
  -6   8   0  138.39   11.00
  -6   8   0  131.19    7.90
  -6   8   0  160.28    8.50
  -6   8   0  149.09    8.10
  -6   8   0  139.99    6.90
  -6   8   0  119.39    8.80
  -6   8   0  135.39    8.30
  -6   8   0  120.69   15.00
  -6   8   0  132.29   10.10
   6   8   0  136.29    6.50
   6   8   0  133.29    7.20
  -6   8   0  141.59   10.10
   6   8   0  145.89   10.40
   6   8   0  143.69    6.60
  -6   8   0  147.49    6.60
   6   8   0  147.89   12.10
   6   8   0  141.69    7.90
   6   8   0  135.99    8.90
   6   8   0  143.69   12.60
   6   8   0  140.19    8.30
   6   8   0  128.89    9.00
   6   8   0  129.09    7.00
  -6   8   0  130.39   12.00
   6   8   0  146.09    9.80
   6   8   0  142.19   11.20
   7  -8   0   57.49    5.40
   7  -8   0   60.49    7.50
  -7  -8   0   61.59    7.40
  -7  -8   0   65.29    6.40
  -7  -8   0   51.29    4.60
  -7  -8   0   52.59    7.10
   7  -8   0   59.29    7.00
   7  -8   0   61.29    5.20
  -7  -8   0   53.49    3.90
  -7  -8   0   66.69    8.00
  -7  -8   0   55.89    4.90
   7  -8   0   55.69    5.40
  -7  -8   0   60.69    5.20
   7  -8   0   59.99    5.40
   7  -8   0   53.39    9.70
  -7  -8   0   71.69    5.60
  -7  -8   0   52.09    8.90
   7  -8   0   41.40    6.00
   7  -8   0   45.50    9.10
   7  -8   0   52.29    8.30
   7  -8   0   68.09   10.80
  -7  -8   0   52.59    9.00
   7  -8   0   62.79    8.90
  -7  -8   0   54.69    8.90
   7  -8   0   65.19    8.20
   7  -8   0   55.49    5.00
   7  -8   0   59.09   10.00
   7  -8   0   61.09    6.00
  -7  -8   0   57.09    4.90
   7  -8   0   57.19    7.80
  -7  -8   0   79.19   11.30
  -7  -8   0   55.89    3.90
  -7  -8   0   55.49    4.70
   7  -8   0   57.79   11.20
   7  -8   0   50.69    8.90
  -7  -8   0   49.00    6.40
  -7  -8   0   59.79    7.40
   7  -8   0   56.99    5.10
   7  -8   0   55.09    7.40
  -7   8   0   51.89    5.00
   7   8   0   54.99    5.20
  -7   8   0   55.69    6.50
  -7   8   0   73.29    5.20
   7   8   0   45.30    6.90
  -7   8   0   58.29   11.30
  -7   8   0   53.79    6.50
   7   8   0   59.39   10.30
  -7   8   0   47.60    7.00
  -7   8   0   53.09    9.70
  -7   8   0   56.49    8.70
  -7   8   0   51.09    6.40
  -7   8   0   62.59    8.50
  -7   8   0   58.79    4.40
  -7   8   0   53.39    8.50
  -8  -8   0   24.20    7.20
   8  -8   0   14.00    7.30
   8  -8   0   19.70    4.40
   8  -8   0   29.80    4.80
   8  -8   0   22.10    6.00
  -8  -8   0   16.90    6.60
   8  -8   0   22.10    7.20
   8  -8   0   33.30    9.40
  -8  -8   0   33.30    7.80
   8  -8   0   22.20    5.50
   8  -8   0   32.40    6.50
  -8  -8   0   22.90    3.90
  -8  -8   0   24.70    5.20
   8  -8   0   19.70    4.00
   8  -8   0   25.60    6.20
  -8  -8   0   27.60    4.40
  -8  -8   0   30.20    5.70
  -8  -8   0   31.60    5.90
  -8  -8   0   30.90    4.60
   8  -8   0   21.40    8.60
   8  -8   0   26.40    5.00
   8   8   0   32.60    8.50
  -8   8   0   24.10    3.50
   8   8   0   21.80    3.90
   8   8   0   29.40    6.10
  -8   8   0   19.70    4.90
  -8   8   0   21.60    4.30
  -8   8   0   25.90    4.50
  -8   8   0   29.70    6.10
   8   8   0   23.10    5.30
  -8   8   0   24.60    6.00
  -8   8   0   23.00    6.80
  -8   8   0   24.80    4.50
   8   8   0   32.40    8.30
   8   8   0   18.90    3.90
  -8   8   0   11.70    5.80
  -9  -8   0   90.29    6.80
   9  -8   0   96.59    7.90
  -9  -8   0  108.99   15.00
   9  -8   0   81.99   13.50
   9  -8   0   86.39   22.50
  -9  -8   0   81.19   12.20
   9  -8   0   85.89   13.70
  -9  -8   0   89.49    8.70
   9  -8   0  100.79   11.90
  -9  -8   0   97.59    7.20
  -9  -8   0   82.89    8.40
   9  -8   0   78.19   13.40
  -9   8   0   85.79    7.50
  -9   8   0   96.89    6.20
  -9   8   0   98.39   11.70
  -9   8   0   77.69   14.00
  -9   8   0  105.89    8.60
  -9   8   0   80.69   11.00
  -9   8   0   91.29    6.50
  -9   8   0   87.79   12.30
   9   8   0   78.99   12.70
   9   8   0   73.59    9.50
   9   8   0   86.09    7.10
  -9   8   0   77.39    7.60
  10  -8   0    8.40    9.70
 -10  -8   0   -0.90    5.60
  10  -8   0    2.30    3.30
  10  -8   0    3.00    5.60
  10  -8   0    2.70    4.80
  10  -8   0   -1.20    8.60
 -10  -8   0    2.50    3.20
 -10  -8   0    8.20    2.80
  10  -8   0    7.60    3.60
 -10   8   0    5.70    2.50
 -10   8   0    9.40    6.20
 -10   8   0    1.00    2.60
 -10   8   0   -1.30    7.50
  10   8   0    0.10    3.40
  10   8   0    3.00    6.00
  10   8   0    5.80    3.00
 -10   8   0    1.30    3.10
 -10   8   0    7.50    5.50
 -11  -8   0  109.19    8.30
 -11  -8   0  116.89   16.30
 -11  -8   0  107.19   10.50
 -11   8   0  120.49   10.30
  11   8   0   92.99   11.90
 -11   8   0   89.99   13.30
 -11   8   0   97.79    7.50
  11   8   0   98.09   16.60
  11   8   0  110.09    8.90
   0  -9   0   -0.80    0.80
   0  -9   0    1.80    1.40
   0  -9   0   -0.10    0.50
   0  -9   0    1.50    1.60
   0  -9   0    0.30    2.20
   0  -9   0    1.10    1.00
   0  -9   0   -1.40    1.50
   0  -9   0    0.70    0.80
   0  -9   0   -1.10    0.60
   0  -9   0   -1.20    1.40
   0  -9   0    2.10    1.30
   0  -9   0    2.10    1.80
   0  -9   0    0.40    0.70
   0  -9   0    0.20    1.00
   0  -9   0   -0.10    1.50
   0  -9   0    1.50    1.40
   0  -9   0   -2.00    1.70
   0  -9   0    0.10    1.00
   0   9   0    0.90    1.10
   0   9   0    0.80    0.80
   0   9   0    1.20    0.70
   0   9   0    0.80    2.20
   0   9   0    2.00    2.40
   0   9   0   -1.20    0.70
   0   9   0   -1.40    2.00
   0   9   0    0.60    1.30
   0   9   0    0.30    0.90
   0   9   0    1.50    0.80
   0   9   0    1.70    1.70
   0   9   0    1.20    1.30
   0   9   0   -0.70    0.80
   0   9   0    0.30    1.40
   0   9   0    1.90    1.80
   0   9   0    1.30    1.00
   0   9   0    0.20    0.70
   0   9   0   -0.30    1.00
  -1  -9   0   50.29    4.00
   1  -9   0   50.89    2.70
  -1  -9   0   44.20    3.80
   1  -9   0   49.20    4.00
  -1  -9   0   56.79    6.70
   1  -9   0   31.00    6.20
   1  -9   0   42.70    3.10
   1  -9   0   50.79    4.30
   1  -9   0   52.99    6.70
  -1  -9   0   51.09    6.00
   1  -9   0   68.49    7.90
   1  -9   0   47.00    4.10
   1  -9   0   46.50    4.00
   1  -9   0   42.60    5.50
   1  -9   0   52.29    3.50
  -1  -9   0   46.50    3.20
   1  -9   0   47.70    4.20
  -1  -9   0   51.79    2.80
   1  -9   0   61.09    6.00
   1  -9   0   46.10    2.50
   1  -9   0   49.10    3.30
  -1  -9   0   48.80    3.70
  -1  -9   0   54.59    4.50
  -1  -9   0   36.20    6.10
   1  -9   0   52.49    4.30
  -1  -9   0   49.80    3.40
   1  -9   0   45.00    3.20
  -1  -9   0   49.50    3.20
   1  -9   0   45.60    4.00
  -1  -9   0   49.20    3.00
   1  -9   0   52.49    3.30
  -1  -9   0   47.40    4.80
   1  -9   0   50.19    6.10
  -1  -9   0   54.49    8.10
  -1  -9   0   55.59    4.50
   1  -9   0   53.09    5.30
  -1  -9   0   47.80    6.00
   1  -9   0   56.39    3.40
   1  -9   0   55.69    4.50
  -1  -9   0   50.79    4.00
  -1  -9   0   50.49    5.00
   1  -9   0   41.40    7.00
   1   9   0   57.99    7.90
   1   9   0   52.79    5.30
  -1   9   0   56.99    4.70
  -1   9   0   48.00    3.10
  -1   9   0   49.90    4.50
  -1   9   0   47.80    5.90
  -1   9   0   48.90    2.70
  -1   9   0   45.50    5.90
   1   9   0   52.59    3.40
   1   9   0   43.60    4.20
   1   9   0   36.30    5.20
   1   9   0   46.60    7.40
   1   9   0   49.20    3.30
   1   9   0   52.59    4.00
   1   9   0   50.69    3.90
  -1   9   0   48.50    4.10
   1   9   0   48.70    2.80
  -1   9   0   30.80    6.20
  -1   9   0   49.50    2.80
   1   9   0   48.10    6.10
  -1   9   0   46.20    3.30
   1   9   0   52.99    4.10
  -1   9   0   46.90    3.90
   1   9   0   51.69    5.00
   1   9   0   48.90    4.10
  -1   9   0   48.00    3.40
   1   9   0   47.00    3.30
   1   9   0   46.70    4.00
  -1   9   0   52.39    8.00
  -1   9   0   49.40    4.00
   1   9   0   52.89    5.50
  -1   9   0   39.60    5.40
   1   9   0   45.50    3.00
   2  -9   0   73.59    3.60
   2  -9   0   74.69    6.90
   2  -9   0   74.09    4.20
   2  -9   0   76.39    4.30
  -2  -9   0   73.79    6.50
  -2  -9   0   70.09    5.20
   2  -9   0   85.79    7.10
  -2  -9   0   86.59    6.80
  -2  -9   0   87.39    7.60
   2  -9   0   71.99    6.40
   2  -9   0   71.99    6.90
  -2  -9   0   77.99    4.80
  -2  -9   0   77.69    4.40
   2  -9   0   74.79    5.10
  -2  -9   0   78.69    5.10
   2  -9   0   66.29    5.10
   2  -9   0   69.59    3.30
   2  -9   0   67.19    4.40
   2  -9   0   74.69    5.20
  -2  -9   0   93.79   11.90
  -2  -9   0   76.99    9.40
  -2  -9   0   60.19    5.40
  -2  -9   0   84.69    6.10
   2  -9   0   71.69    5.20
  -2  -9   0   76.89    6.80
   2  -9   0   75.79    4.40
   2  -9   0   85.39   11.30
  -2  -9   0   79.29    7.70
   2  -9   0   77.99    5.40
  -2  -9   0   76.29    4.60
  -2  -9   0   76.79    4.20
   2  -9   0   74.99    5.30
   2  -9   0   68.39    4.90
  -2  -9   0   72.79    3.60
   2  -9   0   82.39    6.90
   2  -9   0   74.29    9.50
   2  -9   0   71.19    6.50
  -2  -9   0   76.59    5.20
  -2  -9   0   82.99    5.80
   2  -9   0   77.69    4.20
   2  -9   0   71.79    4.00
   2  -9   0   72.09    2.90
  -2   9   0   75.49    5.40
   2   9   0   72.09    5.60
  -2   9   0   78.59   10.30
  -2   9   0   68.29    4.70
   2   9   0   79.29    6.60
   2   9   0   80.59    6.50
  -2   9   0   75.99    9.40
   2   9   0   75.29    5.00
  -2   9   0   72.29    4.90
   2   9   0   83.79    5.10
  -2   9   0   73.59    4.60
   2   9   0   79.69    4.10
   2   9   0   83.69    9.80
   2   9   0   74.69    6.80
  -2   9   0   75.89    3.00
   2   9   0   74.59    5.20
  -2   9   0   70.99    3.60
   2   9   0   63.89    8.60
   2   9   0   74.99    5.90
  -2   9   0   69.89    6.10
   2   9   0   78.69    4.80
  -2   9   0   71.29    6.40
  -2   9   0   71.49    6.20
  -2   9   0   76.19    4.00
  -2   9   0   86.79    4.90
   2   9   0   79.99    5.30
  -2   9   0   78.59    6.00
   2   9   0   72.39    3.60
  -2   9   0   76.59    5.30
   2   9   0   74.49    4.30
  -2   9   0   69.59    3.70
   2   9   0   77.09    4.30
   2   9   0   66.99    9.10
  -2   9   0   67.99    4.20
  -2   9   0   70.59    6.70
   2   9   0   89.49    6.80
   3  -9   0  429.46   14.40
  -3  -9   0  419.96   15.40
   3  -9   0  414.16   16.30
   3  -9   0  381.06   19.70
  -3  -9   0  414.66   12.10
   3  -9   0  408.36   11.60
  -3  -9   0  428.06   14.20
  -3  -9   0  425.56   17.70
   3  -9   0  422.06   12.00
   3  -9   0  410.26   10.20
   3  -9   0  442.86   13.10
  -3  -9   0  429.56   11.80
   3  -9   0  409.86   13.30
  -3  -9   0  435.26   12.10
   3  -9   0  409.06   17.20
   3  -9   0  412.26   13.00
  -3  -9   0  432.96   10.50
  -3  -9   0  432.96   15.10
   3  -9   0  405.46   11.10
   3  -9   0  407.26   14.00
  -3  -9   0  417.26   15.50
   3  -9   0  407.16   16.20
   3  -9   0  411.36   15.40
   3  -9   0  431.66   18.00
   3  -9   0  419.86   17.10
   3  -9   0  406.66   10.80
  -3  -9   0  403.36   11.70
  -3  -9   0  407.66   14.00
   3  -9   0  409.16    9.30
   3  -9   0  387.86   11.60
  -3  -9   0  414.56   17.30
  -3  -9   0  422.76   14.10
   3  -9   0  405.46   14.00
   3  -9   0  404.46   19.20
  -3  -9   0  366.36   18.00
  -3  -9   0  404.26   10.70
  -3  -9   0  414.46   17.60
   3  -9   0  418.76   21.70
   3  -9   0  413.56    8.30
   3  -9   0  416.26   13.90
  -3  -9   0  420.26   12.80
  -3  -9   0  403.96   12.30
   3   9   0  399.36   17.90
  -3   9   0  403.36   16.00
   3   9   0  424.16   18.20
   3   9   0  409.76   15.50
   3   9   0  435.06   19.90
   3   9   0  388.96   11.90
  -3   9   0  423.96   12.60
  -3   9   0  419.06   13.20
  -3   9   0  424.06   16.20
   3   9   0  419.46   13.90
   3   9   0  390.16   18.30
  -3   9   0  425.86   11.80
  -3   9   0  436.96   20.80
   3   9   0  402.66   12.00
  -3   9   0  408.06   12.80
  -3   9   0  403.26   19.80
  -3   9   0  412.46   13.80
  -3   9   0  428.16   17.50
  -3   9   0  421.86   13.60
   3   9   0  412.96   17.30
  -3   9   0  410.96   11.10
  -3   9   0  415.36    8.00
   3   9   0  402.06   12.70
   3   9   0  407.26   12.40
  -3   9   0  419.06    8.90
   3   9   0  429.66   14.90
   3   9   0  403.56   14.20
  -3   9   0  424.76   11.10
  -3   9   0  421.86   18.30
  -3   9   0  428.56   16.20
   3   9   0  399.46   14.70
  -3   9   0  416.06   13.00
   3   9   0  397.06   12.00
   3   9   0  434.96   15.40
   3   9   0  414.16   10.70
  -3   9   0  436.16   14.80
   3   9   0  405.26   11.70
  -3   9   0  424.06   10.30
  -3   9   0  415.16   16.10
   4  -9   0  467.85   15.70
   4  -9   0  437.96   13.00
  -4  -9   0  474.75   18.50
  -4  -9   0  455.65   12.30
  -4  -9   0  458.15   13.00
   4  -9   0  481.95   24.30
  -4  -9   0  503.65   19.80
   4  -9   0  421.06   17.40
  -4  -9   0  463.95   15.30
   4  -9   0  460.85   18.80
   4  -9   0  456.25   12.30
   4  -9   0  460.35   13.10
   4  -9   0  443.56   15.60
  -4  -9   0  478.75   13.10
   4  -9   0  450.65   19.50
   4  -9   0  439.46   18.60
  -4  -9   0  461.75   20.70
  -4  -9   0  432.06   15.30
   4  -9   0  444.66   15.00
   4  -9   0  451.15   16.60
   4  -9   0  431.16   14.10
  -4  -9   0  429.16   15.80
  -4  -9   0  469.75   18.00
   4  -9   0  467.05   13.90
  -4  -9   0  464.55   19.40
   4  -9   0  459.35   13.30
  -4  -9   0  443.96   11.20
  -4  -9   0  450.05   13.60
  -4  -9   0  454.45   14.60
   4  -9   0  463.85   11.60
  -4  -9   0  449.36   16.40
  -4  -9   0  436.66   13.00
   4  -9   0  458.65   16.20
  -4  -9   0  461.85   14.30
   4  -9   0  446.86   17.50
   4  -9   0  446.36   20.80
  -4  -9   0  446.76   15.50
   4  -9   0  448.66   14.40
   4  -9   0  471.95   22.60
  -4  -9   0  453.35   19.60
  -4  -9   0  464.35   12.50
   4   9   0  439.36   20.70
   4   9   0  445.36   14.60
   4   9   0  454.85   16.80
   4   9   0  445.96   15.20
  -4   9   0  461.75   14.30
  -4   9   0  448.06   12.70
   4   9   0  451.95   19.10
   4   9   0  450.15   12.80
   4   9   0  443.36   16.80
  -4   9   0  474.85   14.10
   4   9   0  453.55   12.50
   4   9   0  437.86   12.80
  -4   9   0  472.15   16.50
   4   9   0  466.85   14.10
  -4   9   0  420.86   13.70
  -4   9   0  454.15   21.40
  -4   9   0  443.26   20.20
  -4   9   0  457.65   17.70
  -4   9   0  441.76   14.70
  -4   9   0  445.36   17.00
  -4   9   0  458.45   12.10
  -4   9   0  419.16   21.60
  -4   9   0  484.25   19.10
   4   9   0  441.06   13.50
   4   9   0  465.65   20.60
  -4   9   0  444.16   14.50
   4   9   0  441.96   13.50
   4   9   0  485.45   18.80
  -4   9   0  471.75   17.80
   4   9   0  463.15   19.40
   4   9   0  452.25   11.80
   4   9   0  452.75   16.40
   4   9   0  466.65   15.40
  -5  -9   0   19.90    3.60
  -5  -9   0   17.70    4.40
   5  -9   0   15.70    5.40
   5  -9   0   17.30    3.00
   5  -9   0   21.10    4.60
  -5  -9   0   14.40    3.30
  -5  -9   0   15.50    3.00
  -5  -9   0   20.40    5.00
  -5  -9   0   20.60    3.60
   5  -9   0   21.90    3.70
   5  -9   0   12.60    2.10
   5  -9   0   18.40    3.10
   5  -9   0   16.60    3.10
  -5  -9   0   15.40    2.80
  -5  -9   0   17.20    2.80
   5  -9   0   17.10    3.00
   5  -9   0   13.90    3.50
  -5  -9   0   19.90    5.40
  -5  -9   0   15.00    4.60
   5  -9   0    5.60    4.60
  -5  -9   0   15.60    3.70
  -5  -9   0    9.40    4.30
  -5  -9   0   12.90    3.50
  -5  -9   0   20.30    4.60
   5  -9   0   16.40    4.40
   5  -9   0   15.60    3.70
  -5  -9   0   12.60    4.10
   5  -9   0   10.30    4.50
   5  -9   0   14.70    2.30
   5  -9   0   21.40    4.20
   5  -9   0   23.00    6.30
   5  -9   0   13.50    3.60
  -5  -9   0   18.30    2.50
   5  -9   0   19.10    3.80
  -5  -9   0   24.20    3.20
  -5  -9   0   15.10    3.40
  -5  -9   0   17.20    2.90
  -5  -9   0   16.60    2.80
   5  -9   0   13.70    4.90
   5  -9   0   18.20    3.20
  -5  -9   0   16.40    3.10
   5  -9   0   20.10    5.00
   5   9   0   21.70    3.10
   5   9   0   21.20    4.00
   5   9   0   24.40    6.30
   5   9   0   19.80    2.80
   5   9   0   18.30    3.10
  -5   9   0   21.30    4.90
   5   9   0   18.10    3.30
   5   9   0   19.40    4.60
  -5   9   0   14.40    3.10
  -5   9   0   22.30    4.00
   5   9   0   18.10    4.90
   5   9   0   15.00    2.80
  -5   9   0   17.40    3.90
  -5   9   0   17.80    5.20
  -5   9   0   17.20    5.40
  -5   9   0   23.90    5.60
   5   9   0   20.70    4.10
   5   9   0   12.40    3.50
  -5   9   0   24.70    8.00
   5   9   0   23.50    5.60
  -5   9   0   17.90    4.20
  -5   9   0   19.50    2.90
  -5   9   0   16.60    3.30
  -5   9   0   19.20    3.10
   5   9   0   17.20    3.20
   5   9   0   17.10    3.50
   5   9   0   20.80    5.50
   6  -9   0    2.60    2.10
  -6  -9   0    4.00    1.70
  -6  -9   0    4.30    2.50
   6  -9   0    3.50    4.90
  -6  -9   0    2.90    1.60
   6  -9   0    4.60    2.20
   6  -9   0    5.70    2.70
   6  -9   0    1.70    1.50
  -6  -9   0    4.60    2.60
   6  -9   0   10.30    3.90
   6  -9   0    1.50    2.10
  -6  -9   0    3.00    1.40
  -6  -9   0    1.70    3.20
   6  -9   0   -1.10    4.20
  -6  -9   0    3.00    1.30
  -6  -9   0    5.50    3.50
   6  -9   0    5.30    2.90
   6  -9   0    3.40    2.20
   6  -9   0    4.00    2.10
   6  -9   0    4.40    4.50
  -6  -9   0    6.60    1.90
   6  -9   0    2.90    1.60
  -6  -9   0    3.80    2.20
  -6  -9   0    2.90    1.40
   6  -9   0    5.10    1.70
  -6  -9   0    5.10    1.80
   6  -9   0    5.50    3.80
  -6  -9   0   -1.30    3.10
   6  -9   0    4.30    1.70
   6  -9   0    0.30    2.60
   6  -9   0    0.10    3.40
   6  -9   0    9.30    5.50
  -6  -9   0    4.30    2.00
   6  -9   0    0.20    2.20
   6  -9   0    6.40    2.20
   6  -9   0    8.00    4.00
  -6  -9   0    3.20    1.90
  -6  -9   0    0.50    3.00
  -6  -9   0    4.10    2.30
   6  -9   0    7.40    2.60
  -6  -9   0    3.10    1.20
   6  -9   0    2.20    2.80
  -6  -9   0    1.40    2.80
  -6  -9   0    5.40    2.10
  -6  -9   0    7.00    3.50
   6   9   0    2.00    1.90
  -6   9   0    5.70    2.10
  -6   9   0   11.00    3.90
   6   9   0    4.50    5.00
  -6   9   0    2.50    3.20
  -6   9   0    4.90    3.60
  -6   9   0    5.20    1.80
   6   9   0    1.60    1.20
  -6   9   0    1.30    2.00
  -6   9   0    2.30    1.40
  -6   9   0    2.40    2.00
   6   9   0   -1.40    2.60
  -6   9   0    1.50    2.90
   6   9   0    4.60    1.80
  -6   9   0    4.80    2.20
   6   9   0   -1.30    2.70
   6   9   0    4.80    2.40
   6   9   0    7.70    3.20
   6   9   0    0.90    3.60
   6   9   0    5.10    1.80
   6   9   0    4.90    2.10
   6   9   0    3.20    1.90
  -6   9   0    6.90    5.30
  -6   9   0    5.80    2.40
   6   9   0    0.30    3.50
   6   9   0    1.20    3.00
   6   9   0    3.80    2.10
   7  -9   0    8.80    4.30
   7  -9   0    6.20    2.80
  -7  -9   0   10.10    2.20
  -7  -9   0    9.50    3.90
  -7  -9   0   14.00    6.20
   7  -9   0   10.60    4.20
   7  -9   0    7.20    2.90
  -7  -9   0    7.40    1.80
   7  -9   0   16.90    6.80
  -7  -9   0    8.80    2.30
   7  -9   0    7.30    3.60
  -7  -9   0   10.30    3.00
  -7  -9   0   10.40    2.60
   7  -9   0    7.30    6.10
   7  -9   0    8.20    3.00
  -7  -9   0    6.30    4.00
  -7  -9   0    7.40    3.30
  -7  -9   0   10.00    2.90
  -7  -9   0    5.50    2.20
   7  -9   0    4.00    6.00
   7  -9   0    4.70    5.50
  -7  -9   0   10.10    5.20
   7  -9   0    6.30    2.80
  -7  -9   0    7.00    3.20
  -7  -9   0   13.00    4.10
  -7  -9   0    9.70    3.00
   7  -9   0    6.30    4.00
   7   9   0   16.00    4.60
  -7   9   0   19.00    5.10
   7   9   0    5.50    2.10
   7   9   0    8.30    2.60
  -7   9   0    8.20    5.30
  -7   9   0    9.10    4.90
  -7   9   0    7.90    2.80
   7   9   0    6.60    5.80
  -7   9   0    5.70    2.20
  -7   9   0    7.10    2.90
  -7   9   0    7.60    2.20
   7   9   0    5.60    2.60
  -7   9   0    9.00    4.20
   7   9   0   15.10    5.50
  -7   9   0    4.20    2.40
   8  -9   0   58.39    7.50
   8  -9   0   57.79    9.20
  -8  -9   0   62.49    8.20
  -8  -9   0   63.89   10.90
  -8  -9   0   59.69   10.60
   8  -9   0   83.59   13.00
  -8  -9   0   62.99   10.10
  -8  -9   0   58.29    5.50
  -8  -9   0   56.09    5.10
  -8  -9   0   54.59    5.20
   8  -9   0   67.69    8.90
  -8  -9   0   63.19    7.80
  -8  -9   0   61.29    8.00
   8  -9   0   53.69    6.40
   8  -9   0   45.20   11.20
  -8   9   0   58.29    5.30
   8   9   0   60.99    6.20
  -8   9   0   73.19    5.20
  -8   9   0   74.99    9.60
  -8   9   0   78.29   12.70
  -8   9   0   55.99    6.70
   8   9   0   58.49   11.40
  -8   9   0   51.99    7.20
  -8   9   0   67.09    9.40
  -8   9   0   54.09    7.00
   8   9   0   52.99    8.20
   8   9   0   56.19    6.40
   8   9   0   69.89    9.70
  -8   9   0   54.39    9.70
   8   9   0   56.09   11.50
   9  -9   0  619.84   27.10
   9  -9   0  547.15   33.10
  -9  -9   0  589.74   28.70
  -9  -9   0  559.24   17.80
   9  -9   0  567.24   21.40
  -9  -9   0  536.55   21.60
  -9  -9   0  555.04   27.20
  -9  -9   0  566.34   18.50
  -9  -9   0  504.35   20.80
  -9   9   0  606.54   22.00
  -9   9   0  567.34   27.20
  -9   9   0  591.14   25.10
  -9   9   0  561.84   16.30
   9   9   0  583.94   24.50
  -9   9   0  546.05   24.70
  -9   9   0  538.05   17.50
   9   9   0  578.34   30.60
  -9   9   0  565.34   19.60
  -9   9   0  532.35   22.50
  -9   9   0  557.24   32.20
   9   9   0  543.35   19.40
  10  -9   0  103.29   17.70
  10  -9   0   84.79   18.00
 -10  -9   0   72.69    9.20
  10  -9   0  111.69   13.60
 -10  -9   0   87.99    7.30
  10  -9   0   94.29   10.80
  10  -9   0   89.89    8.50
  10  -9   0   80.49   12.90
 -10  -9   0   92.59   14.10
 -10   9   0   47.70   12.50
  10   9   0   78.99   14.20
 -10   9   0   75.79    9.30
  10   9   0   74.39   10.50
 -10   9   0   77.79    6.50
  10   9   0   74.99    7.50
 -10   9   0   88.69   11.90
 -10   9   0   84.99    8.40
 -10   9   0   71.59   11.80
 -11  -9   0   21.30    8.90
 -11  -9   0   14.50    3.90
 -11  -9   0   21.80    5.70
  11   9   0   25.20    5.60
  11   9   0   19.10    6.70
  11   9   0   23.80   11.50
   0 -10   0  611.74   17.00
   0 -10   0  606.64   15.00
   0 -10   0  600.04   22.50
   0 -10   0  601.84   15.40
   0 -10   0  609.24   16.20
   0 -10   0  619.24   21.80
   0 -10   0  580.74   28.00
   0 -10   0  612.54   19.70
   0 -10   0  582.84   22.30
   0 -10   0  599.14   16.40
   0 -10   0  594.94   14.30
   0 -10   0  592.24   19.60
   0 -10   0  586.34   18.70
   0 -10   0  588.24   13.20
   0 -10   0  584.24   16.90
   0 -10   0  584.54   18.20
   0 -10   0  590.04   14.60
   0 -10   0  595.34   17.30
   0 -10   0  592.44   12.80
   0 -10   0  616.84   24.60
   0 -10   0  592.24   13.90
   0  10   0  606.64   13.00
   0  10   0  574.04   18.90
   0  10   0  611.04   14.60
   0  10   0  578.94   20.00
   0  10   0  594.84   15.90
   0  10   0  571.54   23.80
   0  10   0  595.14   17.30
   0  10   0  623.74   16.20
   0  10   0  601.24   16.60
   0  10   0  579.64   13.70
   0  10   0  563.94   23.50
   0  10   0  579.54   13.60
   0  10   0  598.74   19.10
   0  10   0  586.44   19.50
   0  10   0  574.24   16.30
   0  10   0  609.54   19.60
   0  10   0  574.44   16.20
   0  10   0  594.44   14.30
  -1 -10   0  939.91   26.00
  -1 -10   0  962.40   20.30
  -1 -10   0  926.41   20.10
  -1 -10   0  906.21   19.30
  -1 -10   0  890.81   23.10
   1 -10   0  988.20   33.50
   1 -10   0  956.50   18.20
   1 -10   0  898.01   22.10
   1 -10   0  951.00   23.00
   1 -10   0  933.71   27.20
   1 -10   0  933.31   20.20
   1 -10   0  944.11   20.00
  -1 -10   0  938.01   19.20
   1 -10   0  951.80   20.60
   1 -10   0  914.71   17.90
   1 -10   0  975.10   27.50
  -1 -10   0  976.00   22.40
  -1 -10   0  972.40   25.80
   1 -10   0  945.41   22.60
  -1 -10   0  931.81   22.10
  -1 -10   0  928.61   18.40
  -1 -10   0  931.51   21.40
   1 -10   0  939.61   19.70
   1 -10   0  920.91   31.70
   1 -10   0  921.81   26.70
   1 -10   0  893.21   19.80
  -1 -10   0  959.60   22.30
  -1 -10   0  929.91   25.30
   1 -10   0  929.11   26.50
   1 -10   0  970.70   23.30
   1 -10   0  912.01   27.10
  -1 -10   0  969.30   23.10
   1 -10   0  907.91   19.70
  -1 -10   0  950.40   26.20
  -1 -10   0  941.71   31.10
   1 -10   0  961.40   23.30
   1 -10   0  925.91   22.70
  -1 -10   0  984.90   31.90
   1 -10   0  948.71   22.60
   1 -10   0  945.71   22.90
   1 -10   0  942.11   26.40
  -1 -10   0  967.30   27.80
  -1  10   0  912.91   23.70
  -1  10   0  899.41   22.40
  -1  10   0  930.11   18.70
  -1  10   0  927.01   31.60
  -1  10   0  951.70   20.60
   1  10   0  951.00   31.60
  -1  10   0  936.61   19.30
  -1  10   0  928.01   21.70
   1  10   0  961.30   25.50
   1  10   0  963.10   27.20
   1  10   0  946.71   20.10
  -1  10   0  945.71   22.40
  -1  10   0  950.40   23.90
   1  10   0  941.51   19.50
   1  10   0  906.71   22.00
   1  10   0  936.61   22.60
   1  10   0  931.81   23.80
  -1  10   0  932.91   25.70
   1  10   0  905.61   21.80
   1  10   0  915.81   25.80
  -1  10   0  912.71   26.00
   1  10   0  910.71   30.70
   1  10   0  913.51   20.20
  -1  10   0  929.11   26.20
  -1  10   0  917.41   20.40
  -1  10   0  924.21   18.30
   1  10   0  980.10   23.20
   1  10   0  913.91   25.60
   1  10   0  939.61   20.00
   1  10   0  912.11   21.70
   1  10   0  928.31   27.10
   1  10   0  918.81   18.50
  -1  10   0  899.71   31.70
  -2 -10   0 6743.62  117.19
   2 -10   0 6650.43  129.39
   2 -10   0 6800.92  113.79
  -2 -10   0 6762.62  120.99
  -2 -10   0 6713.03  110.29
  -2 -10   0 6915.71  122.89
  -2 -10   0 7095.89  119.59
  -2 -10   0 7038.30  126.79
  -2 -10   0 6756.22  112.09
   2 -10   0 6746.33  120.09
   2 -10   0 6931.51  107.99
   2 -10   0 6799.72  110.29
   2 -10   0 6801.92  108.99
   2 -10   0 6758.92  132.09
  -2 -10   0 6913.61  112.69
  -2 -10   0 6807.82  116.49
   2 -10   0 6795.32  112.39
   2 -10   0 6809.62  115.29
   2 -10   0 6661.93  110.59
   2 -10   0 6735.23  114.59
  -2 -10   0 6821.52  117.79
  -2 -10   0 6767.42  114.79
   2 -10   0 6730.83  121.49
   2 -10   0 6937.41  111.19
   2 -10   0 7045.20  121.99
   2 -10   0 7006.80  114.59
   2 -10   0 6830.72  120.79
   2 -10   0 6974.50  121.79
  -2 -10   0 6883.91  109.09
  -2 -10   0 6974.40  113.49
   2 -10   0 6908.91  114.69
  -2 -10   0 6722.53  114.39
  -2 -10   0 6863.41  111.39
   2 -10   0 6961.70  110.19
   2 -10   0 6716.83  113.89
   2 -10   0 6839.82  106.89
   2 -10   0 6990.60  122.09
  -2 -10   0 7006.10  128.49
   2 -10   0 6891.51  110.59
   2 -10   0 6928.41  114.59
  -2  10   0 6834.82  111.99
  -2  10   0 6836.52  109.29
   2  10   0 6885.21  114.59
   2  10   0 6922.91  116.69
   2  10   0 6932.21  122.29
  -2  10   0 6786.62  119.49
   2  10   0 6820.02  112.59
   2  10   0 6799.92  113.39
  -2  10   0 6846.61  123.69
   2  10   0 6924.31  119.99
   2  10   0 6803.22  109.79
  -2  10   0 6818.62  117.69
  -2  10   0 6623.74  129.79
   2  10   0 6732.63  113.09
  -2  10   0 6981.90  113.09
  -2  10   0 6717.23  111.39
  -2  10   0 6667.23  115.19
   2  10   0 6872.01  123.29
   2  10   0 6637.34  118.89
   2  10   0 6946.21  126.59
  -2  10   0 6720.03  112.89
  -2  10   0 6848.11  113.69
   2  10   0 6817.82  110.79
  -2  10   0 6727.63  119.79
  -2  10   0 6876.41  129.09
   2  10   0 6868.61  115.89
   2  10   0 6858.41  128.79
   2  10   0 6917.11  111.59
  -2  10   0 6794.22  114.39
  -2  10   0 6801.32  109.19
   2  10   0 6775.82  117.29
  -2  10   0 6798.92  119.19
  -3 -10   0 2373.86   44.60
  -3 -10   0 2375.66   50.59
   3 -10   0 2314.77   47.70
  -3 -10   0 2364.56   41.90
   3 -10   0 2333.47   45.40
  -3 -10   0 2412.26   54.99
   3 -10   0 2396.26   39.10
   3 -10   0 2372.56   54.49
   3 -10   0 2355.86   46.10
  -3 -10   0 2369.06   50.09
   3 -10   0 2439.96   43.10
   3 -10   0 2492.95   52.69
   3 -10   0 2388.66   41.30
   3 -10   0 2459.05   63.69
   3 -10   0 2476.15   60.99
  -3 -10   0 2439.06   45.90
   3 -10   0 2472.35   44.30
  -3 -10   0 2365.96   57.79
   3 -10   0 2462.15   48.40
   3 -10   0 2366.46   50.59
   3 -10   0 2453.35   47.00
   3 -10   0 2375.16   40.70
   3 -10   0 2342.87   44.10
   3 -10   0 2441.26   48.10
  -3 -10   0 2389.26   55.19
  -3 -10   0 2340.17   43.60
  -3 -10   0 2422.86   44.30
  -3 -10   0 2360.66   48.30
  -3 -10   0 2366.56   42.30
   3 -10   0 2511.35   54.29
  -3 -10   0 2296.97   53.29
  -3 -10   0 2341.87   44.80
  -3 -10   0 2495.35   48.40
   3 -10   0 2423.36   43.40
   3 -10   0 2478.15   52.69
   3 -10   0 2366.56   58.09
   3 -10   0 2414.36   53.79
   3 -10   0 2411.96   43.50
  -3 -10   0 2339.57   44.40
  -3 -10   0 2315.27   47.70
   3 -10   0 2441.66   47.60
  -3 -10   0 2419.26   49.80
  -3  10   0 2380.36   44.10
   3  10   0 2372.26   51.09
   3  10   0 2502.15   56.59
  -3  10   0 2394.06   54.49
  -3  10   0 2355.76   47.60
   3  10   0 2430.96   46.60
  -3  10   0 2414.66   45.80
  -3  10   0 2351.96   51.99
  -3  10   0 2408.46   46.00
  -3  10   0 2443.96   59.89
  -3  10   0 2376.06   47.00
   3  10   0 2416.96   46.10
  -3  10   0 2412.36   40.30
   3  10   0 2424.76   42.30
   3  10   0 2420.56   49.90
   3  10   0 2417.56   43.20
   3  10   0 2445.86   45.00
  -3  10   0 2414.56   38.80
  -3  10   0 2510.25   52.19
  -3  10   0 2425.16   43.00
  -3  10   0 2357.46   51.29
   3  10   0 2403.56   55.79
   3  10   0 2385.36   58.69
   3  10   0 2393.66   44.70
  -3  10   0 2439.56   51.59
   3  10   0 2370.96   48.80
   3  10   0 2398.26   49.20
  -3  10   0 2436.36   42.60
   3  10   0 2388.96   44.80
   3  10   0 2380.76   52.09
  -3  10   0 2390.86   60.79
  -3  10   0 2364.26   46.20
  -3  10   0 2436.56   42.90
  -4 -10   0 2358.76   57.09
  -4 -10   0 2270.37   48.90
   4 -10   0 2273.17   42.90
  -4 -10   0 2331.37   42.50
   4 -10   0 2236.18   47.30
   4 -10   0 2254.57   45.10
  -4 -10   0 2405.56   54.99
  -4 -10   0 2264.57   47.90
  -4 -10   0 2148.58   52.49
   4 -10   0 2324.57   59.49
  -4 -10   0 2181.48   42.10
   4 -10   0 2258.57   52.69
   4 -10   0 2275.07   50.89
   4 -10   0 2261.77   49.10
   4 -10   0 2242.98   47.00
   4 -10   0 2299.27   62.69
   4 -10   0 2331.87   52.89
   4 -10   0 2228.08   45.70
  -4 -10   0 2275.07   42.80
  -4 -10   0 2258.77   41.90
   4 -10   0 2242.68   43.80
   4 -10   0 2186.28   53.79
  -4 -10   0 2328.57   44.00
   4 -10   0 2158.28   49.99
  -4 -10   0 2252.57   52.09
   4 -10   0 2255.67   39.80
  -4 -10   0 2272.97   41.20
   4 -10   0 2255.07   46.60
  -4 -10   0 2243.28   44.10
  -4 -10   0 2217.98   46.70
  -4 -10   0 2256.77   42.70
  -4 -10   0 2251.37   45.60
  -4 -10   0 2207.68   39.70
   4 -10   0 2290.07   56.99
   4 -10   0 2307.67   42.60
  -4 -10   0 2280.97   46.30
  -4 -10   0 2288.77   50.29
  -4 -10   0 2195.08   46.40
   4 -10   0 2170.68   41.00
   4 -10   0 2217.88   44.40
   4 -10   0 2254.87   42.40
  -4 -10   0 2245.58   52.89
  -4  10   0 2207.48   44.30
  -4  10   0 2238.08   45.30
   4  10   0 2266.67   51.79
  -4  10   0 2280.67   50.39
   4  10   0 2142.69   48.80
  -4  10   0 2191.78   49.50
   4  10   0 2225.38   42.20
  -4  10   0 2331.77   53.39
   4  10   0 2265.17   48.50
   4  10   0 2277.97   46.60
   4  10   0 2249.87   45.30
  -4  10   0 2230.08   57.79
   4  10   0 2194.38   53.19
   4  10   0 2243.88   43.40
   4  10   0 2173.18   48.40
   4  10   0 2197.18   53.09
   4  10   0 2261.27   55.79
  -4  10   0 2294.27   41.10
  -4  10   0 2241.48   46.00
   4  10   0 2242.28   41.60
  -4  10   0 2295.47   44.10
  -4  10   0 2233.48   47.70
  -4  10   0 2258.87   50.49
   4  10   0 2226.28   46.20
   4  10   0 2260.97   43.50
  -4  10   0 2236.38   55.19
   4  10   0 2239.18   40.60
   4  10   0 2183.18   43.90
  -4  10   0 2297.07   44.60
   4  10   0 2251.47   42.50
  -4  10   0 2221.88   42.20
   4  10   0 2246.18   57.09
  -4  10   0 2271.07   59.69
   5 -10   0  525.05   21.80
  -5 -10   0  536.75   17.10
  -5 -10   0  536.85   15.20
   5 -10   0  549.25   15.80
  -5 -10   0  519.25   21.00
   5 -10   0  524.65   17.60
   5 -10   0  536.95   20.80
  -5 -10   0  521.25   22.70
   5 -10   0  473.95   24.70
   5 -10   0  551.84   19.60
   5 -10   0  535.45   28.30
  -5 -10   0  557.64   15.70
  -5 -10   0  518.65   15.00
   5 -10   0  550.94   17.10
  -5 -10   0  551.24   19.40
  -5 -10   0  522.05   15.20
  -5 -10   0  532.25   22.50
   5 -10   0  565.44   21.80
  -5 -10   0  505.65   14.50
  -5 -10   0  528.15   16.60
   5 -10   0  533.95   13.60
  -5 -10   0  535.45   23.80
  -5 -10   0  541.35   14.30
   5 -10   0  499.75   21.80
   5 -10   0  540.55   17.10
  -5 -10   0  536.55   18.10
  -5 -10   0  554.24   21.00
   5 -10   0  517.85   14.30
  -5 -10   0  532.35   13.10
  -5 -10   0  512.95   18.40
  -5 -10   0  537.85   15.90
  -5 -10   0  545.15   18.50
   5 -10   0  507.75   15.00
  -5 -10   0  535.55   18.30
   5 -10   0  531.55   18.30
  -5 -10   0  471.75   21.50
   5  10   0  485.85   19.10
   5  10   0  502.55   15.80
   5  10   0  531.95   14.00
   5  10   0  518.75   19.40
   5  10   0  520.95   21.50
  -5  10   0  518.85   20.30
  -5  10   0  503.95   25.30
  -5  10   0  551.14   24.50
  -5  10   0  514.95   20.20
  -5  10   0  542.95   15.10
   5  10   0  530.45   24.40
  -5  10   0  534.15   16.50
   5  10   0  533.95   17.50
   5  10   0  503.15   24.00
   5  10   0  514.55   15.10
   5  10   0  554.54   23.30
  -5  10   0  536.55   19.20
   5  10   0  546.25   17.90
   5  10   0  520.45   14.70
  -5  10   0  523.05   14.10
   5  10   0  532.85   16.20
   5  10   0  527.35   18.10
   5  10   0  511.15   15.90
  -5  10   0  525.35   17.60
   5  10   0  520.35   14.80
  -5  10   0  561.14   22.70
  -5  10   0  492.25   16.60
   5  10   0  536.05   20.10
   5  10   0  532.25   22.40
  -5  10   0  523.15   16.50
   6 -10   0   47.40    8.10
   6 -10   0   47.80    6.60
   6 -10   0   47.40    5.60
   6 -10   0   49.40    4.20
   6 -10   0   45.30    6.80
  -6 -10   0   45.40    4.40
   6 -10   0   53.79    7.30
   6 -10   0   47.80    8.70
  -6 -10   0   42.30    3.50
   6 -10   0   37.60    9.00
  -6 -10   0   43.50    4.30
  -6 -10   0   41.20    8.40
  -6 -10   0   52.39    7.40
  -6 -10   0   36.40    4.30
   6 -10   0   39.80    4.20
   6 -10   0   48.20    5.90
  -6 -10   0   43.30    6.40
  -6 -10   0   33.80    5.50
  -6 -10   0   48.30    8.10
   6 -10   0   47.10    4.50
   6 -10   0   36.50    7.50
  -6 -10   0   31.00    5.20
   6 -10   0   55.19    8.40
  -6 -10   0   38.60    5.30
   6 -10   0   47.20    6.40
   6 -10   0   43.00    8.80
   6 -10   0   49.70    7.60
  -6 -10   0   44.60    5.30
   6 -10   0   51.89    9.90
  -6 -10   0   41.10    4.10
  -6 -10   0   38.60    4.00
   6 -10   0   39.50    5.50
  -6 -10   0   46.90    8.30
  -6 -10   0   42.60    5.90
  -6 -10   0   42.00    3.30
  -6 -10   0   35.70    7.10
   6 -10   0   54.69   11.20
   6 -10   0   40.20    5.70
   6 -10   0   52.89    6.00
   6  10   0   30.90    5.70
  -6  10   0   50.59    6.10
  -6  10   0   53.19    6.40
   6  10   0   57.99    8.90
  -6  10   0   49.10    6.10
   6  10   0   50.49    9.30
   6  10   0   49.30    9.50
  -6  10   0   47.90    8.20
  -6  10   0   41.10    9.30
   6  10   0   50.89    4.90
   6  10   0   44.40    6.80
  -6  10   0   43.00    3.80
  -6  10   0   52.69    7.80
  -6  10   0   46.70    6.00
  -6  10   0   38.90    3.90
   6  10   0   42.90    4.20
   6  10   0   43.80    6.00
  -6  10   0   57.59    8.10
  -6  10   0   46.70    7.70
  -6  10   0   57.49   10.20
   6  10   0   52.39    5.10
  -7 -10   0  400.06   21.70
   7 -10   0  409.96   17.10
   7 -10   0  384.36   17.90
   7 -10   0  438.36   25.70
  -7 -10   0  405.56   14.10
   7 -10   0  433.06   20.00
  -7 -10   0  408.76   14.20
  -7 -10   0  446.36   26.10
   7 -10   0  424.56   21.30
  -7 -10   0  443.96   23.00
   7 -10   0  378.86   14.50
  -7 -10   0  402.66   20.50
  -7 -10   0  446.06   18.20
  -7 -10   0  408.46   14.30
  -7 -10   0  390.36   31.80
  -7 -10   0  411.66   12.00
  -7 -10   0  405.56   17.10
   7 -10   0  421.86   27.60
   7 -10   0  402.96   15.60
   7 -10   0  406.06   23.90
  -7 -10   0  409.26   18.10
  -7  10   0  420.46   24.30
  -7  10   0  412.46   18.80
   7  10   0  391.46   23.40
  -7  10   0  394.86   15.50
  -7  10   0  395.86   12.60
   7  10   0  398.96   18.50
  -7  10   0  421.66   14.00
   7  10   0  404.66   15.10
  -7  10   0  396.76   21.10
   7  10   0  387.66   14.60
  -7  10   0  406.86   15.30
   7  10   0  412.96   18.70
   7  10   0  400.46   23.40
  -7  10   0  377.76   18.60
  -7  10   0  398.26   16.40
   8 -10   0  314.57   14.20
  -8 -10   0  330.07   12.90
  -8 -10   0  298.47   19.50
  -8 -10   0  310.07   15.50
   8 -10   0  324.37   19.60
  -8 -10   0  338.17   16.20
  -8 -10   0  321.67   13.00
   8 -10   0  297.67   17.70
  -8 -10   0  311.67   12.50
   8 -10   0  336.57   24.30
  -8 -10   0  317.67   20.10
   8 -10   0  305.77   15.40
  -8 -10   0  323.47   15.60
   8 -10   0  330.17   25.90
  -8 -10   0  317.37   20.40
  -8  10   0  285.67   18.50
  -8  10   0  312.57   14.40
   8  10   0  293.37   21.40
   8  10   0  316.07   13.80
  -8  10   0  312.17   12.30
   8  10   0  341.47   18.00
  -8  10   0  295.77   13.40
  -8  10   0  300.27   11.10
  -8  10   0  337.17   18.00
  -8  10   0  316.17   14.90
  -8  10   0  283.57   21.70
  -8  10   0  300.67   17.10
   9 -10   0   25.10    6.60
   9 -10   0   31.40    7.20
   9 -10   0   26.10    5.00
  -9 -10   0   28.70    8.90
  -9 -10   0   20.20    5.40
   9 -10   0   36.30   10.80
  -9 -10   0   34.50    4.80
  -9 -10   0   26.80    5.20
  -9 -10   0   12.80    6.10
  -9 -10   0   24.60    4.40
   9 -10   0   27.20    5.50
   9 -10   0   17.60    9.00
  -9  10   0   28.30    6.80
  -9  10   0   29.50    5.70
  -9  10   0   19.80    8.80
  -9  10   0   28.60    5.10
   9  10   0   27.10    4.90
   9  10   0   36.70    7.20
  -9  10   0   22.70    6.70
  -9  10   0   40.40    6.40
  -9  10   0   26.10    6.80
  -9  10   0   34.20    4.90
  -9  10   0   26.40    3.80
   9  10   0   22.30    8.10
  10 -10   0   70.69   12.50
 -10 -10   0   47.10    6.20
 -10 -10   0   39.70    9.40
 -10 -10   0   51.89    8.20
  10 -10   0   42.50    9.10
  10 -10   0   58.09    7.90
  10 -10   0   45.10   13.50
  10 -10   0   67.49   17.00
  10 -10   0   65.49    9.50
 -10  10   0   50.49   12.00
  10  10   0   62.99   10.40
 -10  10   0   59.59    8.40
  10  10   0   75.49   14.50
 -10  10   0   58.49    9.50
 -10  10   0   49.00    7.20
 -10  10   0   57.89    5.80
 -10  10   0   51.79   10.30
  10  10   0   59.19    7.50
 -11 -10   0   14.90    7.10
 -11 -10   0    6.70    3.90
  11 -10   0   11.90   11.60
  11 -10   0    9.10    4.50
  11 -10   0   -3.00    6.20
 -11 -10   0    6.80    2.70
  11  10   0   16.40    5.40
 -11  10   0   12.70    3.10
  11  10   0   29.00   13.00
 -11  10   0   13.30    7.00
  11  10   0   10.70    7.30
 -11  10   0   11.50    4.20
   0 -11   0   -0.20    0.60
   0 -11   0    1.00    1.60
   0 -11   0    1.20    0.80
   0 -11   0    1.00    1.80
   0 -11   0   -0.10    0.80
   0 -11   0    4.90    1.80
   0 -11   0   -0.10    1.00
   0 -11   0    0.30    0.90
   0 -11   0   -0.60    1.60
   0 -11   0    1.40    2.70
   0 -11   0    0.90    1.00
   0 -11   0    1.70    1.30
   0 -11   0   -0.90    1.90
   0 -11   0    1.00    1.40
   0 -11   0   -0.40    2.70
   0 -11   0    5.40    3.40
   0 -11   0    0.30    0.60
   0 -11   0    0.70    1.60
   0 -11   0    2.30    1.90
   0 -11   0    1.70    1.40
   0 -11   0    0.00    1.10
   0  11   0    3.70    2.00
   0  11   0    1.70    1.80
   0  11   0    0.50    3.70
   0  11   0   -2.20    2.30
   0  11   0    0.60    2.10
   0  11   0    2.20    1.90
   0  11   0   -0.90    1.30
   0  11   0    1.50    1.10
   0  11   0    0.10    0.80
   0  11   0   -0.20    1.40
   0  11   0    0.10    1.10
   0  11   0    0.70    1.20
   0  11   0    0.70    2.20
   0  11   0    1.10    0.90
   0  11   0    0.60    0.70
   0  11   0    0.60    0.70
   0  11   0   -0.60    0.90
   0  11   0    0.40    0.90
   1 -11   0  335.57   10.30
  -1 -11   0  334.97   18.30
  -1 -11   0  330.37   12.30
  -1 -11   0  345.97   13.50
   1 -11   0  327.47   10.30
   1 -11   0  350.56   12.80
   1 -11   0  341.37   12.20
   1 -11   0  327.17   15.40
   1 -11   0  330.67    8.70
   1 -11   0  310.37   18.30
   1 -11   0  329.37    8.80
   1 -11   0  323.07   10.00
   1 -11   0  341.97   13.00
   1 -11   0  357.36   16.10
   1 -11   0  313.77   14.60
  -1 -11   0  332.67   16.80
   1 -11   0  327.67   10.50
  -1 -11   0  336.67   11.90
  -1 -11   0  327.67   11.40
   1 -11   0  336.67   15.30
   1 -11   0  331.27   12.40
  -1 -11   0  340.97   14.70
  -1 -11   0  340.77   11.90
   1 -11   0  343.07   12.50
  -1 -11   0  337.27   18.40
   1 -11   0  351.66   12.50
  -1 -11   0  309.77   12.40
  -1 -11   0  324.67   10.20
  -1 -11   0  358.16   14.70
   1 -11   0  344.07   16.00
   1 -11   0  338.67   19.60
  -1 -11   0  313.97   14.20
  -1 -11   0  335.67   12.00
   1 -11   0  349.77   12.40
  -1 -11   0  351.36    9.90
  -1 -11   0  349.07    9.80
   1 -11   0  338.57   10.10
  -1 -11   0  332.17    9.00
   1 -11   0  312.87   14.80
  -1 -11   0  343.67   10.50
  -1 -11   0  337.07   11.10
  -1 -11   0  349.37   16.00
   1 -11   0  339.17   12.50
  -1 -11   0  349.57   14.70
   1 -11   0  322.07   10.30
   1  11   0  337.07    9.90
  -1  11   0  333.17   12.00
  -1  11   0  334.17    9.00
  -1  11   0  335.27   11.60
   1  11   0  321.07   12.90
  -1  11   0  347.47   10.80
   1  11   0  344.17    9.20
  -1  11   0  341.17   14.60
   1  11   0  355.16   10.80
   1  11   0  334.77   15.40
  -1  11   0  317.57   18.50
   1  11   0  323.47   11.60
   1  11   0  334.07   17.90
  -1  11   0  305.37   18.20
  -1  11   0  340.37   12.30
   1  11   0  357.26   16.00
  -1  11   0  321.97   10.60
  -1  11   0  339.37   13.30
   1  11   0  341.87   14.80
   1  11   0  360.96   12.60
   1  11   0  334.97   12.50
  -1  11   0  337.97    9.80
  -1  11   0  333.67   15.00
  -1  11   0  326.27    9.20
   1  11   0  340.27   10.30
   1  11   0  343.97   10.50
   1  11   0  311.17   13.70
   1  11   0  335.07   11.70
  -1  11   0  323.27   13.10
  -1  11   0  357.36   15.20
   2 -11   0   30.20    6.30
   2 -11   0   45.50    3.50
   2 -11   0   39.00    3.50
   2 -11   0   48.70    3.90
   2 -11   0   40.30    2.50
  -2 -11   0   44.20    5.20
  -2 -11   0   41.30    3.00
   2 -11   0   50.79    4.60
   2 -11   0   44.10    5.50
   2 -11   0   42.60    8.80
  -2 -11   0   46.00    3.80
  -2 -11   0   43.80    5.90
   2 -11   0   38.30    3.10
   2 -11   0   45.50    2.90
   2 -11   0   49.10    4.50
  -2 -11   0   38.60    3.50
  -2 -11   0   51.79    6.90
   2 -11   0   50.69    6.90
   2 -11   0   36.40    4.80
   2 -11   0   52.69    7.30
   2 -11   0   43.30    7.10
  -2 -11   0   43.10    7.00
  -2 -11   0   56.99    4.70
   2 -11   0   43.30    6.70
  -2 -11   0   59.19    9.60
   2 -11   0   33.60    6.00
   2 -11   0   48.10    4.90
   2 -11   0   35.70    7.50
  -2 -11   0   38.70    3.00
  -2 -11   0   44.80    4.00
  -2 -11   0   43.40    5.30
  -2 -11   0   40.30    3.40
   2 -11   0   45.20    4.40
  -2 -11   0   42.50    6.90
   2 -11   0   41.20    3.50
   2 -11   0   45.30    3.60
  -2 -11   0   34.30    4.80
   2 -11   0   43.90    5.10
   2 -11   0   42.40    5.20
  -2  11   0   49.90    8.60
  -2  11   0   47.30    4.30
   2  11   0   47.70    6.40
  -2  11   0   39.30    8.20
   2  11   0   45.80    3.70
   2  11   0   52.09    4.90
  -2  11   0   38.70    3.90
   2  11   0   45.10    4.20
  -2  11   0   44.80    7.00
   2  11   0   42.20    5.80
  -2  11   0   45.70    4.00
   2  11   0   34.70    4.50
  -2  11   0   51.09    4.80
   2  11   0   48.60    6.70
  -2  11   0   44.10    4.20
   2  11   0   47.10    8.60
   2  11   0   37.90    6.20
  -2  11   0   41.00    6.40
   2  11   0   39.00    6.00
  -2  11   0   39.70    3.60
   2  11   0   44.90    3.80
  -2  11   0   48.90    3.40
  -2  11   0   32.50    5.40
   2  11   0   44.40    4.30
  -2  11   0   40.30    3.10
   2  11   0   37.60    7.40
   2  11   0   46.10    3.20
  -2  11   0   38.90    3.20
   2  11   0   41.60    3.20
   2  11   0   46.30    4.20
   2  11   0   43.80    3.40
  -2  11   0   45.90    6.20
  -2  11   0   47.40    2.70
  -2  11   0   50.39    4.90
  -2  11   0   43.70    6.60
   2  11   0   32.50    5.90
   3 -11   0  932.41   20.60
   3 -11   0  940.31   25.00
   3 -11   0  908.91   23.60
   3 -11   0  926.01   21.30
   3 -11   0  926.11   18.80
   3 -11   0  913.71   18.70
   3 -11   0  971.00   28.60
   3 -11   0  958.00   29.70
  -3 -11   0  932.21   30.40
  -3 -11   0  986.40   29.10
  -3 -11   0  934.31   26.30
  -3 -11   0  960.00   22.40
   3 -11   0  974.10   23.80
  -3 -11   0  928.81   27.10
  -3 -11   0  919.41   19.80
  -3 -11   0  921.61   32.90
   3 -11   0  940.61   20.80
   3 -11   0  924.81   21.10
   3 -11   0  890.61   21.30
   3 -11   0  919.61   17.10
  -3 -11   0  928.71   26.40
   3 -11   0  966.20   25.10
  -3 -11   0  898.71   19.40
  -3 -11   0  950.30   24.90
   3 -11   0  964.90   34.90
  -3 -11   0  881.61   34.60
   3 -11   0  958.00   24.30
   3 -11   0  981.80   30.00
  -3 -11   0  958.60   21.80
   3 -11   0  901.21   24.00
  -3 -11   0  945.11   29.50
  -3 -11   0  909.21   24.40
   3 -11   0  947.81   21.60
   3 -11   0  941.71   29.50
   3 -11   0  949.31   36.70
  -3 -11   0  892.71   20.90
   3 -11   0  923.41   28.10
  -3 -11   0  932.51   23.00
   3 -11   0  908.21   29.70
   3 -11   0  904.31   22.60
  -3 -11   0  926.71   24.30
  -3 -11   0  918.01   22.00
   3 -11   0  945.41   24.50
   3 -11   0  963.10   33.30
   3 -11   0  959.30   27.30
   3  11   0  899.41   20.50
   3  11   0  919.61   28.20
  -3  11   0  948.71   17.00
  -3  11   0  907.61   29.80
  -3  11   0  959.50   28.50
  -3  11   0  917.81   27.50
   3  11   0  953.60   27.50
  -3  11   0  894.31   33.30
  -3  11   0  925.71   22.70
   3  11   0  927.31   26.10
  -3  11   0  954.70   21.00
  -3  11   0  904.01   24.60
   3  11   0  916.61   23.00
   3  11   0  946.11   22.10
  -3  11   0  924.41   20.30
  -3  11   0  952.60   20.50
  -3  11   0  930.61   23.10
   3  11   0  914.51   22.10
   3  11   0  958.40   31.30
   3  11   0  932.71   23.60
   3  11   0  938.71   19.80
  -3  11   0  886.41   23.00
  -3  11   0  961.40   35.30
  -3  11   0  897.61   21.40
  -3  11   0  905.11   27.40
   3  11   0  841.52   30.30
   3  11   0  950.00   21.50
  -3  11   0  929.61   27.30
   3  11   0  880.81   25.30
   3  11   0  849.61   32.10
   3  11   0  978.90   22.30
   3  11   0  921.51   29.60
   3  11   0  944.31   25.80
  -3  11   0  939.81   24.20
   3  11   0  932.31   24.40
  -3  11   0  950.00   18.60
   4 -11   0 1205.48   23.80
  -4 -11   0 1200.48   33.20
  -4 -11   0 1183.78   31.20
  -4 -11   0 1204.78   26.30
  -4 -11   0 1176.88   40.00
  -4 -11   0 1202.98   28.00
  -4 -11   0 1221.38   36.20
   4 -11   0 1159.38   29.10
  -4 -11   0 1279.87   27.10
  -4 -11   0 1180.38   24.00
   4 -11   0 1246.78   29.40
   4 -11   0 1241.48   30.80
   4 -11   0 1192.38   26.40
  -4 -11   0 1144.49   35.30
  -4 -11   0 1210.38   30.00
   4 -11   0 1205.28   28.70
   4 -11   0 1248.58   34.50
  -4 -11   0 1150.68   29.90
  -4 -11   0 1155.98   26.50
  -4 -11   0 1218.88   30.40
  -4 -11   0 1183.28   27.70
   4 -11   0 1215.38   26.10
  -4 -11   0 1211.08   38.90
  -4 -11   0 1181.48   32.10
  -4 -11   0 1210.88   25.30
   4 -11   0 1228.18   34.40
  -4 -11   0 1227.98   26.50
  -4 -11   0 1222.08   36.90
   4 -11   0 1220.48   35.50
  -4 -11   0 1142.29   28.30
   4 -11   0 1178.28   25.40
   4 -11   0 1271.37   42.10
   4 -11   0 1199.58   30.20
  -4 -11   0 1180.68   32.90
   4  11   0 1177.98   36.50
   4  11   0 1199.38   32.90
   4  11   0 1303.57   37.10
  -4  11   0 1216.98   27.90
   4  11   0 1208.58   31.90
   4  11   0 1248.38   38.70
  -4  11   0 1199.78   31.20
  -4  11   0 1257.67   28.60
  -4  11   0 1173.58   41.20
  -4  11   0 1227.48   38.10
   4  11   0 1234.68   24.90
   4  11   0 1203.78   30.50
  -4  11   0 1180.68   33.20
   4  11   0 1256.47   35.20
   4  11   0 1189.48   27.20
  -4  11   0 1195.28   25.00
  -4  11   0 1209.18   25.70
  -4  11   0 1195.48   28.60
   4  11   0 1165.88   28.90
   4  11   0 1204.18   25.80
   4  11   0 1134.99   38.90
  -4  11   0 1154.38   28.90
  -4  11   0 1243.68   26.60
  -4  11   0 1237.68   34.60
   4  11   0 1192.88   28.10
   4  11   0 1202.98   26.70
  -4  11   0 1188.98   29.90
  -4  11   0 1197.58   33.80
   4  11   0 1224.48   27.50
   4  11   0 1205.08   32.10
   4  11   0 1173.98   26.30
   4  11   0 1248.28   30.30
  -4  11   0 1222.28   36.40
   5 -11   0    4.60    1.80
   5 -11   0    7.10    2.40
   5 -11   0    3.80    2.40
   5 -11   0   -0.80    3.70
  -5 -11   0    1.70    1.20
   5 -11   0    5.30    2.50
  -5 -11   0    0.10    2.00
  -5 -11   0    0.20    2.00
   5 -11   0    3.30    2.90
   5 -11   0    2.80    4.50
   5 -11   0    3.30    3.30
   5 -11   0    2.80    3.80
  -5 -11   0    2.00    1.80
  -5 -11   0    7.80    3.80
   5 -11   0    4.00    2.40
  -5 -11   0    1.00    1.90
   5 -11   0    3.80    1.50
   5 -11   0    3.50    2.30
   5 -11   0    4.10    1.30
  -5 -11   0    2.90    1.50
  -5 -11   0    4.00    3.50
  -5 -11   0   -0.60    2.80
   5 -11   0    1.20    2.70
  -5 -11   0    1.40    3.30
  -5 -11   0    1.80    2.10
  -5 -11   0    9.60    4.20
  -5 -11   0    2.40    1.50
  -5 -11   0    2.30    2.30
   5 -11   0   -1.60    3.60
   5 -11   0   -0.40    1.50
  -5 -11   0    3.30    1.80
   5 -11   0    0.70    2.30
   5 -11   0    1.20    4.20
  -5 -11   0   -2.40    3.00
  -5 -11   0    2.10    1.30
   5 -11   0    2.30    1.60
   5 -11   0    1.70    1.80
   5 -11   0    4.30    2.00
  -5 -11   0    1.00    1.60
  -5  11   0   -0.20    2.20
   5  11   0    2.60    1.40
   5  11   0    4.10    4.00
  -5  11   0    1.50    1.70
   5  11   0    2.30    1.40
  -5  11   0    3.80    3.10
   5  11   0   -2.00    3.70
   5  11   0    3.00    1.70
   5  11   0    2.80    2.20
   5  11   0    2.70    1.90
  -5  11   0    2.40    2.70
  -5  11   0   -1.00    3.00
  -5  11   0    4.00    4.50
   5  11   0    3.70    5.90
  -5  11   0    2.40    1.70
   5  11   0    2.50    2.30
   5  11   0    1.30    2.20
  -5  11   0   -0.70    2.00
   5  11   0    1.50    2.90
   5  11   0    2.20    2.80
   5  11   0    3.30    1.50
  -5  11   0    0.20    1.60
   5  11   0    0.30    3.10
  -5  11   0   -1.00    5.00
   5  11   0    2.00    1.70
  -5  11   0    0.00    1.50
  -5  11   0    5.50    3.00
   5  11   0    1.30    2.00
   5  11   0    3.00    3.40
   5  11   0    1.30    1.70
  -5  11   0    1.20    1.10
  -5  11   0    2.60    1.60
  -5  11   0    2.70    2.00
   6 -11   0   32.70    5.80
  -6 -11   0   37.10    6.00
  -6 -11   0   41.00    3.60
   6 -11   0   38.70    5.00
   6 -11   0   35.10    4.80
   6 -11   0   40.90    8.40
   6 -11   0   33.00    7.70
   6 -11   0   40.10    7.40
  -6 -11   0   36.60    6.50
  -6 -11   0   37.70    5.00
  -6 -11   0   37.00    4.80
   6 -11   0   43.40   10.10
  -6 -11   0   32.20    7.30
  -6 -11   0   23.90    7.00
  -6 -11   0   40.40    5.00
  -6 -11   0   42.30    9.10
  -6 -11   0   28.20    5.40
   6 -11   0   37.40   10.10
   6 -11   0   26.00    6.40
  -6 -11   0   34.90    6.10
  -6 -11   0   44.00    5.50
   6 -11   0   37.90    5.70
   6 -11   0   37.50    6.00
   6 -11   0   46.70    6.90
  -6  11   0   42.00    7.90
   6  11   0   25.40    5.40
   6  11   0   19.20    7.20
  -6  11   0   36.30    3.60
  -6  11   0   32.20    4.90
  -6  11   0   28.80    6.30
  -6  11   0   30.90    4.20
   6  11   0   20.10    6.60
  -6  11   0   42.30    7.20
   6  11   0   34.70    6.40
   6  11   0   40.20    5.30
  -6  11   0   35.70    5.60
  -6  11   0   25.00    7.40
  -6  11   0   42.60    5.70
   6  11   0   36.50    5.00
  -7 -11   0    0.30    1.70
  -7 -11   0   -1.80    4.40
  -7 -11   0    2.10    2.70
  -7 -11   0    1.80    4.00
   7 -11   0    5.20    5.60
  -7 -11   0   -1.00    3.10
  -7 -11   0   -0.10    2.10
  -7 -11   0   -0.60    2.30
   7 -11   0    2.30    2.60
  -7 -11   0    2.60    1.50
  -7 -11   0   -0.90    1.70
  -7 -11   0    1.10    1.60
  -7 -11   0    2.30    4.40
   7 -11   0   -0.40    2.90
   7 -11   0    1.40    2.10
  -7 -11   0    1.40    1.60
  -7 -11   0    4.50    3.00
   7 -11   0    2.70    3.20
   7 -11   0   -1.00    6.00
  -7 -11   0    2.60    1.80
  -7 -11   0   -2.10    3.90
  -7  11   0    4.60    4.60
  -7  11   0    2.50    2.60
   7  11   0   -2.60    3.50
   7  11   0    3.10    2.20
   7  11   0   -0.80    7.30
  -7  11   0    3.70    3.50
   7  11   0    2.60    3.40
  -7  11   0    1.30    2.30
  -7  11   0    0.90    1.40
  -7  11   0    0.40    1.50
  -7  11   0   -0.10    1.70
   7  11   0    2.30    5.00
   7  11   0    0.70    2.60
  -7  11   0    5.30    5.20
  -7  11   0   -1.90    2.90
   8 -11   0  412.06   18.20
  -8 -11   0  411.26   14.90
  -8 -11   0  393.16   18.00
  -8 -11   0  425.36   15.30
   8 -11   0  431.26   20.30
   8 -11   0  414.76   22.30
   8 -11   0  414.76   25.00
   8 -11   0  486.95   31.50
  -8 -11   0  418.36   23.90
  -8 -11   0  409.26   23.60
  -8 -11   0  417.76   18.60
  -8 -11   0  396.96   23.60
  -8 -11   0  413.96   15.20
   8 -11   0  406.46   32.00
  -8 -11   0  418.06   18.60
  -8  11   0  392.96   22.90
   8  11   0  359.66   24.50
  -8  11   0  424.16   30.70
  -8  11   0  386.46   18.20
  -8  11   0  439.36   18.30
  -8  11   0  381.66   23.00
  -8  11   0  397.66   15.20
  -8  11   0  393.26   22.40
  -8  11   0  387.46   19.00
   8  11   0  388.06   20.00
   8  11   0  399.36   16.20
  -8  11   0  398.16   14.60
   9 -11   0  636.14   35.00
   9 -11   0  642.34   29.20
  -9 -11   0  638.14   30.90
   9 -11   0  636.64   24.00
   9 -11   0  583.94   36.80
  -9 -11   0  612.34   23.90
  -9 -11   0  665.63   20.20
  -9 -11   0  577.44   29.20
   9 -11   0  650.23   22.50
  -9 -11   0  616.94   20.10
   9 -11   0  636.94   27.60
  -9 -11   0  643.24   24.30
  -9  11   0  632.64   26.80
  -9  11   0  644.14   18.20
  -9  11   0  617.84   23.40
  -9  11   0  648.84   21.70
  -9  11   0  625.24   19.80
  -9  11   0  593.64   29.40
  -9  11   0  672.53   35.20
   9  11   0  622.54   33.20
  -9  11   0  634.84   27.00
   9  11   0  615.84   26.50
  -9  11   0  606.94   22.30
   9  11   0  641.44   22.00
  10 -11   0    1.50    5.50
  10 -11   0   -0.60    6.10
  10 -11   0   -5.90    9.30
 -10 -11   0   11.60    7.00
 -10 -11   0    2.70    3.20
 -10 -11   0    5.90    2.80
  10 -11   0   -0.40    3.40
  10 -11   0    6.30    4.30
  10 -11   0    4.10   10.70
  10  11   0    7.20    3.20
 -10  11   0   12.00    4.50
 -10  11   0   -3.50    5.60
  10  11   0    9.30    8.60
 -10  11   0    2.80    9.00
 -10  11   0    4.10    5.20
 -10  11   0    1.40    3.60
  10  11   0    7.40    5.40
 -10  11   0   -1.20    1.90
   0 -12   0   12.00    2.50
   0 -12   0   16.00    3.10
   0 -12   0   19.30    4.60
   0 -12   0   15.40    4.80
   0 -12   0   10.70    3.10
   0 -12   0   15.00    3.20
   0 -12   0   12.30    1.80
   0 -12   0   12.50    2.70
   0 -12   0   17.80    3.60
   0 -12   0   12.60    2.90
   0 -12   0   10.20    2.70
   0 -12   0   13.70    4.00
   0 -12   0   13.90    3.90
   0 -12   0   17.80    5.90
   0 -12   0   10.30    2.10
   0 -12   0    9.70    3.50
   0 -12   0   14.80    2.30
   0 -12   0   21.80    6.20
   0 -12   0   12.90    2.40
   0 -12   0   14.70    3.80
   0 -12   0   12.70    2.20
   0  12   0   16.20    4.10
   0  12   0    9.80    2.00
   0  12   0    9.90    3.30
   0  12   0   15.80    3.10
   0  12   0    3.90    4.90
   0  12   0   15.30    2.60
   0  12   0    7.40    2.40
   0  12   0   12.50    4.60
   0  12   0   13.80    2.90
   0  12   0   11.50    1.90
   0  12   0   10.50    3.00
   0  12   0    8.40    2.40
   0  12   0   12.10    2.30
   0  12   0   12.80    3.60
   0  12   0   14.00    2.30
   0  12   0   14.60    2.80
   0  12   0    8.90    3.60
   0  12   0   12.40    3.90
  -1 -12   0  384.96   13.20
   1 -12   0  375.76   13.60
   1 -12   0  398.16   12.00
   1 -12   0  416.96   12.30
   1 -12   0  400.26   17.80
   1 -12   0  403.06   21.50
   1 -12   0  372.06   17.00
  -1 -12   0  373.96   20.00
  -1 -12   0  391.76   11.80
  -1 -12   0  386.66   11.00
  -1 -12   0  408.36   14.30
   1 -12   0  376.76   11.70
  -1 -12   0  389.16   10.20
   1 -12   0  402.56   14.40
  -1 -12   0  393.96   16.70
  -1 -12   0  385.86   16.10
  -1 -12   0  387.06   20.70
   1 -12   0  393.46   11.40
  -1 -12   0  381.06   16.10
   1 -12   0  420.06   14.30
  -1 -12   0  401.26   11.90
  -1 -12   0  364.76   17.30
   1 -12   0  376.86   17.10
   1 -12   0  398.56   14.70
   1 -12   0  371.06   21.60
  -1 -12   0  364.36   15.80
  -1 -12   0  379.06   14.20
  -1 -12   0  378.36   10.90
   1 -12   0  380.36    9.90
   1 -12   0  380.96   17.90
   1 -12   0  389.36   11.70
   1 -12   0  398.06   10.00
  -1 -12   0  375.66   18.90
  -1 -12   0  372.86   13.30
  -1 -12   0  394.36   13.60
   1 -12   0  377.86   11.40
   1 -12   0  381.66   13.90
  -1 -12   0  389.76   12.50
  -1 -12   0  377.46   12.90
   1 -12   0  394.06   14.30
   1 -12   0  392.46   14.00
  -1 -12   0  371.96   14.70
   1 -12   0  365.86   16.40
   1 -12   0  386.66   13.70
   1 -12   0  414.56   17.90
   1  12   0  398.36   17.70
  -1  12   0  394.56   21.60
   1  12   0  393.46   11.70
   1  12   0  390.06   13.40
  -1  12   0  397.46   14.00
   1  12   0  373.36   13.30
  -1  12   0  383.46   16.90
  -1  12   0  385.66   11.10
  -1  12   0  376.56   13.60
   1  12   0  383.36   11.10
   1  12   0  380.16   11.80
  -1  12   0  378.76   13.00
   1  12   0  372.36   15.80
   1  12   0  379.56   13.10
  -1  12   0  359.76   16.30
  -1  12   0  400.06   15.20
   1  12   0  388.26   20.90
  -1  12   0  399.16   12.20
   1  12   0  394.16   11.70
  -1  12   0  379.36   16.20
   1  12   0  406.16   15.10
  -1  12   0  397.36   10.40
  -1  12   0  394.86   10.50
   1  12   0  382.16   13.90
   1  12   0  380.96   10.30
   1  12   0  351.36   16.00
   1  12   0  425.06   21.50
  -1  12   0  384.06   15.10
   1  12   0  396.06   17.50
   1  12   0  374.46   16.30
   1  12   0  384.56   13.70
  -1  12   0  386.86   12.30
  -1  12   0  371.86   21.10
   2 -12   0    3.30    1.80
   2 -12   0    1.80    1.60
  -2 -12   0   11.40    2.30
   2 -12   0    1.10    1.00
  -2 -12   0    2.60    2.00
   2 -12   0    2.40    2.30
   2 -12   0    7.30    2.00
   2 -12   0    5.60    2.20
  -2 -12   0   -0.60    2.50
   2 -12   0    1.10    1.80
  -2 -12   0    1.90    1.30
   2 -12   0    5.00    1.20
  -2 -12   0    5.30    3.30
   2 -12   0    1.60    2.40
   2 -12   0    6.00    3.20
  -2 -12   0    4.50    2.50
   2 -12   0    6.20    1.60
   2 -12   0    5.50    1.80
  -2 -12   0    9.10    2.90
  -2 -12   0    7.00    2.20
   2 -12   0    8.20    1.80
   2 -12   0    2.50    1.20
  -2 -12   0    2.50    1.50
  -2 -12   0    4.80    1.20
  -2 -12   0    3.10    2.00
   2 -12   0    3.40    2.20
  -2 -12   0    1.40    2.60
  -2 -12   0    7.20    2.60
   2 -12   0    4.00    1.80
  -2 -12   0    2.30    2.80
  -2 -12   0    8.20    1.60
   2 -12   0    4.00    1.10
   2 -12   0    1.50    4.00
   2 -12   0    3.90    1.30
   2 -12   0    5.40    3.70
   2 -12   0    5.90    3.10
  -2 -12   0    2.60    1.50
   2 -12   0    0.50    3.30
   2 -12   0    2.00    1.40
  -2 -12   0    1.20    1.20
   2 -12   0    4.80    2.20
  -2 -12   0    3.60    2.20
   2  12   0    4.60    1.60
   2  12   0    3.00    1.60
  -2  12   0    4.40    1.90
  -2  12   0    3.60    1.40
  -2  12   0    6.30    3.10
   2  12   0    2.20    1.00
  -2  12   0    3.30    2.00
  -2  12   0    5.40    2.90
  -2  12   0    3.80    1.20
  -2  12   0    2.50    1.40
   2  12   0    4.90    1.70
  -2  12   0    0.10    1.80
   2  12   0    4.50    1.40
   2  12   0    6.60    4.20
   2  12   0    1.60    1.90
   2  12   0    2.50    2.60
  -2  12   0    2.90    3.40
  -2  12   0    3.50    1.80
  -2  12   0    2.50    2.30
  -2  12   0    4.60    4.20
  -2  12   0    3.80    1.50
  -2  12   0    3.30    1.60
   2  12   0    3.80    1.70
  -2  12   0    5.30    4.60
   2  12   0    5.10    1.90
   2  12   0   -4.40    3.10
   2  12   0    4.00    1.80
  -2  12   0    3.70    1.90
   2  12   0    3.40    2.70
   2  12   0    2.10    2.40
  -2  12   0    3.50    2.10
   2  12   0    4.00    2.40
   2  12   0    0.50    1.70
   2  12   0    4.70    4.10
   2  12   0    1.80    2.50
  -2  12   0    6.10    2.70
  -3 -12   0   20.10    3.20
   3 -12   0   19.30    3.40
   3 -12   0   16.20    3.00
  -3 -12   0   19.90    3.50
  -3 -12   0   19.50    3.90
   3 -12   0   25.20    5.70
   3 -12   0   18.00    4.20
   3 -12   0   20.50    2.60
   3 -12   0   21.00    4.10
   3 -12   0   16.60    3.50
   3 -12   0   36.00    5.10
  -3 -12   0   14.70    4.60
   3 -12   0   18.80    1.80
   3 -12   0   20.00    5.50
   3 -12   0   15.80    3.20
   3 -12   0   25.40    6.30
  -3 -12   0   21.60    4.30
   3 -12   0   22.30    4.20
  -3 -12   0   19.00    5.40
  -3 -12   0   26.50    6.60
  -3 -12   0   23.10    4.60
   3 -12   0   19.50    3.20
  -3 -12   0   19.40    3.30
   3 -12   0   16.60    3.20
  -3 -12   0   21.60    4.70
   3 -12   0   20.60    3.80
  -3 -12   0   25.10    2.60
   3 -12   0   16.40    6.30
   3 -12   0   21.90    2.60
   3 -12   0   30.80    4.80
  -3 -12   0   23.50    4.40
   3 -12   0   25.90    3.50
   3 -12   0   23.90    3.30
   3 -12   0   22.10    3.20
   3 -12   0   19.00    5.80
  -3 -12   0   18.00    3.00
   3 -12   0   20.30    5.20
   3 -12   0   17.40    4.80
  -3 -12   0   19.60    5.30
  -3 -12   0   24.60    3.90
   3 -12   0   20.80    5.10
   3 -12   0   26.20    5.20
   3  12   0   17.80    3.50
  -3  12   0   18.20    6.80
  -3  12   0   21.00    4.20
  -3  12   0   22.40    3.60
  -3  12   0   21.30    5.00
  -3  12   0   23.40    3.10
   3  12   0   22.70    5.40
   3  12   0   22.40    4.10
   3  12   0   23.80    7.00
  -3  12   0   22.10    4.90
  -3  12   0   22.90    3.50
   3  12   0   22.10    4.90
   3  12   0   15.40    5.80
  -3  12   0   12.40    4.70
   3  12   0   27.90    5.90
  -3  12   0   16.40    3.80
  -3  12   0   21.30    1.80
  -3  12   0   22.00    2.90
  -3  12   0   25.00    3.60
   3  12   0   21.20    3.40
   3  12   0   21.50    5.50
   3  12   0   20.50    3.90
  -3  12   0   25.60    3.90
   3  12   0   22.00    4.40
   3  12   0   20.80    4.70
   3  12   0   23.30    3.70
   3  12   0   23.20    3.00
  -3  12   0   24.80    5.30
   3  12   0   14.00    2.70
   3  12   0   25.20    4.90
  -3  12   0   23.90    3.90
  -3  12   0   18.60    2.40
   3  12   0   16.00    3.10
  -3  12   0    7.90    3.90
  -3  12   0   20.80    4.10
   3  12   0   15.90    2.80
   4 -12   0  217.98   18.70
  -4 -12   0  218.58   14.50
  -4 -12   0  241.58   11.80
   4 -12   0  223.28    7.60
  -4 -12   0  254.87   15.80
  -4 -12   0  225.68    9.20
   4 -12   0  241.38   11.40
  -4 -12   0  252.47   13.50
   4 -12   0  220.28   16.30
  -4 -12   0  238.98   11.90
  -4 -12   0  202.88   14.10
   4 -12   0  232.88   11.90
   4 -12   0  242.28   15.50
   4 -12   0  239.38   11.20
  -4 -12   0  214.18    9.20
   4 -12   0  238.58   11.80
   4 -12   0  222.08   13.60
   4 -12   0  219.78   17.40
   4 -12   0  225.78   12.80
   4 -12   0  251.07   15.30
   4 -12   0  239.58   10.50
   4 -12   0  235.68    6.20
   4 -12   0  240.38    9.30
   4 -12   0  234.48    7.40
   4 -12   0  233.68   14.50
  -4 -12   0  236.58   13.40
  -4 -12   0  220.98   12.10
   4 -12   0  241.88    5.30
   4 -12   0  232.78    9.70
  -4 -12   0  209.68   11.20
  -4 -12   0  204.98   11.00
  -4 -12   0  231.08    9.50
   4 -12   0  222.58    8.70
  -4 -12   0  218.38    7.90
  -4 -12   0  219.98   16.40
  -4 -12   0  229.38    9.60
   4 -12   0  213.78    9.10
  -4 -12   0  237.98    9.90
  -4 -12   0  225.98    8.60
   4 -12   0  240.48   10.90
  -4 -12   0  247.58   15.30
  -4 -12   0  240.38   10.50
  -4 -12   0  250.07   10.70
   4 -12   0  253.67   12.40
   4 -12   0  230.08   13.80
   4  12   0  251.97    9.40
  -4  12   0  244.28   10.90
   4  12   0  207.48    9.50
  -4  12   0  245.68    9.50
  -4  12   0  234.68    6.70
  -4  12   0  219.68   13.60
   4  12   0  232.78    8.50
  -4  12   0  218.98   11.00
   4  12   0  242.48   13.20
  -4  12   0  230.68   13.20
  -4  12   0  224.78   11.40
  -4  12   0  243.88   15.40
   4  12   0  250.87   10.40
   4  12   0  246.78   13.70
   4  12   0  227.78   12.10
   4  12   0  219.68   12.30
   4  12   0  221.88   10.80
  -4  12   0  266.57   14.10
  -4  12   0  238.38   14.40
  -4  12   0  232.88    4.90
  -4  12   0  236.88   11.10
   4  12   0  207.18   10.10
   4  12   0  233.98   16.10
   4  12   0  222.18   17.20
   4  12   0  238.68   14.50
   4  12   0  200.48   15.00
  -4  12   0  232.88   10.50
  -4  12   0  232.98   18.10
  -4  12   0  236.28    5.60
   4  12   0  232.28   10.10
  -4  12   0  239.48    9.70
  -4  12   0  240.78   17.40
   5 -12   0  543.25   26.20
   5 -12   0  528.25   15.10
   5 -12   0  511.55   24.60
  -5 -12   0  541.45   16.10
  -5 -12   0  540.15   16.40
  -5 -12   0  516.95   22.00
   5 -12   0  544.65   20.10
   5 -12   0  587.84   23.60
  -5 -12   0  561.64   24.40
   5 -12   0  510.45   16.40
  -5 -12   0  551.44   22.80
  -5 -12   0  514.35   15.00
  -5 -12   0  529.75   16.90
  -5 -12   0  553.94   18.30
   5 -12   0  535.65   23.70
   5 -12   0  545.15   17.30
   5 -12   0  533.35   18.20
  -5 -12   0  550.54   26.00
   5 -12   0  526.25   30.20
  -5 -12   0  523.25   15.10
  -5 -12   0  578.64   25.40
   5 -12   0  586.04   29.10
   5 -12   0  540.95   21.10
  -5 -12   0  525.95   20.50
   5 -12   0  550.14   19.70
  -5 -12   0  544.35   19.50
   5 -12   0  557.74   18.20
  -5 -12   0  550.84   16.50
   5 -12   0  518.65   22.00
  -5 -12   0  555.74   19.40
  -5  12   0  549.95   20.50
   5  12   0  562.24   17.30
   5  12   0  555.24   26.20
  -5  12   0  534.45   17.70
   5  12   0  542.35   17.50
  -5  12   0  571.44   26.30
   5  12   0  565.54   21.10
  -5  12   0  549.95   17.60
   5  12   0  483.05   26.00
   5  12   0  534.05   15.60
  -5  12   0  544.35   24.40
   5  12   0  526.85   18.30
  -5  12   0  475.95   26.10
  -5  12   0  529.75   19.00
  -5  12   0  558.34   22.20
   5  12   0  538.15   23.10
   5  12   0  511.75   21.10
  -5  12   0  534.25   17.30
   5  12   0  516.55   18.80
   5  12   0  497.55   23.80
  -5  12   0  525.45   15.90
  -5  12   0  542.05   14.90
  -5  12   0  560.64   22.10
   5  12   0  512.15   15.80
  -6 -12   0    6.60    4.90
  -6 -12   0    3.50    4.80
   6 -12   0    4.70    2.70
  -6 -12   0    2.40    2.10
  -6 -12   0    6.40    3.40
  -6 -12   0    5.30    3.70
   6 -12   0    8.40    4.30
  -6 -12   0    2.90    1.50
   6 -12   0    4.90    2.60
  -6 -12   0    2.00    2.20
   6 -12   0    4.20    5.40
  -6 -12   0    1.50    3.80
  -6 -12   0    8.30    3.40
   6 -12   0   -0.10    4.80
  -6 -12   0    3.60    4.90
  -6 -12   0    5.30    2.60
   6 -12   0    7.90    3.90
  -6 -12   0    2.00    2.90
  -6 -12   0    3.70    1.60
  -6 -12   0    3.10    2.20
  -6 -12   0    6.90    2.50
  -6  12   0    3.60    4.30
   6  12   0    5.40    3.70
   6  12   0    3.00    2.30
   6  12   0    0.00    5.80
  -6  12   0    4.90    2.60
  -6  12   0    4.60    2.60
   6  12   0    7.60    2.80
   6  12   0    5.90    3.70
  -6  12   0    5.50    2.20
  -6  12   0    9.90    3.00
  -6  12   0    2.20    3.00
   6  12   0    5.00    4.90
  -6  12   0    2.40    1.50
  -6  12   0    1.80    3.20
  -6  12   0    9.80    5.80
  -7 -12   0   40.00    8.70
  -7 -12   0   44.30    7.20
  -7 -12   0   39.70    6.90
  -7 -12   0   46.40   10.00
   7 -12   0   58.79   10.10
   7 -12   0   42.80    6.40
   7 -12   0   31.70   10.00
  -7 -12   0   38.70    5.50
  -7 -12   0   48.10    7.50
   7 -12   0   45.60    7.10
  -7 -12   0   48.40    5.80
  -7 -12   0   38.10    5.20
   7 -12   0   45.70    8.20
   7 -12   0   64.19   13.50
  -7 -12   0   44.50    9.20
  -7  12   0   45.30    6.70
  -7  12   0   42.00    5.30
  -7  12   0   27.90    5.00
   7  12   0   40.80    7.20
  -7  12   0   59.89   11.70
  -7  12   0   34.40    5.50
   7  12   0   43.80    9.80
   7  12   0   30.50    4.80
  -7  12   0   38.90    8.30
  -7  12   0   52.39    8.20
  -7  12   0   32.30    7.00
  -7  12   0   42.80    4.20
   8 -12   0    4.10    4.50
   8 -12   0    3.70    3.20
   8 -12   0    2.10    7.00
  -8 -12   0    1.80    3.30
   8 -12   0   -1.20    3.80
   8 -12   0    1.70    2.70
  -8 -12   0    3.80    3.50
   8 -12   0    7.60    7.70
  -8 -12   0    3.60    2.30
  -8 -12   0    1.50    5.50
  -8 -12   0    1.40    2.40
  -8 -12   0   -0.80    1.90
  -8 -12   0    6.50    5.80
  -8 -12   0    2.30    5.40
  -8 -12   0    0.00    3.30
   8  12   0    1.30    3.10
  -8  12   0    4.50    4.60
  -8  12   0    5.70    2.50
  -8  12   0    0.80    4.60
  -8  12   0    1.20    2.60
  -8  12   0    2.30    3.20
  -8  12   0    0.20    2.70
  -8  12   0    2.60    2.00
  -8  12   0    2.90    2.40
  -8  12   0    0.80    5.90
   8  12   0    0.60    2.00
   8  12   0    3.10    5.30
   9 -12   0   90.19   13.10
  -9 -12   0  124.89   10.60
   9 -12   0  112.99   10.40
  -9 -12   0   84.99   13.40
   9 -12   0  131.79   20.40
  -9 -12   0  127.79   16.80
   9 -12   0  109.39   18.20
   9 -12   0  129.99   10.00
  -9 -12   0  108.59   10.60
  -9 -12   0  118.49    8.20
   9 -12   0  114.79   13.90
  -9 -12   0  118.09    8.30
  -9  12   0  106.39   17.10
  -9  12   0  127.49    7.40
  -9  12   0  114.49    9.70
  -9  12   0  116.69    7.90
   9  12   0  117.89    9.10
   9  12   0  121.69   11.80
  -9  12   0  111.19   14.10
  -9  12   0  118.09    9.50
  -9  12   0   98.49   12.20
  -9  12   0  108.09    9.00
  -9  12   0  104.99   13.00
   9  12   0   99.39   16.00
 -10 -12   0   78.99   16.20
  10 -12   0   63.39   10.90
  10 -12   0   58.39   15.40
 -10 -12   0   69.89    6.90
  10 -12   0   81.39    9.50
 -10 -12   0   78.69   11.00
  10 -12   0   83.79   17.90
  10 -12   0  115.29   15.10
  10 -12   0   92.19   10.90
 -10  12   0   86.49   11.80
  10  12   0   91.39   15.10
 -10  12   0   90.89    9.00
 -10  12   0   72.99   12.10
  10  12   0   78.19   11.90
  10  12   0   75.69    8.90
 -10  12   0   86.09   15.60
 -10  12   0   75.39    7.00
 -10  12   0   70.39    9.20
   0 -13   0    2.20    1.20
   0 -13   0   -6.90    2.80
   0 -13   0    2.50    2.20
   0 -13   0    1.60    2.30
   0 -13   0    0.60    1.30
   0 -13   0    0.50    1.60
   0 -13   0    0.80    1.30
   0 -13   0    1.20    1.10
   0 -13   0    2.40    1.70
   0 -13   0    1.90    2.50
   0 -13   0    0.90    0.70
   0 -13   0    0.10    3.10
   0 -13   0    2.20    1.40
   0 -13   0    0.20    3.00
   0 -13   0   -2.30    1.90
   0 -13   0    0.50    3.10
   0 -13   0    3.70    1.90
   0 -13   0    2.90    2.00
   0  13   0    0.80    5.00
   0  13   0    1.40    0.80
   0  13   0    1.80    2.40
   0  13   0    3.90    4.50
   0  13   0   -1.70    2.50
   0  13   0    3.80    3.10
   0  13   0    1.70    2.00
   0  13   0   -0.20    1.40
   0  13   0    1.80    1.00
   0  13   0    1.50    1.20
   0  13   0    1.00    1.80
   0  13   0    0.30    0.90
   0  13   0   -1.60    2.20
   0  13   0    0.00    1.10
   0  13   0    0.10    1.40
   0  13   0   -0.10    2.10
   0  13   0   -1.40    1.50
   0  13   0    1.20    1.30
  -1 -13   0   47.60    3.30
   1 -13   0   43.50    5.60
  -1 -13   0   55.39    8.20
   1 -13   0   51.99    3.20
  -1 -13   0   44.60    7.90
   1 -13   0   55.49    4.20
   1 -13   0   50.59    4.00
   1 -13   0   49.30    7.40
   1 -13   0   51.19    5.20
   1 -13   0   49.50    3.80
   1 -13   0   39.60    6.80
  -1 -13   0   42.40    5.70
  -1 -13   0   55.29    7.40
  -1 -13   0   47.80    4.70
  -1 -13   0   42.50    5.90
   1 -13   0   37.20    8.30
   1 -13   0   43.60    6.40
   1 -13   0   38.10    6.50
   1 -13   0   48.40    3.20
   1 -13   0   49.00    7.50
   1 -13   0   48.80    5.00
  -1 -13   0   58.99   10.00
   1 -13   0   44.10    9.80
   1 -13   0   36.60    5.10
   1 -13   0   47.90    4.80
   1 -13   0   53.59    6.60
   1 -13   0   51.59    5.10
  -1 -13   0   53.49    4.10
  -1 -13   0   42.50    3.90
  -1 -13   0   44.00    6.30
  -1 -13   0   43.60    5.80
   1 -13   0   55.79    9.70
  -1 -13   0   50.19    4.70
   1 -13   0   50.29    5.90
   1 -13   0   49.50    4.20
  -1 -13   0   49.20    4.90
  -1 -13   0   47.10    4.30
  -1 -13   0   38.70    7.60
  -1 -13   0   50.69    3.70
  -1 -13   0   45.80    6.90
   1 -13   0   46.70    4.00
   1 -13   0   45.40    7.30
  -1  13   0   53.99    4.40
  -1  13   0   42.00    6.60
  -1  13   0   51.99    6.80
   1  13   0   50.49    3.80
  -1  13   0   51.19    5.20
   1  13   0   45.90    7.40
   1  13   0   43.90    6.30
   1  13   0   53.19    6.90
   1  13   0   41.50    8.50
   1  13   0   54.69   11.70
  -1  13   0   54.09    5.10
   1  13   0   44.50    4.40
   1  13   0   50.79    7.20
  -1  13   0   49.80    4.30
   1  13   0   50.99    4.20
   1  13   0   50.79    4.10
  -1  13   0   48.60    7.50
  -1  13   0   66.19   10.70
  -1  13   0   45.90    7.00
   1  13   0   52.49    4.90
   1  13   0   47.60    5.80
   1  13   0   44.40    7.80
   1  13   0   48.30    5.90
  -1  13   0   52.29    7.00
  -1  13   0   58.79   10.90
  -1  13   0   51.69    3.50
   1  13   0   43.50    7.90
  -1  13   0   46.70    4.40
   1  13   0   57.39    4.30
   1  13   0   37.30    6.10
   1  13   0   55.09    3.50
  -1  13   0   50.19    3.40
  -1  13   0   51.19    3.70
   2 -13   0  530.45   17.90
   2 -13   0  551.54   13.00
  -2 -13   0  563.64   17.40
   2 -13   0  552.34   18.70
  -2 -13   0  537.25   20.90
  -2 -13   0  555.84   26.40
  -2 -13   0  543.25   20.10
   2 -13   0  540.95   17.80
   2 -13   0  554.24   17.90
   2 -13   0  536.45   22.20
  -2 -13   0  551.54   23.10
  -2 -13   0  543.35   21.30
   2 -13   0  536.45   17.70
   2 -13   0  549.65   15.20
   2 -13   0  517.75   27.80
  -2 -13   0  518.95   18.60
   2 -13   0  535.65   21.60
  -2 -13   0  520.65   15.20
   2 -13   0  554.84   15.30
   2 -13   0  561.14   27.50
   2 -13   0  530.65   14.30
   2 -13   0  532.55   22.30
   2 -13   0  541.15   15.30
   2 -13   0  593.44   23.20
   2 -13   0  539.65   17.30
  -2 -13   0  553.94   17.60
  -2 -13   0  548.45   14.70
  -2 -13   0  535.55   16.80
  -2 -13   0  536.75   13.50
   2 -13   0  543.15   12.50
   2 -13   0  559.04   22.50
  -2 -13   0  556.04   18.30
  -2 -13   0  573.14   15.80
  -2 -13   0  538.75   25.40
   2 -13   0  543.95   14.60
   2 -13   0  584.14   18.30
   2  13   0  549.15   17.30
  -2  13   0  550.44   17.90
  -2  13   0  517.95   13.90
   2  13   0  533.55   15.10
  -2  13   0  532.85   21.20
   2  13   0  537.15   15.60
  -2  13   0  559.04   26.70
   2  13   0  559.14   23.40
  -2  13   0  560.24   17.20
  -2  13   0  533.35   17.70
  -2  13   0  518.05   17.10
   2  13   0  536.45   17.70
   2  13   0  562.24   18.90
  -2  13   0  514.55   20.70
  -2  13   0  554.24   12.80
  -2  13   0  536.15   19.80
   2  13   0  559.44   14.80
  -2  13   0  564.44   14.60
   2  13   0  532.75   26.30
  -2  13   0  525.15   16.00
  -2  13   0  560.84   27.60
   2  13   0  548.25   21.50
   2  13   0  512.85   19.70
   2  13   0  541.55   13.60
  -2  13   0  573.64   21.50
   2  13   0  546.95   21.20
   2  13   0  566.54   19.40
   2  13   0  551.24   17.40
   2  13   0  529.95   16.70
   2  13   0  550.34   15.60
  -2  13   0  541.35   14.80
   3 -13   0  361.66   11.60
   3 -13   0  354.26   12.10
   3 -13   0  351.76   14.10
   3 -13   0  375.86   13.60
  -3 -13   0  342.67   11.60
  -3 -13   0  348.37   19.50
   3 -13   0  322.27   13.70
   3 -13   0  354.46   16.60
  -3 -13   0  381.46   21.60
   3 -13   0  353.36    8.80
   3 -13   0  365.56   17.90
   3 -13   0  347.17   18.10
   3 -13   0  375.26   18.80
   3 -13   0  382.96   14.60
  -3 -13   0  361.36   14.80
   3 -13   0  343.37   14.60
   3 -13   0  342.27   18.00
   3 -13   0  374.06   15.30
  -3 -13   0  363.36   11.00
   3 -13   0  337.07   17.00
  -3 -13   0  367.76   13.00
  -3 -13   0  343.67   16.30
   3 -13   0  340.37   13.50
  -3 -13   0  360.26   12.90
  -3 -13   0  357.96   18.80
  -3 -13   0  359.06   12.30
  -3 -13   0  383.66   16.60
  -3 -13   0  365.06   13.60
   3 -13   0  353.26   14.30
   3 -13   0  361.46   10.60
   3 -13   0  365.36   11.50
   3 -13   0  346.17   23.20
   3 -13   0  358.36    9.90
  -3 -13   0  355.66   16.10
   3 -13   0  367.46   22.60
   3 -13   0  379.86   19.50
   3 -13   0  356.56   21.20
  -3 -13   0  355.86   18.00
  -3 -13   0  356.36   10.80
  -3 -13   0  354.76   14.30
  -3 -13   0  350.76   12.80
  -3 -13   0  379.36   15.90
   3 -13   0  356.86   12.80
   3 -13   0  334.47   12.00
   3 -13   0  380.46   12.20
   3  13   0  366.06   20.40
   3  13   0  360.26   13.00
  -3  13   0  349.27   14.10
   3  13   0  364.26   10.80
   3  13   0  376.26   11.90
   3  13   0  364.46   15.50
   3  13   0  396.56   17.90
  -3  13   0  361.86   13.50
  -3  13   0  343.37   13.50
  -3  13   0  367.96   15.20
  -3  13   0  347.67   16.80
  -3  13   0  364.56   22.70
  -3  13   0  351.56   21.40
   3  13   0  357.86   14.00
   3  13   0  354.36   18.30
   3  13   0  355.26   12.50
  -3  13   0  354.66   10.30
   3  13   0  377.36   12.30
   3  13   0  364.16   13.90
  -3  13   0  369.96    8.80
   3  13   0  369.26   16.00
  -3  13   0  360.06   12.60
   3  13   0  346.57   17.50
   3  13   0  401.46   20.50
   3  13   0  348.67   15.70
   3  13   0  354.16   14.30
  -3  13   0  330.37   11.00
  -3  13   0  357.36   17.30
  -3  13   0  369.86   17.30
  -3  13   0  352.66   13.30
  -3  13   0  332.97   16.30
  -3  13   0  346.97   11.10
  -3  13   0  357.76   12.60
   3  13   0  360.66   12.60
  -3  13   0  343.87   18.90
   3  13   0  327.87   21.50
  -4 -13   0  465.85   19.10
  -4 -13   0  481.25   14.90
  -4 -13   0  458.25   17.70
  -4 -13   0  488.85   15.20
   4 -13   0  488.65   23.20
   4 -13   0  485.05   18.40
   4 -13   0  454.75   21.50
   4 -13   0  466.25   16.00
  -4 -13   0  478.55   17.80
   4 -13   0  486.95   14.80
  -4 -13   0  488.05   22.40
   4 -13   0  484.55   26.40
   4 -13   0  494.75   21.60
  -4 -13   0  471.65   15.00
   4 -13   0  480.75   15.30
   4 -13   0  467.95   13.90
  -4 -13   0  505.35   16.50
   4 -13   0  481.25   28.10
   4 -13   0  474.65   15.50
  -4 -13   0  490.75   15.60
  -4 -13   0  472.05   19.80
  -4 -13   0  470.85   17.80
   4 -13   0  484.25   21.00
   4 -13   0  462.05   17.20
   4 -13   0  460.75   17.90
   4 -13   0  461.25   17.80
  -4 -13   0  475.05   13.00
   4 -13   0  473.85   22.20
   4 -13   0  473.85   23.30
  -4 -13   0  472.05   22.60
  -4 -13   0  509.85   18.40
  -4 -13   0  491.95   22.60
   4 -13   0  492.55   25.60
   4 -13   0  482.25   16.70
   4 -13   0  470.65   19.80
  -4 -13   0  484.35   24.80
   4 -13   0  490.05   17.10
  -4 -13   0  498.15   23.00
  -4  13   0  475.75   20.30
   4  13   0  454.95   23.00
   4  13   0  471.25   15.30
   4  13   0  456.55   23.40
   4  13   0  477.65   21.50
   4  13   0  460.55   19.90
   4  13   0  468.95   18.90
  -4  13   0  495.25   26.60
   4  13   0  465.75   16.10
  -4  13   0  440.36   19.80
  -4  13   0  469.45   16.60
   4  13   0  472.95   24.90
  -4  13   0  474.35   18.00
   4  13   0  473.15   16.40
  -4  13   0  488.65   13.80
   4  13   0  459.05   18.20
   4  13   0  469.85   15.50
   4  13   0  499.05   17.40
  -4  13   0  504.55   23.30
   4  13   0  459.75   19.00
   4  13   0  490.25   14.50
  -4  13   0  493.75   16.40
  -4  13   0  477.05   15.10
   4  13   0  485.85   25.70
  -5 -13   0   11.50    2.80
  -5 -13   0    5.60    3.00
   5 -13   0   19.10    6.80
  -5 -13   0   16.10    3.10
  -5 -13   0   18.80    3.70
  -5 -13   0   17.00    4.40
  -5 -13   0   20.40    6.30
  -5 -13   0   20.30    3.70
  -5 -13   0   14.10    2.40
   5 -13   0   15.10    8.40
   5 -13   0   20.10    5.90
  -5 -13   0   16.70    6.10
  -5 -13   0   20.30    4.90
   5 -13   0   20.60    5.50
  -5 -13   0   10.00    4.30
   5 -13   0   14.40    4.00
  -5 -13   0   12.00    2.70
   5 -13   0   14.50    3.60
  -5 -13   0   15.40    4.30
  -5 -13   0   11.70    5.60
  -5 -13   0   24.90    5.10
  -5  13   0   18.50    3.60
   5  13   0   17.40    6.40
   5  13   0   12.40    2.70
   5  13   0   15.10    3.70
   5  13   0   13.10    4.70
  -5  13   0   19.30    3.50
  -5  13   0   13.00    3.70
  -5  13   0   14.00    4.90
  -5  13   0   13.40    2.50
   5  13   0   10.20    3.90
   5  13   0   11.60    3.50
   5  13   0   22.60    4.60
   5  13   0    9.20    6.80
   5  13   0    4.20    5.70
   5  13   0   19.70    3.90
   5  13   0   14.70    5.30
   5  13   0    8.90    4.40
  -5  13   0   24.60    5.50
   6 -13   0  831.12   25.30
  -6 -13   0  849.91   30.20
  -6 -13   0  796.92   22.10
  -6 -13   0  880.11   33.80
   6 -13   0  839.22   30.70
  -6 -13   0  875.01   23.00
   6 -13   0  847.52   32.20
   6 -13   0  873.81   38.90
  -6 -13   0  825.22   24.30
  -6 -13   0  810.92   34.30
  -6 -13   0  823.42   19.50
   6 -13   0  869.81   27.20
  -6 -13   0  904.61   34.50
  -6 -13   0  855.01   23.50
  -6 -13   0  869.31   21.30
  -6 -13   0  847.12   26.90
  -6 -13   0  891.91   27.40
   6 -13   0  787.52   39.40
  -6 -13   0  842.72   27.40
  -6 -13   0  849.61   22.90
  -6 -13   0  824.52   28.00
  -6  13   0  833.32   24.20
  -6  13   0  869.21   22.80
  -6  13   0  858.21   28.50
  -6  13   0  895.81   33.80
   6  13   0  816.42   23.80
   6  13   0  878.31   36.40
  -6  13   0  860.81   24.60
   6  13   0  827.82   28.80
  -6  13   0  827.52   35.00
  -6  13   0  826.62   20.80
  -6  13   0  812.42   29.40
  -6  13   0  813.12   26.10
  -7 -13   0  567.24   28.00
   7 -13   0  502.55   23.70
   7 -13   0  511.95   20.80
  -7 -13   0  518.95   17.50
  -7 -13   0  525.75   26.90
  -7 -13   0  541.25   17.70
  -7 -13   0  535.65   27.70
  -7 -13   0  526.95   21.10
   7 -13   0  525.05   19.50
   7 -13   0  522.55   33.20
  -7 -13   0  520.25   17.70
  -7 -13   0  535.05   22.10
  -7 -13   0  551.94   21.50
   7 -13   0  499.15   29.70
   7 -13   0  517.85   25.40
   7  13   0  541.95   23.50
  -7  13   0  511.75   17.00
   7  13   0  542.55   19.00
  -7  13   0  525.75   23.50
  -7  13   0  530.45   18.80
  -7  13   0  513.05   18.90
  -7  13   0  532.65   26.20
   7  13   0  517.85   29.20
  -7  13   0  508.45   15.50
  -7  13   0  511.65   28.00
  -7  13   0  531.75   22.60
  -7  13   0  538.45   20.70
   8 -13   0  362.26   22.10
  -8 -13   0  318.67   17.30
  -8 -13   0  335.97   22.60
  -8 -13   0  374.96   17.90
  -8 -13   0  333.37   14.00
   8 -13   0  307.17   24.80
  -8 -13   0  334.77   15.90
   8 -13   0  328.97   19.80
  -8 -13   0  379.76   20.70
  -8 -13   0  313.87   13.70
   8 -13   0  338.97   17.30
  -8 -13   0  332.17   25.60
   8 -13   0  361.06   29.60
   8 -13   0  332.17   15.70
  -8 -13   0  365.96   24.00
  -8  13   0  318.67   18.30
  -8  13   0  347.47   24.60
   8  13   0  320.97   23.80
  -8  13   0  336.37   13.90
  -8  13   0  331.27   14.90
  -8  13   0  328.77   12.20
  -8  13   0  330.47   19.20
  -8  13   0  319.97   16.40
  -8  13   0  312.67   21.40
  -8  13   0  327.47   15.40
   8  13   0  347.67   19.30
   8  13   0  348.97   15.50
  -9 -13   0  128.49   11.20
   9 -13   0  175.18   12.50
   9 -13   0  172.48   15.60
  -9 -13   0  163.48   19.50
  -9 -13   0  139.49   16.80
  -9 -13   0  161.68    9.60
  -9 -13   0  154.08    9.80
   9 -13   0  140.79   21.20
   9 -13   0  162.38   11.50
   9 -13   0  156.58   14.90
  -9 -13   0  174.68   13.00
   9 -13   0  132.39   21.70
   9  13   0  174.88   21.20
  -9  13   0  136.09   13.50
  -9  13   0  155.48    8.70
  -9  13   0  142.99   11.10
  -9  13   0  156.78   10.80
  -9  13   0  158.28   21.30
  -9  13   0  172.08   11.40
   9  13   0  161.58   11.00
   9  13   0  174.28   14.80
  -9  13   0  178.18   13.80
  -9  13   0  131.29   16.00
  -9  13   0  146.79    9.10
  10 -13   0    8.70    5.30
  10 -13   0    4.50    4.30
  10 -13   0    4.60    7.20
  10 -13   0   12.00    6.60
  10 -13   0    7.70   12.90
 -10 -13   0    2.70    7.90
 -10 -13   0    0.00    4.00
 -10 -13   0    6.60    3.00
  10 -13   0    3.10   10.10
  10  13   0    0.80    3.10
 -10  13   0   11.90    5.20
 -10  13   0   -0.50    2.90
  10  13   0   16.80   11.00
  10  13   0   -2.80    5.10
 -10  13   0   16.10    9.60
   0 -14   0   -0.20    3.40
   0 -14   0   -0.40    1.50
   0 -14   0   -1.80    1.90
   0 -14   0    2.60    1.20
   0 -14   0    1.50    2.50
   0 -14   0    1.40    1.50
   0 -14   0    1.90    1.00
   0 -14   0    0.20    1.40
   0 -14   0    0.10    2.40
   0 -14   0   -0.40    3.40
   0 -14   0    3.00    2.60
   0 -14   0    1.20    2.60
   0 -14   0    2.50    1.40
   0 -14   0   -0.20    1.40
   0 -14   0    1.10    1.70
   0 -14   0    1.30    4.40
   0 -14   0    0.00    1.20
   0 -14   0    0.10    1.60
   0 -14   0    2.60    2.30
   0 -14   0    4.60    2.40
   0 -14   0   -0.50    3.90
   0  14   0    2.10    2.00
   0  14   0    1.10    1.20
   0  14   0    0.60    1.00
   0  14   0   -1.50    4.50
   0  14   0    0.50    2.80
   0  14   0    1.30    1.90
   0  14   0    1.40    1.40
   0  14   0    2.00    4.30
   0  14   0    0.00    1.00
   0  14   0    2.30    2.90
   0  14   0    2.40    1.30
   0  14   0    1.10    2.30
   0  14   0    1.90    1.70
   0  14   0    1.20    1.80
   0  14   0    1.50    2.40
   0  14   0    0.40    2.70
   0  14   0    1.20    1.60
   0  14   0    1.70    2.50
   1 -14   0  100.69    7.30
  -1 -14   0   93.59    4.70
  -1 -14   0   96.59    5.40
  -1 -14   0  108.59    7.50
  -1 -14   0   98.79   13.30
   1 -14   0   86.39   10.60
  -1 -14   0   92.49   11.40
   1 -14   0  104.79    7.60
  -1 -14   0  102.39    7.60
  -1 -14   0  100.29   12.60
   1 -14   0  103.59    8.10
   1 -14   0   93.69    5.80
   1 -14   0   88.19    5.30
   1 -14   0  106.39    7.60
   1 -14   0  100.99   10.20
   1 -14   0  102.99    9.80
   1 -14   0   94.69    5.90
   1 -14   0  102.99    9.60
  -1 -14   0  130.59   10.40
  -1 -14   0  103.29    5.70
  -1 -14   0  102.99    7.80
   1 -14   0   95.89    7.30
   1 -14   0   95.39    6.00
   1 -14   0   77.89   12.30
  -1 -14   0  104.19    6.70
   1 -14   0   92.09    5.60
  -1 -14   0   98.09    6.00
  -1 -14   0  104.79    9.00
   1 -14   0   85.89    7.00
  -1 -14   0   93.19    7.90
   1 -14   0   97.09    6.10
  -1 -14   0  105.39    7.30
   1 -14   0   94.29    7.40
  -1 -14   0   89.99    8.50
   1 -14   0   90.09    7.00
  -1 -14   0   98.79    5.80
  -1 -14   0  100.19    6.90
   1 -14   0   94.29    9.00
   1 -14   0  103.69    4.90
  -1 -14   0  100.09    9.40
  -1 -14   0  134.59   13.70
   1 -14   0  115.59   10.70
  -1 -14   0  109.69    7.40
   1 -14   0  110.39   14.90
   1 -14   0  102.29    4.80
   1  14   0  100.39   13.60
  -1  14   0   86.19   12.90
  -1  14   0  109.99    9.20
  -1  14   0   98.19    9.20
   1  14   0  115.39    9.30
   1  14   0   97.19    5.60
  -1  14   0   90.19    7.20
  -1  14   0   94.69    8.10
   1  14   0  110.69   10.10
   1  14   0  105.79    6.00
   1  14   0  101.19    7.00
   1  14   0   91.59    7.10
  -1  14   0  102.59    6.40
   1  14   0   97.39    5.70
   1  14   0   88.99    4.80
  -1  14   0  108.49   14.20
  -1  14   0  100.79    5.60
   1  14   0   99.79    9.10
  -1  14   0  111.99    7.20
  -1  14   0  101.99    5.30
   1  14   0  100.09    7.10
  -1  14   0   81.09    6.50
   1  14   0  114.09   10.10
   1  14   0  108.49    8.20
   1  14   0  100.39    9.50
  -1  14   0  103.09    9.30
   1  14   0   94.99    7.10
   1  14   0   97.49   13.30
   1  14   0  101.29    7.20
   1  14   0  113.39    6.40
  -2 -14   0   72.39    6.60
   2 -14   0   83.69   10.50
   2 -14   0   72.99    5.20
   2 -14   0   68.79    4.70
  -2 -14   0   66.19   10.50
   2 -14   0   75.69    4.10
  -2 -14   0   90.89    8.50
  -2 -14   0   81.39    5.40
   2 -14   0   85.19    6.80
  -2 -14   0   77.79    6.10
  -2 -14   0   95.19    8.30
   2 -14   0   74.89    5.00
  -2 -14   0   79.79    5.60
   2 -14   0   70.89   10.00
  -2 -14   0   79.79    6.20
   2 -14   0   75.79    6.50
  -2 -14   0   72.59    9.40
  -2 -14   0   88.89    6.90
  -2 -14   0   75.69    4.90
   2 -14   0   77.49    6.70
   2 -14   0   84.49   10.70
   2 -14   0   78.29    6.80
  -2 -14   0   78.69    4.50
   2 -14   0  103.19   14.20
  -2 -14   0   80.99    5.20
   2 -14   0   79.59    5.30
   2 -14   0   79.29    5.50
   2 -14   0   80.99   13.30
  -2 -14   0   77.49    6.20
  -2 -14   0   86.19    9.90
   2 -14   0   79.89    7.00
   2 -14   0   79.89    6.80
   2 -14   0   73.79    9.40
   2 -14   0   72.79    3.90
  -2 -14   0   86.69   12.70
   2 -14   0   77.69    5.40
   2 -14   0   74.89    6.60
   2 -14   0   81.19    6.90
  -2 -14   0   78.29    7.10
   2 -14   0   92.99   11.20
  -2 -14   0  102.79   12.50
   2 -14   0   79.69   10.10
  -2  14   0   75.99   12.30
  -2  14   0   76.99    6.40
  -2  14   0   90.99    8.50
   2  14   0   87.29    6.70
   2  14   0   45.10    9.00
  -2  14   0   66.49    8.70
  -2  14   0   74.49    6.00
   2  14   0   72.39    5.20
   2  14   0   80.59    6.70
   2  14   0   88.79    7.00
   2  14   0   79.09    9.90
  -2  14   0   73.29    6.20
  -2  14   0   78.79    4.20
   2  14   0   73.59    6.10
  -2  14   0   79.99    5.20
  -2  14   0   83.29    8.50
   2  14   0   68.09    8.20
  -2  14   0   78.89    4.90
  -2  14   0   82.49    6.90
   2  14   0   79.39    7.00
  -2  14   0   69.69   11.30
   2  14   0   86.59   10.40
   2  14   0   78.09    5.10
   2  14   0   58.29    9.40
   2  14   0   80.29    5.60
   2  14   0   78.99   13.40
   2  14   0  101.09   11.70
   3 -14   0  279.97   15.50
   3 -14   0  277.47   13.90
   3 -14   0  307.47   21.20
  -3 -14   0  244.18   15.30
  -3 -14   0  263.97   10.20
   3 -14   0  254.57   15.90
   3 -14   0  278.77   16.20
   3 -14   0  281.37   13.60
   3 -14   0  269.47   12.30
  -3 -14   0  286.17   15.20
  -3 -14   0  269.47   11.50
  -3 -14   0  276.37   12.80
   3 -14   0  350.46   25.00
   3 -14   0  282.67   12.80
  -3 -14   0  275.57   18.20
   3 -14   0  272.17   17.30
  -3 -14   0  264.07   13.10
   3 -14   0  266.37   10.50
  -3 -14   0  286.97    9.70
   3 -14   0  297.77   10.60
  -3 -14   0  271.77   19.50
  -3 -14   0  307.27   16.00
  -3 -14   0  296.07   11.20
   3 -14   0  257.47   23.40
  -3 -14   0  274.67   17.20
   3 -14   0  254.47   20.90
  -3 -14   0  276.07   11.60
   3 -14   0  287.87   18.80
   3 -14   0  281.27   16.70
  -3 -14   0  294.17   12.50
   3 -14   0  261.87   15.50
   3 -14   0  281.67   13.00
  -3 -14   0  318.87   15.10
   3  14   0  278.17   19.80
  -3  14   0  270.97   22.70
   3  14   0  274.97   10.70
   3  14   0  292.57   12.80
  -3  14   0  297.27   12.00
   3  14   0  281.97   16.10
  -3  14   0  270.37   14.20
   3  14   0  295.47   19.30
  -3  14   0  275.77   11.40
  -3  14   0  240.98   16.80
   3  14   0  281.67   11.30
   3  14   0  267.57   11.40
   3  14   0  288.87   18.00
   3  14   0  295.27   14.20
  -3  14   0  278.77    7.80
   3  14   0  297.87   15.90
   3  14   0  290.57   14.50
   3  14   0  270.57   12.90
  -3  14   0  263.17   14.80
  -3  14   0  292.47    9.60
  -3  14   0  272.87   11.90
   3  14   0  273.07   10.30
  -3  14   0  260.27   17.40
  -3  14   0  273.77   13.70
   3  14   0  261.07   16.30
   3  14   0  265.17   12.10
  -3  14   0  266.87    9.80
  -4 -14   0  719.63   17.80
  -4 -14   0  766.12   24.10
  -4 -14   0  792.92   20.80
   4 -14   0  760.62   29.20
  -4 -14   0  749.82   20.60
  -4 -14   0  750.52   25.60
  -4 -14   0  715.63   29.30
  -4 -14   0  677.83   20.20
  -4 -14   0  788.32   30.70
   4 -14   0  738.13   34.60
  -4 -14   0  728.03   23.90
   4 -14   0  743.13   29.10
   4 -14   0  744.53   36.40
   4 -14   0  770.52   23.60
  -4 -14   0  754.32   21.80
  -4 -14   0  767.42   33.00
  -4 -14   0  771.32   26.80
   4 -14   0  787.62   23.40
   4 -14   0  714.23   27.40
   4 -14   0  762.82   20.00
   4 -14   0  766.32   24.50
   4  14   0  731.23   30.60
  -4  14   0  754.12   18.80
  -4  14   0  727.93   30.10
   4  14   0  717.73   30.90
  -4  14   0  739.93   26.90
   4  14   0  719.13   37.80
   4  14   0  748.83   25.30
   4  14   0  721.83   24.30
   4  14   0  780.62   23.30
   4  14   0  680.73   24.00
   4  14   0  755.62   21.20
   4  14   0  698.23   20.30
  -4  14   0  749.62   20.70
   4  14   0  699.53   29.50
   4  14   0  743.13   19.60
  -4  14   0  742.13   21.90
   4  14   0  743.73   28.40
  -4  14   0  755.22   24.30
  -5 -14   0  124.19   12.40
  -5 -14   0  104.49   14.40
   5 -14   0  107.29    8.30
  -5 -14   0  103.19    8.10
   5 -14   0   88.89   11.90
  -5 -14   0  102.79    7.60
  -5 -14   0  103.59    7.20
  -5 -14   0  109.79    8.90
  -5 -14   0  111.59   10.10
  -5 -14   0  105.69    5.80
   5 -14   0  127.29    9.40
  -5 -14   0  108.29    7.10
  -5 -14   0  122.79   10.40
   5 -14   0  120.09   17.30
  -5 -14   0  108.59    6.60
   5 -14   0  101.29   12.00
   5 -14   0  115.29    7.30
  -5 -14   0  115.99   11.30
  -5  14   0  122.69    9.40
   5  14   0  105.39   12.80
  -5  14   0  122.39    8.10
  -5  14   0  120.39    6.50
  -5  14   0  123.89   14.30
  -5  14   0  105.39    7.10
   5  14   0  100.59    8.40
  -5  14   0  129.39   10.90
   5  14   0  109.99    6.90
  -6 -14   0  109.09   14.90
  -6 -14   0  110.19    7.60
   6 -14   0  103.29   15.90
   6 -14   0   87.09   12.30
  -6 -14   0  117.29    8.60
   6 -14   0  119.89    9.70
   6 -14   0  118.49   11.90
  -6 -14   0  107.19    6.60
  -6 -14   0  115.49   13.20
  -6 -14   0  108.79   14.60
  -6 -14   0  100.39    9.60
  -6 -14   0  109.69    7.70
  -6 -14   0  105.69   14.50
  -6 -14   0   97.79    7.40
  -6 -14   0  114.49    9.90
   6 -14   0  128.29    9.40
  -6 -14   0  109.49    9.70
   6 -14   0  108.99   18.20
   6  14   0  116.89    8.30
   6  14   0   95.49   14.40
  -6  14   0  112.09    9.20
   6  14   0  100.79    9.90
   6  14   0  134.69    9.90
   6  14   0  102.29    7.20
  -6  14   0  124.69    8.60
  -6  14   0  113.09   14.40
  -6  14   0  113.79    6.70
  -6  14   0  127.49    7.90
   6  14   0  129.89   12.70
  -6  14   0  101.29   10.30
   7 -14   0  139.49   18.50
  -7 -14   0  178.08   15.80
   7 -14   0  184.68   14.20
   7 -14   0  164.48   15.10
  -7 -14   0  192.58   10.10
  -7 -14   0  172.38   16.40
   7 -14   0  183.08   12.40
   7 -14   0  167.28   10.90
  -7 -14   0  182.98   12.60
  -7 -14   0  189.58   12.40
  -7 -14   0  176.28   13.00
  -7 -14   0  179.58   17.20
  -7 -14   0  182.68   10.30
  -7 -14   0  181.08   10.10
   7 -14   0  229.88   27.50
  -7  14   0  184.68   10.90
  -7  14   0  174.68   14.00
  -7  14   0  201.18   11.50
   7  14   0  170.38   13.20
  -7  14   0  178.28   20.10
   7  14   0  184.88   18.10
  -7  14   0  197.08   12.80
  -7  14   0  198.88   10.30
  -7  14   0  162.48   13.00
   7  14   0  189.78   11.00
  -7  14   0  168.58   16.10
  -7  14   0  194.68    8.90
   8 -14   0   10.40    6.40
   8 -14   0   -0.60    9.20
   8 -14   0   -0.80    3.00
  -8 -14   0    1.50    2.40
  -8 -14   0    8.60    6.70
  -8 -14   0    7.40    6.70
  -8 -14   0   -0.20    2.00
  -8 -14   0    3.10    3.60
   8 -14   0   -1.80    3.10
   8 -14   0    7.60    9.80
   8 -14   0   -2.40    5.10
  -8 -14   0   -1.00    3.10
  -8  14   0   -1.70    6.90
  -8  14   0    8.00    4.40
   8  14   0   -0.60    3.40
  -8  14   0    1.40    1.80
  -8  14   0    1.40    2.90
  -8  14   0    0.20    4.50
   8  14   0    5.70    6.10
  -8  14   0    2.00    2.10
  -8  14   0   -2.70    5.00
  -8  14   0   -0.60    2.80
  -8  14   0   -0.10    2.50
   8  14   0   -0.50    2.20
  -9 -14   0   23.30    9.10
   9 -14   0   20.90   10.80
   9 -14   0   30.40    8.40
  -9 -14   0   27.00    7.20
  -9 -14   0   19.20    4.90
  -9 -14   0   15.20    7.90
   9 -14   0   33.80    7.10
   9 -14   0   22.50    5.60
   9 -14   0   29.50    7.50
   9 -14   0   30.60   12.60
  -9 -14   0   38.70    5.70
  -9 -14   0   38.00    7.40
  -9  14   0   29.20    9.20
   9  14   0   24.40    5.30
  -9  14   0   39.90   12.10
   9  14   0   47.70    9.10
  -9  14   0   31.50    4.90
  -9  14   0   32.70    6.50
  -9  14   0   28.70    6.80
   9  14   0   39.80   11.50
  -9  14   0   33.90    6.10
  -9  14   0   27.60    5.70
  -9  14   0   33.50    8.20
  -9  14   0   25.30    4.50
   0 -15   0    1.00    3.40
   0 -15   0    2.50    2.80
   0 -15   0   -0.70    2.00
   0 -15   0    0.90    1.50
   0 -15   0    1.20    1.90
   0 -15   0    1.90    4.40
   0 -15   0   -1.20    2.70
   0 -15   0   -1.00    2.10
   0 -15   0    3.60    1.30
   0 -15   0   -0.40    1.50
   0 -15   0   -0.40    2.00
   0 -15   0    0.10    1.30
   0 -15   0    2.90    3.50
   0 -15   0    2.70    1.60
   0 -15   0   -2.50    3.50
   0 -15   0   -1.20    2.10
   0 -15   0    2.70    5.20
   0 -15   0    3.70    1.70
   0 -15   0    1.60    2.20
   0 -15   0   -1.00    3.60
   0 -15   0   -1.00    2.60
   0  15   0    3.10    5.20
   0  15   0   -1.50    1.10
   0  15   0    0.40    3.00
   0  15   0    0.00    1.80
   0  15   0    2.30    3.20
   0  15   0    0.40    0.80
   0  15   0   -1.00    1.00
   0  15   0   -1.10    2.30
   0  15   0    3.40    2.40
   0  15   0    0.60    2.40
   0  15   0    1.50    5.30
   0  15   0   -1.40    1.20
  -1 -15   0   95.59    5.70
  -1 -15   0  117.49   18.00
   1 -15   0   77.89   10.00
  -1 -15   0   89.69    5.90
   1 -15   0  106.09    9.60
  -1 -15   0  100.19    7.50
   1 -15   0   98.19    7.60
   1 -15   0  105.69   12.70
   1 -15   0  103.89   13.50
  -1 -15   0   88.59   10.80
  -1 -15   0   98.79    7.40
  -1 -15   0   98.09   11.50
   1 -15   0  105.79   14.60
   1 -15   0   68.09   14.30
  -1 -15   0   79.89   10.30
   1 -15   0   83.69    8.60
   1 -15   0   85.99    6.00
  -1 -15   0   98.79   14.30
   1 -15   0   80.79    7.30
  -1 -15   0   85.79   10.90
  -1 -15   0  101.39   13.30
  -1 -15   0   93.69    6.30
  -1 -15   0   92.79   10.70
   1 -15   0   82.19   11.00
  -1 -15   0   77.79   12.90
  -1 -15   0   88.89    7.70
  -1 -15   0   97.79    7.60
   1 -15   0   84.99    4.70
  -1 -15   0   80.89    6.80
   1 -15   0   83.89    7.70
   1 -15   0   85.29    5.80
   1 -15   0   95.19    7.30
   1 -15   0   98.79    7.90
   1 -15   0   84.89   13.30
   1 -15   0   91.79    6.00
  -1  15   0   83.09    7.10
   1  15   0   84.89    8.50
   1  15   0   82.39   10.00
  -1  15   0   94.99    6.70
   1  15   0   84.39    7.20
   1  15   0  102.29    6.10
   1  15   0   91.29   11.40
  -1  15   0  101.39    9.30
   1  15   0   67.49   12.20
   1  15   0   70.99    6.60
  -1  15   0   94.29    5.60
  -1  15   0   72.39    8.90
   1  15   0   87.29   12.10
   1  15   0   86.09    7.00
   1  15   0   91.29   16.40
   1  15   0   87.79    6.80
   1  15   0  102.49    5.90
  -1  15   0   96.39    9.40
   1  15   0   81.89    5.60
   1  15   0   96.79   10.90
   1  15   0   91.99   11.10
  -1  15   0   74.99   12.80
  -1  15   0   87.09    6.70
  -1  15   0   93.29    5.20
  -2 -15   0    0.60    2.40
  -2 -15   0    4.00    2.10
  -2 -15   0    0.20    1.50
  -2 -15   0   -1.00    3.00
   2 -15   0   -0.20    6.00
   2 -15   0    4.80    2.90
  -2 -15   0    1.30    2.20
  -2 -15   0    4.50    2.40
   2 -15   0    1.60    1.60
   2 -15   0   -1.10    2.10
   2 -15   0    0.90    1.00
  -2 -15   0    1.90    3.40
  -2 -15   0    1.30    2.50
  -2 -15   0    1.30    1.30
   2 -15   0   -0.20    1.40
  -2 -15   0    1.30    1.70
  -2 -15   0    1.50    4.40
   2 -15   0   -2.80    2.20
   2 -15   0    0.70    4.20
  -2 -15   0   -0.10    2.10
  -2 -15   0   -1.80    3.20
   2 -15   0    1.10    3.20
   2 -15   0    2.70    3.50
   2 -15   0    0.00    2.00
  -2 -15   0    3.10    1.70
   2 -15   0   -0.70    4.80
   2 -15   0    2.90    3.10
   2 -15   0    3.70    1.70
  -2 -15   0    1.80    4.70
   2 -15   0    3.00    2.10
  -2  15   0    2.60    1.20
   2  15   0    2.60    1.60
  -2  15   0    3.00    1.80
  -2  15   0    5.40    1.70
  -2  15   0    1.30    1.90
   2  15   0    0.40    2.80
   2  15   0    3.50    2.00
   2  15   0    3.90    2.20
  -2  15   0    1.10    2.80
   2  15   0   -0.20    5.00
   2  15   0    4.50    3.50
  -2  15   0    1.20    2.90
   2  15   0    3.90    1.60
   2  15   0    1.50    2.00
   2  15   0   -2.60    3.00
   3 -15   0  319.47   14.40
  -3 -15   0  313.37   13.50
   3 -15   0  331.47   12.00
   3 -15   0  344.97   19.10
   3 -15   0  303.97   23.30
  -3 -15   0  321.17   17.00
  -3 -15   0  337.37   12.40
   3 -15   0  340.67   18.30
  -3 -15   0  323.37   15.80
  -3 -15   0  323.97   13.00
  -3 -15   0  359.26   15.40
   3 -15   0  302.07   14.70
   3 -15   0  323.97   14.30
   3 -15   0  270.77   21.20
  -3 -15   0  350.86   21.00
  -3 -15   0  349.27   22.70
  -3 -15   0  316.17   18.70
   3 -15   0  291.37   17.50
  -3  15   0  316.27   19.90
   3  15   0  355.36   20.40
   3  15   0  306.57   13.80
  -3  15   0  339.17   13.10
   3  15   0  347.07   15.90
  -3  15   0  319.57   17.10
   3  15   0  330.57   12.60
   3  15   0  320.87   11.60
   3  15   0  293.47   18.30
   3  15   0  219.68   29.30
  -3  15   0  330.47   11.30
  -3  15   0  301.27   15.10
  -3  15   0  354.46   14.10
   3  15   0  290.27   17.10
  -4 -15   0  682.53   20.10
   4 -15   0  698.33   23.00
  -4 -15   0  727.53   30.60
   4 -15   0  689.03   34.50
  -4 -15   0  751.62   33.80
  -4 -15   0  694.23   23.90
   4 -15   0  713.73   27.90
   4 -15   0  683.63   19.30
  -4 -15   0  697.83   20.20
   4 -15   0  714.13   22.90
  -4 -15   0  636.24   28.70
  -4 -15   0  719.13   21.70
  -4 -15   0  661.33   23.60
  -4 -15   0  698.83   26.20
   4 -15   0  698.03   28.90
  -4  15   0  690.83   18.30
   4  15   0  692.03   19.20
  -4  15   0  702.83   20.40
   4  15   0  703.23   20.70
  -4  15   0  683.73   21.40
   4  15   0  718.63   31.40
   4  15   0  734.93   23.00
  -4  15   0  687.43   23.90
  -4  15   0  675.93   30.10
   4  15   0  706.73   28.30
  -4  15   0  625.44   25.40
   4  15   0  749.73   25.70
   5 -15   0   47.10   10.80
  -5 -15   0   53.79    7.20
   5 -15   0   48.00    7.40
  -5 -15   0   62.99    8.50
  -5 -15   0   61.19   12.00
   5 -15   0   71.49   11.60
   5 -15   0   74.19   15.00
  -5 -15   0   62.69    5.50
  -5 -15   0   60.59    5.60
  -5 -15   0   65.29    7.50
   5 -15   0   52.79    8.50
  -5 -15   0   47.00    9.30
  -5 -15   0   54.79   10.70
  -5 -15   0   55.19   10.00
   5 -15   0   64.69    6.30
  -5 -15   0   52.89    6.20
  -5 -15   0   49.80    7.30
  -5 -15   0   57.19    9.00
  -5  15   0   59.29    4.80
  -5  15   0   49.00    6.40
   5  15   0   62.79    9.20
   5  15   0   50.79    9.20
   5  15   0   57.89    5.30
   5  15   0   45.80    6.70
   5  15   0   59.49    6.10
  -5  15   0   49.10    8.20
   5  15   0   66.89   12.10
   6 -15   0  125.89   19.10
   6 -15   0  136.39   10.20
   6 -15   0  128.99   13.10
  -6 -15   0  120.69   15.60
   6 -15   0  145.59   10.30
  -6 -15   0  152.88   11.40
   6 -15   0  158.78   11.40
   6 -15   0  144.69   13.90
  -6 -15   0  111.89    7.90
  -6 -15   0  150.38   11.80
  -6 -15   0  137.59    8.60
  -6 -15   0  103.69   15.10
   6 -15   0  128.89   19.60
   6 -15   0  142.89   13.10
   6 -15   0  140.79    8.40
  -6 -15   0  155.08   15.00
  -6 -15   0  136.09   10.60
  -6 -15   0  125.69    8.50
   6  15   0  118.39   16.50
  -6  15   0  131.29    8.40
   6  15   0  128.69    8.10
  -6  15   0  131.19    9.20
  -6  15   0  139.99   17.10
  -6  15   0  139.79   12.90
  -6  15   0  128.99    7.30
   6  15   0  130.49    9.00
   6  15   0  136.29   10.40
   6  15   0  114.99   14.30
   6  15   0  122.39   11.10
  -6  15   0  151.38   11.20
   7 -15   0    5.30    5.20
  -7 -15   0    7.00    2.70
  -7 -15   0   11.80    4.40
   7 -15   0   10.20    4.80
   7 -15   0   28.80   13.10
  -7 -15   0    2.70    3.60
   7 -15   0   15.90    8.20
  -7 -15   0    2.60    8.40
  -7 -15   0   12.90    6.70
   7 -15   0    8.80    3.50
  -7 -15   0   12.60    7.00
  -7 -15   0   10.10    4.50
  -7 -15   0   15.40    3.50
  -7 -15   0   20.50    7.30
   7 -15   0    8.60    4.80
  -7  15   0   10.50    3.30
  -7  15   0    9.50    3.40
  -7  15   0   10.30    6.70
   7  15   0   14.70    3.90
   7  15   0   12.70    4.70
  -7  15   0   14.00    4.80
  -7  15   0   11.00    5.10
  -7  15   0    6.80    2.30
   7  15   0    2.60    5.70
  -8 -15   0   13.40    7.70
  -8 -15   0    0.80    4.00
  -8 -15   0   13.60    4.50
   8 -15   0    9.20    5.70
   8 -15   0    9.00    4.30
  -8 -15   0    9.20    3.20
  -8 -15   0    9.70    6.30
   8 -15   0    6.70    5.90
   8 -15   0    1.80    3.60
  -8 -15   0    5.10    2.80
   8 -15   0   13.80    9.30
   8 -15   0   25.00   11.30
  -8  15   0    1.40    7.10
  -8  15   0    6.80    3.50
  -8  15   0   16.00    3.70
  -8  15   0    8.30    2.70
  -8  15   0    7.90    5.50
  -8  15   0    8.40    3.70
   8  15   0    8.20    4.80
  -8  15   0    5.50    5.00
  -8  15   0   18.50    7.60
   8  15   0    6.30    3.20
   8  15   0    3.10    6.90
  -8  15   0   10.50    3.60
   9 -15   0  105.79   20.60
   9 -15   0   91.29   13.20
  -9 -15   0   95.39   11.50
  -9 -15   0  124.09   17.60
   9 -15   0  107.49   10.00
   9 -15   0   99.49   14.90
  -9 -15   0   94.29    8.10
   9 -15   0  105.89   10.80
   9 -15   0  120.99   19.50
   9  15   0   87.59   16.20
   9  15   0  108.19   13.90
  -9  15   0   98.69   15.40
  -9  15   0   86.09   12.60
  -9  15   0   96.29    9.00
  -9  15   0  108.89    9.80
  -9  15   0  104.79    7.40
   9  15   0  108.69    9.50
  -9  15   0   77.49    7.30
  -9  15   0  120.39   11.00
  -9  15   0   96.29   12.70
  -9  15   0   83.59   15.90
   0 -16   0 1076.89   23.80
   0 -16   0 1113.19   35.50
   0 -16   0 1140.19   26.50
   0 -16   0 1052.59   29.40
   0 -16   0 1183.08   30.90
   0 -16   0 1115.69   43.50
   0 -16   0 1088.99   36.90
   0 -16   0 1117.49   43.80
   0 -16   0 1093.39   35.00
   0 -16   0 1095.89   27.50
   0 -16   0 1066.89   32.40
   0 -16   0 1143.89   30.00
   0  16   0 1113.29   28.90
   0  16   0 1105.79   28.90
   0  16   0  951.90   46.60
   0  16   0 1141.59   39.80
   0  16   0 1118.89   25.30
   0  16   0 1080.09   34.70
   0  16   0 1043.80   32.40
   0  16   0 1094.59   24.90
   0  16   0 1188.48   35.60
  -1 -16   0  704.33   33.50
  -1 -16   0  724.53   22.20
   1 -16   0  628.54   21.40
  -1 -16   0  641.64   17.30
  -1 -16   0  707.53   19.30
   1 -16   0  647.64   16.20
   1 -16   0  656.33   21.70
   1 -16   0  688.53   27.20
   1 -16   0  683.63   26.80
   1 -16   0  664.13   33.90
  -1 -16   0  703.53   26.90
  -1 -16   0  713.83   33.70
   1 -16   0  649.04   32.90
   1 -16   0  722.13   23.10
   1 -16   0  640.54   26.90
  -1 -16   0  686.93   28.20
  -1 -16   0  726.23   23.00
   1 -16   0  660.03   19.20
  -1 -16   0  709.43   26.50
   1 -16   0  645.84   18.50
   1 -16   0  658.73   23.10
  -1 -16   0  654.73   20.50
  -1 -16   0  674.13   25.50
  -1 -16   0  697.43   21.90
   1  16   0  690.33   25.90
  -1  16   0  690.13   20.30
  -1  16   0  677.93   17.10
   1  16   0  739.83   22.90
  -1  16   0  710.13   25.00
   1  16   0  660.73   32.40
   1  16   0  705.93   21.60
   1  16   0  696.63   26.70
   1  16   0  683.23   27.50
   1  16   0  697.23   21.60
   1  16   0  668.93   18.10
  -1  16   0  660.43   25.80
   1  16   0  686.53   18.60
  -1  16   0  676.03   21.00
  -1  16   0  665.03   17.90
  -2 -16   0  227.68   11.70
   2 -16   0  225.08   14.90
  -2 -16   0  246.98   14.90
  -2 -16   0  255.77   20.00
   2 -16   0  240.88   10.20
  -2 -16   0  229.18    9.50
  -2 -16   0  215.18   18.10
  -2 -16   0  243.88   12.80
  -2 -16   0  257.17   16.20
  -2 -16   0  211.08   14.00
   2 -16   0  238.88   15.80
   2 -16   0  231.38   12.10
  -2 -16   0  283.77   18.10
   2 -16   0  202.18   19.20
  -2 -16   0  227.18   11.60
   2 -16   0  236.38   19.50
   2 -16   0  256.87   16.40
  -2 -16   0  234.18   10.40
   2 -16   0  226.78   12.50
  -2 -16   0  250.67   12.10
   2 -16   0  261.57   12.80
  -2  16   0  244.88   11.60
   2  16   0  226.58   16.40
   2  16   0  233.78   15.40
   2  16   0  245.38   11.90
   2  16   0  253.07   15.00
  -2  16   0  230.68    9.40
   2  16   0  251.27   10.70
  -2  16   0  210.98   14.00
   2  16   0  230.88    9.70
   2  16   0  259.07   19.60
   2  16   0  228.88   11.80
   2  16   0  225.48   12.60
   3 -16   0    2.80    2.30
  -3 -16   0   -0.50    5.90
   3 -16   0   -0.70    1.20
   3 -16   0    2.40    4.50
  -3 -16   0   -1.70    1.70
  -3 -16   0    0.90    5.00
   3 -16   0   -2.00    6.20
  -3 -16   0   -0.40    2.10
  -3 -16   0   -3.80    2.80
  -3 -16   0   -2.90    3.10
  -3 -16   0   -1.20    2.50
   3 -16   0   -5.50    2.80
  -3 -16   0    0.90    1.40
   3 -16   0    0.00    2.70
  -3 -16   0    2.30    2.30
   3  16   0   -0.50    1.00
   3  16   0   -0.40    3.70
   3  16   0   -0.40    1.80
   3  16   0    2.80    2.30
   3  16   0    1.20    3.00
   3  16   0    0.90    2.30
   3  16   0   -3.00    3.00
   3  16   0   -4.30    5.50
   3  16   0    6.70    2.20
   4 -16   0  355.66   21.20
   4 -16   0  413.26   17.10
  -4 -16   0  394.56   22.40
  -4 -16   0  373.56   17.70
  -4 -16   0  394.86   14.40
   4 -16   0  400.66   21.00
  -4 -16   0  352.76   14.20
  -4 -16   0  369.86   17.00
   4 -16   0  332.77   24.80
   4 -16   0  404.46   18.10
   4 -16   0  410.16   29.00
  -4 -16   0  395.36   23.20
   4  16   0  406.76   16.90
   4  16   0  385.96   18.40
   4  16   0  369.46   13.50
  -4  16   0  381.86   13.00
   4  16   0  369.76   20.90
  -4  16   0  391.86   20.00
   4  16   0  390.06   14.90
   4  16   0  402.46   23.50
  -4  16   0  421.66   16.30
  -5 -16   0  248.08   14.00
  -5 -16   0  229.18   17.70
  -5 -16   0  257.67   13.50
   5 -16   0  253.97   18.20
  -5 -16   0  252.07   21.70
  -5 -16   0  226.78   17.70
   5 -16   0  251.37   17.00
  -5 -16   0  239.38   15.30
   5 -16   0  226.18   26.90
  -5 -16   0  241.78   12.30
  -5 -16   0  241.28   16.40
   5 -16   0  231.68   21.50
  -5 -16   0  249.58   11.50
   5 -16   0  241.18   13.60
   5 -16   0  251.87   13.40
  -5 -16   0  244.58   20.20
   5 -16   0  216.58   13.80
   5 -16   0  246.68   11.20
  -5 -16   0  240.08   13.60
  -5 -16   0  257.27   11.40
   5 -16   0  244.88   18.20
  -5  16   0  241.48   16.00
  -5  16   0  244.78   10.10
  -5  16   0  250.27   14.20
   5  16   0  240.78   19.40
   5  16   0  264.87   16.70
   5  16   0  257.27   12.40
  -5  16   0  237.78   11.50
   5  16   0  248.28   15.20
  -5  16   0  238.88   12.40
  -5  16   0  220.68   17.70
  -6 -16   0  102.19   15.00
  -6 -16   0  100.79   11.60
   6 -16   0   80.89   12.80
   6 -16   0   85.19   12.00
   6 -16   0   73.89   14.20
   6 -16   0   93.39    8.50
   6 -16   0  102.39   19.40
  -6 -16   0   88.99    7.20
  -6 -16   0   98.89   11.20
   6 -16   0   93.79    7.20
  -6 -16   0   93.29   11.20
  -6 -16   0   90.99   14.60
  -6 -16   0  104.19   14.80
   6 -16   0   91.19    8.90
   6 -16   0   91.79    9.30
  -6 -16   0   88.59    7.30
  -6 -16   0   94.89    7.80
   6 -16   0   89.69   13.80
   6  16   0   75.59   12.20
  -6  16   0   94.79   10.90
   6  16   0   95.59   15.50
   6  16   0   93.09    8.00
   6  16   0  114.09    9.80
   6  16   0  102.79    7.40
  -6  16   0  101.39    8.20
  -6  16   0   90.09    6.20
  -6  16   0   90.39   11.80
  -6  16   0   88.59    7.30
   6  16   0  103.09   12.30
  -6  16   0   93.59   14.60
   7 -16   0    4.40    3.10
  -7 -16   0    4.70    3.50
   7 -16   0    4.50    3.90
  -7 -16   0    8.90    6.70
  -7 -16   0    8.80    4.10
   7 -16   0    1.40    7.50
   7 -16   0   11.70    9.00
  -7 -16   0    2.50    2.40
  -7 -16   0    7.20    9.10
  -7 -16   0    4.40    2.80
  -7 -16   0   -2.70    3.20
  -7 -16   0   13.20    7.50
   7 -16   0    4.70    3.70
  -7 -16   0    3.80    5.00
   7 -16   0    0.30    4.70
   7  16   0   14.00    8.00
   7  16   0    9.60    3.70
  -7  16   0    5.30    3.20
  -7  16   0   10.60    3.00
  -7  16   0    3.40    5.80
  -7  16   0    4.00    2.20
   7  16   0    5.00    4.20
  -7  16   0    4.30    3.40
  -7  16   0    4.80    4.60
   8 -16   0   30.40    8.50
   8 -16   0   32.40    9.60
  -8 -16   0   20.60    9.60
   8 -16   0   44.50    7.60
  -8 -16   0   26.70    6.80
  -8 -16   0   31.80    9.90
   8 -16   0   28.70    6.70
   8 -16   0   25.00   15.00
   8 -16   0   22.30   12.00
  -8 -16   0   25.00    5.00
  -8 -16   0   32.30    7.00
  -8 -16   0   37.20    6.20
  -8  16   0   25.10    8.70
  -8  16   0   39.10    5.80
  -8  16   0   42.30    7.30
  -8  16   0   41.20    5.10
  -8  16   0   28.50    5.10
  -8  16   0   37.00    8.00
   8  16   0   34.90    7.30
   8  16   0   17.00    9.10
   8  16   0   29.50    8.80
   0 -17   0   -1.10    2.00
   0 -17   0    0.10    3.50
   0 -17   0    4.00    4.70
   0 -17   0   -0.90    5.50
   0 -17   0    0.90    3.70
   0 -17   0    1.80    2.00
   0 -17   0    3.80    3.30
   0 -17   0    0.00    1.20
   0 -17   0   -0.10    3.70
   0 -17   0    1.80    3.00
   0 -17   0    2.60    1.70
   0 -17   0   -0.60    7.00
   0  17   0    3.60    2.20
   0  17   0    0.60    1.20
   0  17   0   -0.20    3.30
  -1 -17   0  142.29   14.20
  -1 -17   0  136.69    8.00
  -1 -17   0  166.88   12.50
  -1 -17   0  127.99   20.00
   1 -17   0  171.98   13.70
  -1 -17   0  150.48    9.30
  -1 -17   0  158.68   12.40
  -1 -17   0  161.28   13.40
   1 -17   0  162.98   10.30
   1 -17   0  172.18    8.70
   1 -17   0  134.39   17.60
   1 -17   0  130.49   18.00
  -1 -17   0  151.68   10.10
   1 -17   0  143.89   12.90
  -1 -17   0  150.28   11.60
   1 -17   0  165.88   10.80
  -1 -17   0  151.38   18.10
   1 -17   0  160.68   12.80
  -1 -17   0  147.69    7.30
  -1 -17   0  161.88   10.10
   1 -17   0  151.48    9.80
  -1  17   0  142.79    9.30
  -1  17   0  162.28    8.00
  -1  17   0  156.98   12.60
   1  17   0  149.29   10.20
  -1  17   0  171.88    7.60
   1  17   0  172.38   14.10
   1  17   0  174.38    8.60
  -1  17   0  153.48   11.70
  -1  17   0  169.98    9.50
   2 -17   0   33.70    6.00
  -2 -17   0   33.10    8.70
  -2 -17   0   30.10    9.40
   2 -17   0   39.70    8.90
   2 -17   0   26.70    5.60
   2 -17   0   39.20    6.60
   2 -17   0   30.60    4.40
   2 -17   0   24.70   10.20
  -2 -17   0   27.20    5.70
   2 -17   0   37.20   11.10
  -2 -17   0   34.20    6.80
  -2 -17   0   13.70    6.70
  -2 -17   0   30.90    5.20
   2 -17   0   26.50    7.40
  -2 -17   0   32.10    5.50
  -2 -17   0   24.00    4.50
   2 -17   0   35.70    8.20
  -2 -17   0   27.20    6.30
   2  17   0   35.40    8.50
  -2  17   0   33.40    7.30
   2  17   0   32.30    6.30
  -2  17   0   29.70    4.20
   2  17   0   34.90    5.00
  -2  17   0   33.60    5.30
   3 -17   0   93.79   12.80
   3 -17   0   99.19    9.10
  -3 -17   0   90.79    6.70
   3 -17   0   82.59   11.30
   3 -17   0   87.99   16.60
   3 -17   0  100.29    7.10
  -3 -17   0  102.59    9.70
   3 -17   0  113.39   14.80
  -3 -17   0   82.59   13.30
  -3 -17   0  106.39    8.80
  -3 -17   0  106.09    7.90
  -3 -17   0   93.19   15.30
  -3 -17   0  104.79    8.20
  -3 -17   0   91.89   11.40
   3 -17   0   95.39   15.90
   3 -17   0   85.99    8.00
   3 -17   0   86.09    9.60
  -3 -17   0  101.19   12.80
  -3  17   0  112.79    8.40
  -3  17   0   89.29    6.10
   3  17   0   91.79    8.40
   3  17   0  102.29    6.90
  -3  17   0  110.69   11.20
   3  17   0   82.39   10.30
   3  17   0  119.29   15.90
   3  17   0   67.69   12.90
   3  17   0   89.39    7.60
  -4 -17   0    1.50    2.40
   4 -17   0   -0.30    4.00
  -4 -17   0    8.10    3.10
   4 -17   0    3.40    3.20
   4 -17   0    5.00    3.10
   4 -17   0    8.10    5.40
  -4 -17   0    6.30    4.50
  -4 -17   0    3.80    6.70
   4 -17   0    4.20    2.30
  -4 -17   0    8.20    3.50
  -4 -17   0    8.40    6.00
  -4 -17   0    7.50    3.80
   4 -17   0    0.30    7.40
   4 -17   0    7.70    5.00
  -4 -17   0    0.00    3.20
   4 -17   0    7.20    3.80
  -4 -17   0    0.20    5.40
   4 -17   0   18.40    8.70
   4  17   0    2.40    2.10
  -4  17   0   -4.00    4.70
   4  17   0    9.00    3.90
  -4  17   0    5.10    2.20
  -4  17   0    5.40    2.50
  -4  17   0    6.10    4.40
   4  17   0    4.40    2.60
  -4  17   0    4.40    2.80
  -4  17   0    8.60    3.70
   4  17   0    7.70    5.70
   4  17   0    5.30    5.10
   4  17   0    3.80    3.00
  -5 -17   0   23.70    6.10
   5 -17   0   42.30   10.40
   5 -17   0   47.30   13.30
   5 -17   0   34.90    5.90
  -5 -17   0   35.20    9.40
  -5 -17   0   33.40    5.50
  -5 -17   0   28.60    4.70
   5 -17   0   28.20    4.40
  -5 -17   0   27.30    9.30
   5 -17   0   25.00    5.90
   5 -17   0   21.40    7.00
  -5 -17   0   24.50    8.30
   5 -17   0   33.50    7.10
   5 -17   0   26.80    7.30
  -5 -17   0   30.10    6.20
  -5 -17   0   29.30    4.90
  -5 -17   0   28.30    5.50
  -5 -17   0   31.00    9.30
  -5 -17   0   29.70    6.10
  -5 -17   0   28.60    6.90
   5 -17   0   35.90    6.00
   5  17   0   20.90    4.00
  -5  17   0   16.70    6.30
   5  17   0   28.80    5.80
  -5  17   0   33.40    9.60
  -5  17   0   34.10    5.90
   5  17   0   22.10    7.40
  -5  17   0   33.50    7.10
   5  17   0   33.40    5.10
  -5  17   0   30.20    5.30
   5  17   0   32.80    8.70
   5  17   0   24.80    5.70
  -5  17   0   32.20    4.60
  -6 -17   0  573.64   20.80
  -6 -17   0  602.54   25.80
  -6 -17   0  651.53   20.70
   6 -17   0  621.64   36.70
   6 -17   0  628.34   24.90
  -6 -17   0  671.03   32.40
   6 -17   0  612.74   23.00
   6 -17   0  610.54   30.20
   6 -17   0  592.04   38.80
   6 -17   0  593.24   19.40
  -6 -17   0  608.94   31.10
  -6 -17   0  590.74   24.00
  -6 -17   0  616.44   24.70
  -6 -17   0  568.74   31.70
   6 -17   0  587.84   23.20
   6 -17   0  623.24   28.80
   6 -17   0  586.74   29.70
  -6 -17   0  627.44   20.50
   6  17   0  597.64   26.00
   6  17   0  611.34   30.00
  -6  17   0  603.84   26.70
   6  17   0  587.84   23.10
   6  17   0  608.44   33.00
  -6  17   0  599.64   21.40
   6  17   0  605.44   19.50
  -6  17   0  608.24   24.40
   6  17   0  582.64   21.00
  -6  17   0  576.84   30.60
  -6  17   0  607.04   20.40
  -6  17   0  579.84   17.70
   7 -17   0  549.74   29.70
   7 -17   0  565.74   24.30
  -7 -17   0  558.74   23.80
  -7 -17   0  609.24   33.20
  -7 -17   0  570.94   20.60
   7 -17   0  538.05   34.90
  -7 -17   0  591.64   32.30
  -7 -17   0  537.25   24.70
  -7 -17   0  549.54   24.30
   7 -17   0  611.44   23.20
   7 -17   0  588.44   30.40
   7 -17   0  536.45   37.90
   7 -17   0  559.04   19.40
  -7 -17   0  567.14   19.90
  -7 -17   0  583.54   20.40
  -7 -17   0  591.34   31.60
   7 -17   0  596.64   23.80
   7 -17   0  584.24   28.30
  -7  17   0  593.64   18.00
  -7  17   0  553.04   30.00
   7  17   0  575.74   21.60
  -7  17   0  567.54   23.90
  -7  17   0  561.94   19.90
  -7  17   0  548.75   26.60
  -7  17   0  587.54   21.40
   7  17   0  615.34   35.10
   7  17   0  603.04   27.30
   8 -17   0   60.79    8.50
  -8 -17   0   47.00   12.50
  -8 -17   0   56.49    7.10
   8 -17   0   39.50   14.70
  -8 -17   0   53.79    8.70
   8 -17   0   76.49   14.00
   8 -17   0   52.19   11.40
   8 -17   0   64.49    7.60
   8 -17   0   57.59   10.90
  -8 -17   0   53.39   12.50
   8 -17   0   48.70    8.30
   8 -17   0   71.19   16.30
   8 -17   0   38.70    7.90
  -8 -17   0   51.49    6.90
  -8 -17   0   50.09    8.70
  -8  17   0   35.20    7.10
  -8  17   0   58.69   10.30
   8  17   0   68.39    8.80
  -8  17   0   46.10    5.50
  -8  17   0   52.49    7.30
   8  17   0   55.19   10.10
  -8  17   0   56.79    7.20
   8  17   0   65.59   14.50
  -8  17   0   52.89   12.50
   0 -18   0  373.16   14.00
   0 -18   0  380.86   31.80
   0 -18   0  373.16   25.80
   0 -18   0  396.96   17.20
   0 -18   0  334.27   19.30
   0 -18   0  407.06   22.50
   0 -18   0  383.26   20.00
   0 -18   0  415.26   25.30
   0 -18   0  373.66   16.30
   0  18   0  421.96   16.90
   0  18   0  374.76   13.10
   0  18   0  392.16   20.70
   0  18   0  375.56   16.10
   0  18   0  368.26   13.20
   0  18   0  367.36   20.20
  -1 -18   0  517.65   30.40
   1 -18   0  480.75   16.30
  -1 -18   0  479.45   24.90
  -1 -18   0  519.35   30.50
   1 -18   0  488.45   19.80
   1 -18   0  513.85   19.90
  -1 -18   0  494.35   19.80
   1 -18   0  443.66   29.80
  -1 -18   0  500.85   19.20
  -1 -18   0  483.05   16.50
   1 -18   0  506.55   24.10
   1 -18   0  538.05   26.00
  -1 -18   0  522.35   23.70
   1 -18   0  514.95   30.50
  -1 -18   0  509.45   19.40
   1 -18   0  510.65   19.50
   1 -18   0  473.65   23.80
  -1 -18   0  508.65   23.80
  -1  18   0  546.65   24.60
  -1  18   0  522.75   15.10
   1  18   0  523.15   25.40
  -1  18   0  519.35   18.20
   1  18   0  518.25   16.10
   1  18   0  510.75   16.40
   1  18   0  516.45   24.20
  -1  18   0  475.65   18.40
  -1  18   0  517.95   15.90
  -1  18   0  493.55   22.10
   1  18   0  519.35   19.40
   1  18   0  512.05   20.00
   2 -18   0   30.30    8.40
  -2 -18   0   36.40    7.70
  -2 -18   0   36.20    6.00
  -2 -18   0   36.80   10.40
  -2 -18   0   33.00    7.00
  -2 -18   0   40.30    9.00
   2 -18   0   32.90    6.10
   2 -18   0   41.30    8.70
   2 -18   0   42.30   11.80
  -2 -18   0   38.40    5.20
  -2 -18   0   32.70    5.60
   2 -18   0   35.20   12.00
   2 -18   0   29.30    5.70
   2 -18   0   45.10    7.70
   2 -18   0   25.40    7.60
  -2 -18   0   27.50    8.40
   2 -18   0   32.00    4.90
  -2 -18   0   25.10    5.10
   2  18   0   37.60    5.30
   2  18   0   33.00    4.90
  -2  18   0   34.40    4.70
   2  18   0   37.90    6.40
   2  18   0   33.60    6.40
  -2  18   0   32.40    7.50
   2  18   0   29.00    7.70
  -2  18   0   35.30    5.60
   2  18   0   30.40    7.80
   3 -18   0  205.28   16.40
  -3 -18   0  191.38   14.00
   3 -18   0  195.98   12.30
  -3 -18   0  228.28   13.50
  -3 -18   0  211.58   10.60
  -3 -18   0  207.28   12.10
  -3 -18   0  230.38   20.30
   3 -18   0  206.98   16.40
  -3 -18   0  211.48   20.60
   3 -18   0  208.08   10.30
   3 -18   0  219.28   21.70
   3 -18   0  200.98   12.20
   3 -18   0  212.38   13.40
   3 -18   0  178.18   23.60
  -3 -18   0  196.68   16.80
  -3 -18   0  236.88   16.20
  -3 -18   0  227.98   12.00
   3 -18   0  189.28   15.40
  -3  18   0  213.38    9.70
   3  18   0  211.78   12.70
  -3  18   0  206.18   11.70
  -3  18   0  225.48   15.90
   3  18   0  236.38   14.50
   3  18   0  186.88   15.30
   3  18   0  193.28   17.00
   3  18   0  192.18    9.80
   3  18   0  207.28   10.80
   4 -18   0   82.49   18.10
   4 -18   0   96.99   13.80
   4 -18   0  113.29   14.40
   4 -18   0   83.89    6.70
  -4 -18   0   88.19   10.70
  -4 -18   0   90.09    8.80
   4 -18   0  102.79   11.60
   4 -18   0   89.49    8.80
  -4 -18   0  109.99   17.70
  -4 -18   0   86.39   12.90
   4 -18   0  100.19    9.00
  -4 -18   0   97.69    8.50
  -4 -18   0  101.99    7.40
  -4 -18   0   72.79   13.20
  -4 -18   0   98.39   12.30
  -4 -18   0   87.49    7.40
   4 -18   0   88.29   12.90
   4 -18   0   87.09   16.50
  -4  18   0   81.19   11.70
   4  18   0   94.59    7.70
  -4  18   0   89.89    6.50
   4  18   0  106.79   15.70
   4  18   0  112.59    9.50
   4  18   0   97.79   10.10
   4  18   0   88.19   13.20
   4  18   0  103.99    7.30
  -4  18   0   77.49    7.90
   5 -18   0   20.60    5.30
  -5 -18   0   26.30    6.60
  -5 -18   0   22.40    4.40
  -5 -18   0   16.60    5.30
   5 -18   0   18.00    3.80
   5 -18   0   16.70    9.30
   5 -18   0   17.90    8.90
  -5 -18   0   11.60    4.30
  -5 -18   0   23.30    5.20
  -5 -18   0   19.30    4.00
   5 -18   0   13.10    4.40
   5 -18   0    7.00    6.10
  -5 -18   0   11.50    7.30
   5 -18   0   27.90    7.10
  -5 -18   0   13.60    6.50
   5 -18   0   28.70    5.50
  -5 -18   0   28.10   10.00
   5 -18   0   31.90    8.40
   5  18   0   34.40    5.50
   5  18   0   18.30    5.10
   5  18   0   13.40    3.30
   5  18   0   16.40    6.70
  -5  18   0   15.40    5.00
  -5  18   0   32.00    7.50
   5  18   0   25.80    6.10
  -5  18   0   15.40    4.10
  -5  18   0   23.60    4.00
  -5  18   0   16.70    7.40
   5  18   0   22.10    8.20
  -5  18   0   18.50    4.20
   6 -18   0  125.99   19.60
   6 -18   0  105.59    8.00
  -6 -18   0   93.99   15.40
  -6 -18   0   93.49   15.50
   6 -18   0  122.49   15.30
   6 -18   0  111.99   19.60
   6 -18   0   82.79   10.60
  -6 -18   0  122.49   11.60
  -6 -18   0  138.49   11.60
  -6 -18   0  116.59    9.00
  -6 -18   0  114.69    8.50
  -6 -18   0  122.59   12.00
  -6 -18   0  116.99    9.00
   6 -18   0  132.89   11.10
   6 -18   0  122.49   10.30
   6 -18   0  148.09   17.40
  -6 -18   0  133.09   18.30
   6 -18   0  113.59   15.40
   6  18   0  121.09   12.00
  -6  18   0  116.89    7.40
   6  18   0  130.99    9.40
  -6  18   0  102.89    8.40
   6  18   0  106.69   15.10
   6  18   0   98.39   15.90
  -6  18   0  104.29    8.90
   6  18   0  138.39    8.80
   6  18   0  139.79   11.10
  -6  18   0  109.69   16.30
  -6  18   0   99.09   11.60
  -6  18   0  130.89   13.00
   7 -18   0    0.10    8.50
   7 -18   0    7.90    4.40
  -7 -18   0   10.10    7.80
   7 -18   0   -0.10    3.90
   7 -18   0   -0.50    2.50
  -7 -18   0    1.00    3.40
  -7 -18   0   -1.50    3.70
  -7 -18   0    1.40   11.50
  -7 -18   0   -1.30    2.20
   7 -18   0    1.30    2.60
   7 -18   0    9.40    7.60
  -7  18   0    1.60    2.80
  -7  18   0    6.20    2.90
  -7  18   0    0.10    4.60
  -7  18   0    8.80    4.70
  -7  18   0   -0.90    1.50
  -7  18   0    6.50    8.60
   0 -19   0    4.10    2.90
   0 -19   0    5.00    4.10
   0 -19   0    0.50    2.10
   0 -19   0    6.90    7.40
   0 -19   0    4.40    3.00
   0 -19   0    1.40    3.60
   0 -19   0    3.60    7.10
   0 -19   0    2.10    4.20
   0 -19   0    4.80    1.90
   0  19   0    1.60    4.70
   0  19   0    1.00    1.70
   0  19   0    2.90    4.60
   0  19   0   -3.40    2.30
   0  19   0   -0.60    2.70
   0  19   0    2.30    2.10
   1 -19   0   25.00    9.80
   1 -19   0   34.20    6.40
   1 -19   0   27.10    5.70
  -1 -19   0   26.90    5.40
   1 -19   0   34.90    8.80
   1 -19   0   23.30    9.40
   1 -19   0   26.80    7.00
  -1 -19   0   43.80   11.80
   1 -19   0   32.00    6.20
  -1 -19   0   34.80    6.60
  -1 -19   0   33.80    7.50
  -1 -19   0   32.90    8.20
  -1 -19   0   24.80    6.30
  -1 -19   0   28.30    9.20
   1 -19   0   33.40    8.20
  -1 -19   0   28.10    5.10
  -1 -19   0   24.20    8.70
   1 -19   0   32.40    5.00
   1  19   0   28.10    5.50
   1  19   0   21.90    7.70
  -1  19   0   33.90    5.60
   1  19   0   39.20    7.00
   1  19   0   31.40    4.70
  -1  19   0   22.10    6.20
   1  19   0   21.00    6.90
  -1  19   0   31.60    4.40
   1  19   0   27.80    4.60
   2 -19   0    6.80    5.00
  -2 -19   0    5.20    4.60
  -2 -19   0    3.60    2.90
  -2 -19   0    2.70    1.80
  -2 -19   0   -0.90    6.30
  -2 -19   0    3.70    4.10
  -2 -19   0    0.30    4.20
   2 -19   0    4.10    4.80
   2 -19   0    2.90    4.20
   2 -19   0    2.50    2.60
   2 -19   0    1.20    9.40
   2 -19   0    3.00    2.00
   2 -19   0    0.00    2.90
  -2 -19   0    3.80    2.70
  -2 -19   0   13.20    8.30
   2 -19   0    8.10    7.90
   2 -19   0    7.30    3.70
  -2 -19   0    3.50    2.80
  -2  19   0   -0.20    1.70
  -2  19   0   -0.90    2.80
  -2  19   0   -2.90    3.90
   2  19   0    4.40    3.00
   2  19   0   -2.90    4.50
   2  19   0    2.30    2.90
   2  19   0    0.80    1.70
   2  19   0    1.10    1.80
   2  19   0   -1.20    4.20
   3 -19   0    3.30    2.40
   3 -19   0    4.20    7.80
  -3 -19   0    0.50    2.00
  -3 -19   0   -1.50    4.80
  -3 -19   0    0.70    3.00
   3 -19   0    4.20    3.10
  -3 -19   0    4.30    2.60
  -3 -19   0    5.30    3.40
   3 -19   0    5.30    5.80
   3 -19   0    0.40    3.60
   3 -19   0   -0.80    2.90
   3 -19   0   -8.70    8.40
   3 -19   0    2.80    5.00
  -3 -19   0    1.60    5.70
   3 -19   0    7.70    4.00
   3  19   0   10.30    7.10
   3  19   0    2.80    2.10
   3  19   0    0.50    4.50
  -3  19   0    5.30    3.00
   3  19   0   -1.10    2.50
   3  19   0    2.60    3.70
   3  19   0    3.50    2.70
  -3  19   0   12.20    5.60
  -3  19   0    3.90    2.10
  -4 -19   0    7.30    4.90
  -4 -19   0    1.60    6.60
   4 -19   0   -2.60    7.60
   4 -19   0    2.90    3.90
   4 -19   0   16.90    7.90
   4 -19   0    5.70    4.60
  -4 -19   0    1.40    3.60
  -4 -19   0    9.00    3.90
  -4 -19   0   -3.40    7.20
   4 -19   0    5.10    3.50
  -4 -19   0    3.80    2.80
   4 -19   0    2.40    2.70
   4 -19   0    5.40    3.00
   4 -19   0    7.40    2.80
  -4 -19   0    0.50    5.80
  -4 -19   0    5.70    3.80
  -4 -19   0    7.60    2.90
   4 -19   0    2.50    5.90
   4  19   0   -3.50    3.70
  -4  19   0    2.90    2.00
   4  19   0   13.00    8.00
  -4  19   0    4.20    2.80
   4  19   0   11.50    6.50
   4  19   0    1.20    2.50
  -4  19   0    1.30    4.40
   4  19   0    2.20    2.90
   4  19   0    1.60    2.00
  -5 -19   0   -2.40    3.60
  -5 -19   0    5.90    6.70
   5 -19   0   -0.60    7.30
   5 -19   0    6.30    9.30
   5 -19   0    1.00    3.50
  -5 -19   0   -1.60    4.20
   5 -19   0    0.30    2.90
  -5 -19   0    2.70    3.90
  -5 -19   0    1.30    2.50
   5 -19   0    0.60    2.00
   5 -19   0    1.40    5.00
   5 -19   0   -2.30    4.70
  -5 -19   0    8.00    7.30
  -5 -19   0   -0.30    2.60
   5 -19   0    6.30    2.80
  -5 -19   0    1.30    2.80
   5 -19   0    3.70    3.70
  -5 -19   0   -2.50    7.20
  -5  19   0   -1.10    3.80
   5  19   0    6.80    2.70
   5  19   0    7.40    3.60
  -5  19   0    1.10    2.40
   5  19   0    6.70    3.00
  -5  19   0    2.30    1.80
   5  19   0    1.00    3.30
  -5  19   0    1.20    3.90
   5  19   0   -5.60    5.60
  -5  19   0    3.30    2.70
  -5  19   0    5.50    7.20
   5  19   0   -1.80    6.00
   6 -19   0   92.19    9.30
  -6 -19   0   79.69    7.50
  -6 -19   0   79.59    7.40
   6 -19   0   89.09   13.50
  -6 -19   0   65.89   12.00
   6 -19   0   55.89   11.40
  -6 -19   0   88.19   12.30
  -6 -19   0   82.89    8.30
   6 -19   0   75.69   12.60
  -6 -19   0   97.79   16.30
  -6 -19   0   67.69   10.20
   6 -19   0   79.89    6.90
   6 -19   0   61.29   18.30
   6 -19   0   69.89   15.40
   6 -19   0  102.79   19.40
  -6 -19   0   79.19    9.80
  -6 -19   0   77.29   16.10
   6 -19   0   60.19    8.30
   6  19   0   78.89   14.20
  -6  19   0   95.79   17.20
   6  19   0   91.79   12.20
   6  19   0   79.19    7.90
  -6  19   0   83.89    6.60
  -6  19   0   88.19    8.60
   6  19   0   78.99    7.10
  -6  19   0   86.19   11.70
   6  19   0   93.99   10.80
  -6  19   0  106.89   14.40
   6  19   0   98.89   14.00
  -6  19   0   81.19    8.00
  -7 -19   0   46.50   12.20
   7 -19   0   65.19   17.00
   7 -19   0   63.49   12.80
   7 -19   0   53.09    9.30
   7 -19   0   62.19   11.20
  -7 -19   0   54.59    9.40
   7 -19   0   47.60   17.00
  -7 -19   0   51.69   12.80
  -7 -19   0   61.79    9.90
  -7 -19   0   62.19    8.00
  -7 -19   0   48.10    6.90
   7 -19   0   49.80   12.30
   7  19   0   58.49    8.00
  -7  19   0   40.50    5.80
   7  19   0   41.30    8.70
   7  19   0   82.39   16.50
  -7  19   0   40.30   10.30
  -7  19   0   57.89    9.20
   0 -20   0 1141.59   39.60
   0 -20   0 1128.29   39.70
   0 -20   0 1178.28   49.99
   0 -20   0 1131.89   33.00
   0 -20   0 1167.18   42.70
   0 -20   0 1070.39   32.60
   0 -20   0 1131.19   29.00
   0 -20   0 1105.49   33.70
   0 -20   0 1172.08   50.09
   0  20   0 1130.39   32.50
   0  20   0 1119.29   39.80
   0  20   0 1128.79   28.00
   1 -20   0  379.76   28.10
  -1 -20   0  354.86   23.40
   1 -20   0  377.36   14.70
  -1 -20   0  363.56   27.70
  -1 -20   0  362.66   16.90
  -1 -20   0  354.96   16.80
   1 -20   0  369.16   23.10
   1 -20   0  372.26   17.40
  -1 -20   0  351.86   20.60
  -1 -20   0  344.17   21.00
  -1 -20   0  339.27   14.30
   1 -20   0  353.86   21.60
  -1 -20   0  350.86   17.60
   1 -20   0  378.16   17.90
   1 -20   0  361.56   21.70
   1 -20   0  358.86   17.60
  -1 -20   0  360.06   27.20
   1 -20   0  303.97   27.10
  -1  20   0  357.36   21.10
   1  20   0  344.07   13.60
  -1  20   0  324.67   13.10
   1  20   0  374.76   17.20
  -1  20   0  327.67   15.80
   1  20   0  373.06   22.00
  -2 -20   0  116.29   10.40
   2 -20   0  111.49    9.80
   2 -20   0  109.69   14.20
   2 -20   0  111.59    9.90
  -2 -20   0  117.29   13.40
  -2 -20   0  101.39    8.80
   2 -20   0  114.69   18.40
  -2 -20   0  108.39    8.00
   2 -20   0   99.79    9.00
  -2 -20   0  110.79   18.00
  -2 -20   0  133.09   17.10
   2 -20   0  106.49    7.90
   2 -20   0  120.09   20.30
  -2 -20   0   91.49    8.50
   2 -20   0  120.69   15.60
   2 -20   0  102.49   13.80
  -2 -20   0  132.79   18.70
  -2 -20   0   81.89   12.00
   2  20   0  111.39   14.00
   2  20   0  113.99    7.80
   2  20   0   76.89   12.90
   2  20   0  121.79   10.80
   2  20   0   99.39    7.80
  -2  20   0  109.49    7.30
   2  20   0  101.99    9.50
  -2  20   0   82.19   11.90
  -2  20   0  100.49    8.90
   3 -20   0  228.68   18.00
   3 -20   0  270.27   20.30
  -3 -20   0  245.48   12.20
   3 -20   0  314.47   20.40
   3 -20   0  257.27   14.80
  -3 -20   0  267.67   15.50
  -3 -20   0  284.77   23.90
  -3 -20   0  256.57   17.00
   3 -20   0  283.77   16.10
   3 -20   0  251.07   12.00
   3 -20   0  241.68   24.60
  -3 -20   0  270.47   14.00
  -3 -20   0  244.08   19.70
  -3 -20   0  282.57   14.60
   3 -20   0  290.37   26.30
   3 -20   0  257.07   14.90
  -3 -20   0  235.18   17.00
  -3 -20   0  230.48   22.00
  -3  20   0  244.58   13.70
  -3  20   0  235.78   17.70
   3  20   0  245.18   14.30
   3  20   0  277.57   12.40
   3  20   0  236.68   18.40
   3  20   0  271.17   16.80
  -3  20   0  263.97   11.70
   3  20   0  266.57   21.80
   3  20   0  282.87   13.40
   4 -20   0   81.99   13.50
   4 -20   0   56.99   11.90
   4 -20   0   66.69    7.70
   4 -20   0   94.09   10.70
   4 -20   0   72.69    9.20
   4 -20   0   77.09   11.90
  -4 -20   0   65.29    6.20
  -4 -20   0   54.09    9.90
   4 -20   0   53.39   13.00
   4 -20   0   76.89   18.60
  -4 -20   0   60.79    8.20
   4 -20   0   69.79    9.90
  -4 -20   0   75.19   15.40
  -4 -20   0   40.90    9.00
  -4 -20   0   65.79    8.60
   4  20   0   54.59    9.10
   4  20   0   70.29   13.30
   4  20   0   68.59    7.10
   4  20   0   69.89    9.50
  -4  20   0   81.39    9.50
  -4  20   0   53.99    5.20
   4  20   0   44.20   10.80
  -4  20   0   47.60    9.60
   4  20   0   75.59    6.80
   5 -20   0  556.24   19.40
   5 -20   0  544.25   23.00
   5 -20   0  579.44   29.20
  -5 -20   0  546.65   27.00
  -5 -20   0  598.84   36.00
  -5 -20   0  561.34   22.00
  -5 -20   0  599.74   25.00
  -5 -20   0  589.74   20.90
   5 -20   0  594.64   25.80
   5 -20   0  541.55   29.60
  -5 -20   0  580.84   20.40
  -5 -20   0  537.25   31.40
   5 -20   0  511.85   29.80
   5 -20   0  562.14   23.20
  -5 -20   0  582.44   25.30
  -5 -20   0  592.54   32.10
   5 -20   0  538.15   35.90
   5 -20   0  568.44   41.00
   5  20   0  590.84   20.10
   5  20   0  614.34   31.70
   5  20   0  550.14   26.00
  -5  20   0  572.74   27.60
   5  20   0  600.94   21.70
  -5  20   0  573.34   21.90
   5  20   0  610.84   34.40
   5  20   0  612.64   24.50
  -5  20   0  569.14   18.40
   6 -20   0  131.99   22.00
  -6 -20   0  173.68   10.60
   6 -20   0  143.09   17.90
  -6 -20   0  147.49   19.20
  -6 -20   0  144.19   13.70
   6 -20   0  155.48   12.80
  -6 -20   0  143.79   18.90
  -6 -20   0  171.18   13.20
   6 -20   0  161.38   12.60
   6 -20   0  162.18   10.40
   6 -20   0  155.48   12.60
  -6 -20   0  124.69   13.90
   6 -20   0  122.99   21.00
  -6 -20   0  146.49   19.20
   6 -20   0  139.69   17.10
  -6 -20   0  148.39   10.50
  -6 -20   0  170.88   11.50
   6 -20   0  142.09   18.20
  -6  20   0  153.28   10.70
   6  20   0  150.78   18.10
  -6  20   0  153.18   20.40
   6  20   0  147.39    9.70
   6  20   0  144.69   14.30
   6  20   0  158.18   21.70
   6  20   0  154.08   11.30
  -6  20   0  150.08   17.50
  -6  20   0  158.78   11.90
   6  20   0  178.08   13.00
  -6  20   0  156.08   13.50
  -6  20   0  147.59    9.10
   0 -21   0    3.30    4.40
   0 -21   0   -5.30    6.60
   0 -21   0    0.60    4.80
   0 -21   0    3.70    3.30
   0 -21   0  -11.00    7.30
   0 -21   0   -0.40    4.40
   0 -21   0    2.30    2.80
   0 -21   0   -2.00    1.40
   0 -21   0   -2.50    1.90
   0  21   0    4.30    5.90
   0  21   0    1.50    3.10
   0  21   0    3.80    2.40
  -1 -21   0   87.19    7.50
  -1 -21   0   68.69   15.90
   1 -21   0   69.99   15.20
  -1 -21   0   48.50   14.10
  -1 -21   0   71.59    9.20
  -1 -21   0   71.79    9.90
  -1 -21   0   69.39   11.90
   1 -21   0   95.09   14.90
   1 -21   0   65.69    9.10
  -1 -21   0   69.09    9.30
  -1 -21   0   68.19   13.70
   1 -21   0   70.89    9.40
   1 -21   0   70.29    9.70
   1 -21   0   69.49   11.80
   1 -21   0   69.39   12.00
   1 -21   0   88.69   17.60
  -1 -21   0   73.59   12.10
   1 -21   0   71.89    6.80
   1  21   0   48.80    9.90
   1  21   0   70.39    6.30
  -1  21   0   86.49    6.60
   1  21   0   81.49   13.90
  -1  21   0   63.29   10.40
   1  21   0   70.09    9.70
  -1  21   0   68.19    8.50
   1  21   0   72.69    7.00
   1  21   0   65.79    8.70
   2 -21   0  114.99   20.60
  -2 -21   0  126.59   20.50
   2 -21   0  118.99   14.60
  -2 -21   0  133.59   16.80
  -2 -21   0  139.89   13.20
   2 -21   0  118.39   16.00
  -2 -21   0  146.39   17.30
  -2 -21   0  120.29   11.00
   2 -21   0  124.29   10.80
  -2 -21   0  117.89   10.20
   2 -21   0  155.68   18.20
   2 -21   0  117.59   10.70
  -2 -21   0  136.79    9.20
  -2 -21   0  134.29   10.40
   2 -21   0  138.09    9.00
   2 -21   0  111.39   18.10
   2 -21   0  134.39   10.80
  -2 -21   0   99.89   16.90
   2  21   0  114.89   16.50
   2  21   0  111.99   15.00
  -2  21   0  124.99   15.70
   2  21   0  130.59   11.70
   2  21   0  123.39    8.90
  -2  21   0  127.89   10.20
   2  21   0  133.89   10.80
   2  21   0  135.79    8.70
  -2  21   0  148.39    8.70
  -3 -21   0    7.70    3.70
   3 -21   0    1.10    5.70
  -3 -21   0    1.50    5.70
  -3 -21   0   16.70    8.90
   3 -21   0   18.40    4.90
   3 -21   0   11.50    4.30
  -3 -21   0    3.70    3.00
  -3 -21   0    1.70    2.20
  -3 -21   0    6.90    3.60
  -3 -21   0    8.00    4.80
   3 -21   0    4.00    5.50
   3 -21   0    8.00    6.40
   3 -21   0    3.40    3.60
   3 -21   0   14.20   11.10
  -3 -21   0   10.80    8.40
   3 -21   0    3.30    2.20
   3 -21   0    2.00   10.00
  -3 -21   0   11.70    5.70
   3  21   0    8.70    3.00
   3  21   0    5.60    3.10
   3  21   0    5.30    3.00
   3  21   0   11.40    7.90
  -3  21   0    6.70    3.60
   3  21   0    3.80    6.20
  -3  21   0    2.80    5.60
   3  21   0    4.60    4.30
  -3  21   0   10.90    3.10
  -4 -21   0   -0.70    3.90
   4 -21   0   -7.60   15.00
   4 -21   0    1.00    3.70
  -4 -21   0    5.20    4.40
   4 -21   0   -1.20    5.90
  -4 -21   0    2.40    7.20
   4 -21   0   -3.50    8.00
   4 -21   0    6.90    6.80
   4 -21   0   -8.60    9.50
  -4 -21   0    7.90    3.60
   4 -21   0    5.00    3.90
   4 -21   0   -0.30    2.00
  -4 -21   0    3.90    8.00
   4 -21   0   -0.40    5.90
  -4 -21   0    0.40    2.90
   4  21   0    3.10    2.50
   4  21   0   -8.30    6.10
   4  21   0    2.20    4.00
  -4  21   0    8.40    4.70
  -4  21   0   -0.10    5.40
   4  21   0    4.60    6.70
   4  21   0    0.10    3.00
  -4  21   0    9.70    8.50
   4  21   0    3.30    2.30
   5 -21   0   93.99   11.50
  -5 -21   0   98.59   12.10
  -5 -21   0   75.59   14.60
  -5 -21   0  107.99   13.40
  -5 -21   0  116.39   20.10
   5 -21   0  113.19   15.50
   5 -21   0  126.89   21.50
  -5 -21   0   98.29   14.30
  -5 -21   0  122.89    9.50
   5 -21   0  104.79   12.10
   5 -21   0   68.09   17.60
  -5 -21   0  100.29   16.90
   5 -21   0  115.89   15.80
   5 -21   0  126.59   11.00
   5 -21   0   92.69   15.40
  -5 -21   0  123.09    9.40
   5 -21   0   98.19    8.20
  -5 -21   0  101.49   10.00
  -5  21   0  110.19    7.60
   5  21   0   96.89    8.10
   5  21   0   97.79   11.40
   5  21   0  117.49   16.60
  -5  21   0  102.39   13.40
  -5  21   0  108.09    9.50
   0 -22   0   65.29    8.70
   0 -22   0   62.69   15.20
   0 -22   0   86.29   14.00
   0 -22   0   72.79    7.00
   0 -22   0   92.29   13.20
   0 -22   0   80.69   12.80
   0 -22   0   75.99    9.90
   0 -22   0   89.39   17.50
   0 -22   0   78.49   10.00
   0  22   0   76.59    6.60
   0  22   0   49.30   10.40
   0  22   0   60.89    8.30
   1 -22   0    5.10    9.40
   1 -22   0    7.40    4.10
  -1 -22   0   -7.00    7.70
   1 -22   0    2.70    5.10
  -1 -22   0   -2.70    4.60
   1 -22   0    1.50    3.70
  -1 -22   0    3.80    2.90
  -1 -22   0    5.40    3.80
  -1 -22   0   -0.50    4.20
   1 -22   0   17.80    7.20
   1 -22   0    3.20    2.60
  -1 -22   0  -14.20    7.00
   1 -22   0   -4.70    7.80
  -1 -22   0    6.90    6.70
  -1 -22   0    6.50    3.70
   1 -22   0    7.20    7.30
  -1 -22   0    5.60    4.00
   1 -22   0    9.90    3.80
  -1  22   0   11.20    4.20
   1  22   0   11.60    4.80
  -1  22   0   10.40    6.50
  -1  22   0    6.70    2.80
   1  22   0   10.30    7.10
   1  22   0    3.20    2.60
  -2 -22   0  240.88   12.60
  -2 -22   0  264.67   14.80
  -2 -22   0  254.37   24.50
   2 -22   0  284.07   24.40
   2 -22   0  256.87   15.80
   2 -22   0  279.27   38.40
   2 -22   0  252.47   12.70
  -2 -22   0  246.18   18.10
  -2 -22   0  262.77   16.20
   2 -22   0  270.17   26.30
  -2 -22   0  244.58   21.50
   2 -22   0  261.27   15.90
   2 -22   0  271.67   21.60
   2 -22   0  286.67   20.50
   2  22   0  230.98   15.90
   2  22   0  267.37   12.80
   2  22   0  279.27   22.20
   2  22   0  231.18   19.90
   2  22   0  254.37   12.90
   2  22   0  284.17   16.20
   3 -22   0  229.68   31.10
   3 -22   0  268.37   16.10
   3 -22   0  194.68   35.20
   3 -22   0  220.88   20.70
   3 -22   0  231.38   27.50
  -3 -22   0  280.87   20.10
   3 -22   0  258.47   17.10
  -3 -22   0  255.97   16.80
   3 -22   0  241.98   20.80
  -3 -22   0  238.58   27.60
   3 -22   0  219.68   18.70
   3 -22   0  235.28   12.30
   3  22   0  237.58   16.60
   3  22   0  241.88   12.50
  -3  22   0  246.58   11.80
   3  22   0  256.27   13.50
  -3  22   0  251.27   14.60
   3  22   0  257.27   15.80
   3  22   0  243.68   21.20
   3  22   0  231.58   22.40
  -3  22   0  232.98   18.50
  -4 -22   0   -3.20    3.80
   4 -22   0    9.10    3.90
  -4 -22   0    3.60    2.90
   4 -22   0   -3.60    5.30
   4 -22   0    6.70    4.40
  -4 -22   0    2.10    4.20
   4 -22   0    1.90    3.20
  -4 -22   0    7.50    8.10
  -4 -22   0    5.10    3.10
   4 -22   0    9.60    9.20
   4 -22   0   -1.10   10.30
  -4 -22   0   18.10    8.40
   4  22   0    2.30    6.20
  -4  22   0   18.60    7.80
   4  22   0   -7.60    8.40
  -4  22   0    5.20    3.00
   4  22   0    4.00   11.50
  -4  22   0    4.50    4.00
   4  22   0    9.40    4.80
   4  22   0    8.50    3.60
   4  22   0    0.00    5.10
   0 -23   0   -2.30    3.00
   0 -23   0  -10.80    4.30
   0 -23   0    1.20    8.60
   0 -23   0    3.80    9.50
   0 -23   0    5.50    4.40
   0 -23   0   -2.80    4.60
   0 -23   0    0.00    3.10
   0  23   0   -3.00    2.70
   0  23   0   -0.60    5.40
   0  23   0   -2.40    1.80
  -1 -23   0  -16.70   10.20
   1 -23   0   -5.00    5.20
  -1 -23   0    6.80    5.50
   1 -23   0   -0.70    5.80
  -1 -23   0    5.60    4.00
  -1 -23   0  -13.00    8.20
  -1 -23   0   -2.20    5.50
   1 -23   0   -1.90    9.40
   1 -23   0   15.30   12.30
  -1 -23   0   -0.30    3.00
   1 -23   0    0.90    3.70
   1 -23   0    1.70    4.10
  -1  23   0    0.20    2.40
  -1  23   0   -2.80    6.80
   1  23   0    0.60    3.50
   1  23   0   -2.00    2.30
   1  23   0   -9.10    6.40
  -1  23   0    1.00    3.80
  -2 -23   0   19.00    7.20
  -2 -23   0   23.70    7.00
   2 -23   0   16.80    5.40
   2 -23   0   14.40    4.80
  -2 -23   0   25.50    9.60
  -2 -23   0   17.10    7.00
  -2 -23   0   29.60    5.60
  -2 -23   0   21.40   11.30
   2 -23   0    5.80   10.30
   2 -23   0    7.80   11.30
   2 -23   0   13.60    7.10
  -2 -23   0   16.20    4.80
   2 -23   0    6.50    8.40
   2 -23   0    9.60    6.40
  -2 -23   0   21.20    5.50
  -2 -23   0   35.00   12.00
  -2  23   0   28.80    9.00
  -2  23   0   14.80    4.10
   2  23   0   24.70    8.90
   2  23   0   15.70    5.40
   2  23   0   23.10    4.80
  -2  23   0   20.70    5.60
 -12   0   1   -2.50    7.10
 -11   0   1    0.40    1.80
 -11   0   1   -2.60    4.40
 -11   0   1   -0.10    2.80
 -11   0   1   -3.30    2.80
 -11   0   1    6.80    6.00
 -11   0   1   -0.20    1.90
 -10   0   1    1.80    2.30
 -10   0   1    0.40    3.70
 -10   0   1   -1.50    1.10
 -10   0   1    1.40    2.20
  10   0  -1    2.30    2.70
 -10   0   1   -0.40    1.70
 -10   0   1    1.10    1.40
  10   0  -1    1.30    7.20
 -10   0   1   -1.70    2.40
  10   0  -1    3.70    4.10
 -10   0   1   -3.30    3.90
 -10   0   1   -3.40    4.50
   9   0  -1   -0.50    2.90
  -9   0   1   -0.70    2.20
   9   0  -1   -3.60    1.60
  -9   0   1   -2.80    2.10
   9   0  -1   -2.10    2.20
   9   0  -1    7.20    5.30
  -9   0   1   -6.70    3.70
  -9   0   1    0.30    1.80
   9   0  -1    2.00    2.00
   9   0  -1   -1.30    1.90
   9   0  -1    1.60    3.30
   9   0  -1    0.30    1.10
   9   0  -1    1.50    5.40
  -9   0   1    1.80    1.60
   9   0  -1    1.80    1.60
   9   0  -1    1.10    4.20
   9   0  -1    1.30    1.90
  -9   0   1    3.60    3.20
  -9   0   1    2.60    1.80
  -9   0   1   -0.90    1.10
   9   0  -1    1.50    2.80
   9   0  -1   -2.30    3.00
  -9   0   1   -1.30    4.00
   9   0  -1   -6.70    5.20
   8   0  -1    3.80    2.10
  -8   0   1    0.70    3.30
   8   0  -1    2.50    3.20
  -8   0   1    1.40    2.50
   8   0  -1    1.80    1.90
  -8   0   1    2.50    1.90
  -8   0   1   -0.50    3.30
   8   0  -1   -0.90    4.20
   8   0  -1    1.60    1.40
  -8   0   1    1.30    2.80
   8   0  -1   -1.50    3.30
  -8   0   1    1.30    2.90
  -8   0   1   -0.50    1.40
   8   0  -1    0.30    4.60
   8   0  -1   -1.10    2.70
  -8   0   1    1.60    2.60
   8   0  -1   -1.10    1.30
  -8   0   1    0.90    1.60
  -8   0   1    0.60    2.10
   8   0  -1    1.50    1.80
  -8   0   1    1.70    1.30
   8   0  -1    1.70    4.10
  -8   0   1    3.20    2.00
  -8   0   1   -0.70    1.70
   8   0  -1    0.00    5.20
   8   0  -1    0.80    1.80
  -8   0   1    3.30    1.50
   8   0  -1    4.60    3.10
   8   0  -1    3.90    3.00
   8   0  -1    2.80    1.30
   8   0  -1    2.10    2.70
   8   0  -1    1.20    1.20
   8   0  -1    3.30    2.00
  -8   0   1    0.80    1.00
   8   0  -1   -0.20    1.90
   8   0  -1    2.50    2.50
  -7   0   1   -0.10    0.90
   7   0  -1   -1.40    2.80
  -7   0   1    2.60    1.20
   7   0  -1    2.20    2.10
   7   0  -1    1.50    2.90
   7   0  -1   -0.20    0.90
  -7   0   1   -0.10    0.70
  -7   0   1    0.40    1.40
   7   0  -1   -1.10    2.50
  -7   0   1    1.00    1.20
  -7   0   1    1.80    1.40
   7   0  -1   -0.70    3.00
   7   0  -1    0.00    1.40
  -7   0   1   -0.10    0.80
   7   0  -1   -0.10    1.20
  -7   0   1    1.90    2.10
  -7   0   1    0.50    1.60
   7   0  -1    0.40    1.10
  -7   0   1   -0.70    1.90
   7   0  -1    1.50    2.10
   7   0  -1    0.90    0.90
  -7   0   1    1.70    1.30
  -7   0   1    0.40    2.20
  -7   0   1    1.00    2.70
   7   0  -1    2.00    1.20
  -7   0   1   -0.70    1.00
   7   0  -1    1.40    1.30
  -7   0   1    1.90    1.30
  -7   0   1    0.00    0.90
   7   0  -1   -0.30    1.40
  -7   0   1    0.60    2.20
   7   0  -1    0.90    1.10
   7   0  -1   -0.20    1.50
   7   0  -1    0.40    3.00
   7   0  -1    0.40    1.10
   7   0  -1   -1.80    1.70
   7   0  -1    1.20    1.50
   7   0  -1    1.80    2.80
  -7   0   1    0.80    2.10
  -6   0   1    2.10    1.40
  -6   0   1    0.80    1.30
  -6   0   1    2.40    2.30
   6   0  -1    2.00    2.60
  -6   0   1    2.80    2.00
   6   0  -1    0.70    1.40
  -6   0   1    1.70    1.30
   6   0  -1    0.10    2.00
   6   0  -1    4.40    3.10
   6   0  -1    2.30    1.60
  -6   0   1    0.60    1.00
  -6   0   1    4.10    1.60
   6   0  -1    2.60    1.20
   6   0  -1   -0.20    1.80
  -6   0   1    5.50    2.50
   6   0  -1    1.80    1.10
   6   0  -1    2.40    1.70
   6   0  -1    2.40    2.80
   6   0  -1    2.00    1.30
   6   0  -1    1.50    1.10
  -6   0   1    3.50    2.40
   6   0  -1    4.60    2.10
   6   0  -1    2.10    1.40
   6   0  -1   -0.40    1.50
   6   0  -1    4.50    1.50
   6   0  -1    2.10    1.70
  -6   0   1    0.20    2.60
   6   0  -1    2.00    2.60
  -6   0   1    3.50    1.10
  -6   0   1   -0.50    1.40
  -6   0   1    3.80    1.80
   6   0  -1    2.50    1.30
  -6   0   1    2.90    1.20
  -6   0   1    1.80    1.10
   6   0  -1    4.10    1.20
   6   0  -1    2.30    2.40
  -5   0   1   -0.80    0.80
   5   0  -1    0.40    0.70
  -5   0   1    1.20    0.90
   5   0  -1    2.90    1.20
   5   0  -1    1.40    2.00
   5   0  -1   -0.30    0.80
  -5   0   1   -0.90    1.30
  -5   0   1   -0.20    1.70
  -5   0   1    1.60    1.10
  -5   0   1    0.50    1.10
   5   0  -1    1.60    1.30
   5   0  -1    2.10    1.80
   5   0  -1    0.00    1.10
   5   0  -1    0.00    0.70
   5   0  -1    0.10    1.30
   5   0  -1    0.00    0.70
  -5   0   1    0.80    0.90
   5   0  -1    0.40    1.10
   5   0  -1   -1.10    1.20
  -5   0   1    0.30    1.60
  -5   0   1    0.20    0.50
   5   0  -1    0.90    0.80
  -5   0   1   -1.90    1.50
  -5   0   1   -0.30    0.60
   5   0  -1   -0.20    0.70
   5   0  -1    2.40    2.00
  -5   0   1    1.40    1.40
  -5   0   1    0.10    0.70
   5   0  -1    0.30    0.60
   5   0  -1   -0.70    1.00
   5   0  -1   -0.20    0.70
  -5   0   1    0.70    0.70
  -5   0   1    0.90    1.10
   5   0  -1    3.70    2.00
   5   0  -1   -1.10    1.50
   5   0  -1    1.00    1.10
  -5   0   1    0.50    1.20
  -5   0   1   -0.30    0.70
  -5   0   1    0.50    1.20
  -4   0   1    1.20    0.90
  -4   0   1   -0.20    0.50
   4   0  -1    0.90    1.00
   4   0  -1    1.20    0.90
  -4   0   1   -0.10    0.90
  -4   0   1   -0.80    1.00
   4   0  -1    1.60    1.10
   4   0  -1    0.30    1.10
  -4   0   1    1.00    1.00
   4   0  -1    0.50    0.80
  -4   0   1   -0.30    1.20
   4   0  -1    2.30    1.40
  -4   0   1    0.80    1.10
   4   0  -1    0.70    1.10
  -4   0   1    1.00    1.60
  -4   0   1    0.00    0.70
   4   0  -1    0.90    0.90
  -4   0   1    1.70    1.40
  -4   0   1    0.20    0.80
  -4   0   1    0.70    0.80
   4   0  -1    0.70    1.10
   4   0  -1    0.70    0.60
   4   0  -1    0.80    1.20
   4   0  -1   -0.60    0.60
  -4   0   1    1.10    0.90
   4   0  -1    3.30    1.90
   4   0  -1    0.90    0.70
   4   0  -1    0.20    0.80
  -4   0   1   -0.90    1.50
  -4   0   1    1.20    0.70
  -4   0   1    1.30    1.10
  -4   0   1    1.30    0.70
   4   0  -1    0.90    0.70
  -4   0   1    1.20    0.80
   4   0  -1    1.40    0.60
   4   0  -1    1.60    1.70
  -3   0   1    0.60    0.60
   3   0  -1    0.30    0.50
   3   0  -1   -0.90    0.50
  -3   0   1    0.40    0.50
  -3   0   1    0.20    0.70
   3   0  -1   -0.10    0.50
  -3   0   1    0.60    0.70
  -3   0   1    0.00    0.70
  -3   0   1    0.50    1.20
   3   0  -1    0.80    0.70
  -3   0   1    0.00    0.90
  -3   0   1   -0.40    0.40
   3   0  -1    0.50    1.20
  -3   0   1    0.60    0.50
   3   0  -1    0.50    1.20
  -3   0   1    0.70    0.70
   3   0  -1    0.40    0.60
  -3   0   1   -0.20    0.60
   3   0  -1    0.30    0.80
   3   0  -1   -0.40    0.30
   3   0  -1    1.70    1.00
   3   0  -1    0.10    0.70
   3   0  -1    0.70    0.80
   3   0  -1    1.10    0.80
   3   0  -1    0.00    0.80
  -3   0   1   -0.60    1.00
   3   0  -1    0.20    0.50
  -3   0   1   -0.50    0.50
  -3   0   1    0.00    0.60
  -3   0   1    0.00    0.80
  -3   0   1    0.10    1.20
   3   0  -1    1.00    1.10
  -3   0   1    1.60    1.10
  -3   0   1   -0.60    0.60
   3   0  -1    1.20    0.80
   3   0  -1   -0.10    0.50
  -2   0   1    0.50    1.10
   2   0  -1    0.00    0.70
  -2   0   1    0.80    0.90
   2   0  -1    0.40    0.60
   2   0  -1   -0.30    0.60
  -2   0   1    0.40    0.50
   2   0  -1    1.10    0.70
  -2   0   1    0.60    0.60
   2   0  -1    0.50    0.90
  -2   0   1    0.70    0.70
   2   0  -1    0.20    0.40
   2   0  -1    1.40    1.00
  -2   0   1    0.70    0.60
   2   0  -1   -0.10    0.40
  -2   0   1    3.00    1.10
  -2   0   1    2.40    0.60
   2   0  -1   -0.10    0.50
  -2   0   1   -0.60    0.50
  -2   0   1    2.50    0.80
   2   0  -1    1.10    0.60
   2   0  -1    1.40    0.60
  -2   0   1    0.40    0.30
  -2   0   1    0.30    1.00
  -2   0   1    0.40    0.30
  -2   0   1    0.90    0.70
   2   0  -1    0.80    0.80
   2   0  -1   -0.30    0.70
  -2   0   1    0.10    0.40
   2   0  -1   -0.60    0.90
   2   0  -1    0.40    0.40
  -2   0   1    0.30    0.40
  -2   0   1    1.00    0.80
   2   0  -1    0.00    0.40
  -2   0   1    0.10    0.40
   2   0  -1    1.60    0.70
   2   0  -1   -1.30    0.90
  -1   0   1   -0.10    0.10
   1   0  -1    0.30    0.50
  -1   0   1    0.60    0.30
   1   0  -1    0.50    0.20
  -1   0   1    0.00    0.20
   1   0  -1    0.70    0.30
   1   0  -1    1.00    0.60
   1   0  -1    0.80    0.30
   1   0  -1    0.40    0.30
  -1   0   1    0.20    0.20
  -1   0   1    0.40    0.30
  -1   0   1    0.60    0.50
   1   0  -1    0.80    0.20
  -1   0   1    0.30    0.30
   1   0  -1    1.10    0.70
  -1   0   1    0.90    0.30
   1   0  -1    1.60    0.60
   1   0  -1    0.50    0.40
  -1   0   1   -0.10    0.40
  -1   0   1    0.10    0.20
   1   0  -1    1.00    0.40
  -1   0   1    0.30    0.40
  -1   0   1    1.00    0.40
   1   0  -1    1.90    0.60
  -1   0   1    1.10    0.30
   0   0  -1    0.40    0.30
   0   0   1    0.30    0.10
   0   0   1    0.30    0.30
   0   0   1    0.00    0.10
   0   0  -1    1.90    0.60
   0   0   1    0.10    0.30
   0   0   1    0.00    0.10
   0   0  -1    1.00    0.30
   0   0   1    0.20    0.10
   0   0   1    0.00    0.20
   0   0   1    0.00    0.30
   0   0   1   -0.10    0.10
   0   0   1    0.30    0.40
   0   0   1   -0.10    0.10
   0   0   1    0.20    0.20
  -1   0  -1   -0.10    0.80
  -1   0  -1   -0.60    0.60
   1   0   1    0.10    0.40
   1   0   1    0.80    0.60
   1   0   1    0.60    0.60
   1   0   1   -0.10    0.50
   1   0   1    0.20    0.40
  -1   0  -1    0.80    0.50
   1   0   1   -0.30    0.60
   1   0   1    0.60    0.40
  -1   0  -1    0.10    0.50
   1   0   1    0.30    0.20
   1   0   1    0.20    0.30
   1   0   1    0.40    0.70
  -1   0  -1    0.40    0.30
  -1   0  -1   -0.30    0.40
   1   0   1    0.60    0.50
  -1   0  -1    1.40    0.60
  -1   0  -1    0.20    0.50
   1   0   1   -0.40    0.40
  -1   0  -1    1.20    0.80
  -1   0  -1    3.90    0.90
   1   0   1    0.80    0.60
  -1   0  -1   -0.40    0.60
   1   0   1    0.50    0.30
   1   0   1    1.30    0.70
   1   0   1   -0.50    0.40
   1   0   1    0.40    0.40
  -1   0  -1    0.10    0.50
  -1   0  -1    1.20    1.00
   1   0   1   -0.40    0.70
  -2   0  -1    0.80    0.90
  -2   0  -1    0.50    0.50
  -2   0  -1    1.30    0.70
  -2   0  -1    1.30    0.60
   2   0   1   -0.20    0.60
  -2   0  -1    0.70    0.50
   2   0   1    0.70    0.60
   2   0   1   -0.20    0.70
   2   0   1    0.80    0.50
   2   0   1    0.70    0.60
   2   0   1    0.40    0.60
   2   0   1    0.70    1.00
  -2   0  -1    0.50    0.60
  -2   0  -1    1.10    0.90
  -2   0  -1    1.70    0.80
   2   0   1    1.50    0.80
   2   0   1    1.50    1.10
   2   0   1    0.90    0.70
   2   0   1    0.90    0.40
   2   0   1    0.30    0.40
   2   0   1    0.90    0.90
   2   0   1    0.40    0.60
   2   0   1    0.00    0.80
   2   0   1    0.70    0.70
  -2   0  -1    1.40    1.30
  -2   0  -1   -1.00    0.90
  -2   0  -1   -0.20    0.60
   2   0   1    1.00    0.40
  -2   0  -1    2.50    1.10
  -2   0  -1    0.70    0.60
  -2   0  -1   -0.50    0.90
  -2   0  -1    0.70    0.90
   2   0   1    1.30    1.00
   2   0   1    0.10    0.60
   2   0   1    0.90    0.60
   2   0   1    0.20    0.50
  -2   0  -1    0.10    0.80
  -2   0  -1    0.80    0.80
  -2   0  -1    1.90    0.90
   3   0   1    0.40    1.20
   3   0   1    0.70    1.20
   3   0   1    0.40    0.80
   3   0   1   -0.30    0.50
   3   0   1   -0.30    0.50
  -3   0  -1    0.60    0.60
  -3   0  -1    0.30    0.80
   3   0   1    1.20    0.70
   3   0   1    1.00    0.50
   3   0   1    1.40    0.70
  -3   0  -1    0.30    1.00
  -3   0  -1    1.20    0.90
   3   0   1    0.80    1.10
  -3   0  -1   -0.30    0.50
  -3   0  -1    1.20    0.80
   3   0   1    0.30    0.70
   3   0   1    0.20    0.50
  -3   0  -1    0.40    1.10
  -3   0  -1    0.70    1.30
   3   0   1   -1.10    0.50
  -3   0  -1   -0.90    0.60
   3   0   1    1.60    1.10
   3   0   1    1.50    0.90
  -3   0  -1   -0.20    0.80
   3   0   1    1.60    1.50
   3   0   1    0.00    0.80
   3   0   1   -0.90    0.70
   3   0   1    1.50    1.60
   3   0   1    0.40    0.70
   3   0   1    0.50    0.90
  -3   0  -1    1.00    1.70
   3   0   1    0.20    0.50
  -3   0  -1    0.50    0.60
  -3   0  -1    0.40    1.00
  -3   0  -1    0.30    1.10
  -3   0  -1    0.70    0.60
  -4   0  -1    1.60    0.90
  -4   0  -1    1.30    0.60
   4   0   1    0.80    0.60
   4   0   1    1.20    0.80
  -4   0  -1    1.50    1.50
   4   0   1    0.90    0.70
  -4   0  -1    0.10    0.60
  -4   0  -1    0.40    0.90
   4   0   1    0.50    0.70
  -4   0  -1    2.10    0.90
  -4   0  -1    2.90    1.30
   4   0   1    1.80    1.60
   4   0   1    0.10    1.00
  -4   0  -1   -0.40    1.40
   4   0   1    0.70    1.00
   4   0   1    2.80    1.00
   4   0   1   -0.30    0.80
  -4   0  -1   -0.30    1.00
   4   0   1    0.40    0.90
  -4   0  -1    1.40    2.00
   4   0   1    3.90    2.00
   4   0   1    0.80    0.90
   4   0   1   -0.20    0.60
   4   0   1    2.00    1.50
  -4   0  -1    1.10    1.30
  -4   0  -1    0.70    1.70
   4   0   1   -0.40    1.40
   4   0   1    0.20    1.00
  -4   0  -1    0.50    0.60
   4   0   1    0.40    2.20
   4   0   1    0.10    1.40
   4   0   1    1.00    1.30
   4   0   1    1.50    1.50
  -4   0  -1    0.80    1.10
  -4   0  -1    3.00    1.20
   4   0   1    1.80    0.80
   5   0   1    1.00    1.00
  -5   0  -1    0.80    0.80
   5   0   1    0.00    1.50
  -5   0  -1    1.90    1.40
  -5   0  -1    0.10    1.10
   5   0   1    1.10    1.10
   5   0   1    2.10    1.40
   5   0   1    2.20    1.00
  -5   0  -1    0.70    0.80
   5   0   1    0.10    1.70
   5   0   1    1.10    0.80
  -5   0  -1   -0.50    2.10
  -5   0  -1    0.20    1.10
  -5   0  -1    0.40    1.40
   5   0   1    1.70    1.60
   5   0   1    4.60    2.70
   5   0   1    0.50    1.10
   5   0   1    2.90    1.20
  -5   0  -1    2.80    2.50
   5   0   1    0.50    1.10
   5   0   1    1.20    1.40
   5   0   1    2.30    2.90
  -5   0  -1    0.30    1.00
   5   0   1    0.50    1.10
  -5   0  -1    3.10    1.20
  -5   0  -1   -0.20    1.10
   5   0   1    1.60    1.40
  -5   0  -1    0.60    0.80
   5   0   1   -1.90    2.00
   5   0   1    2.90    1.20
  -5   0  -1    1.30    1.80
   5   0   1    0.80    2.10
  -5   0  -1   -1.00    1.40
   5   0   1    3.70    2.20
  -5   0  -1    1.40    1.80
   5   0   1   -0.20    1.70
  -6   0  -1    0.60    3.00
  -6   0  -1    0.30    1.00
   6   0   1   -0.20    1.00
   6   0   1    1.20    0.90
   6   0   1   -0.10    1.90
   6   0   1    1.20    1.70
  -6   0  -1   -1.50    1.80
   6   0   1    1.30    1.20
  -6   0  -1   -0.50    0.70
  -6   0  -1   -0.20    1.00
   6   0   1    1.00    1.40
  -6   0  -1    0.50    0.70
  -6   0  -1   -0.20    2.10
   6   0   1   -0.50    1.10
   6   0   1   -1.60    2.50
   6   0   1   -0.10    0.80
   6   0   1   -0.30    1.90
   6   0   1    1.30    1.10
   6   0   1   -0.60    0.70
   6   0   1   -0.50    0.90
  -6   0  -1    1.80    1.60
  -6   0  -1   -1.80    1.60
   6   0   1    1.90    2.40
  -6   0  -1    1.10    0.80
  -6   0  -1   -1.80    1.70
   6   0   1    1.30    1.00
   6   0   1   -1.40    1.80
  -6   0  -1    0.30    1.20
   6   0   1    0.30    0.80
   6   0   1   -0.60    1.10
   6   0   1   -0.10    1.50
   6   0   1    1.10    2.90
   6   0   1    0.20    2.10
  -6   0  -1    0.30    1.60
  -6   0  -1   -1.00    1.10
  -6   0  -1    0.60    1.20
  -7   0  -1   -0.10    1.60
   7   0   1   -2.60    2.90
   7   0   1    0.40    2.70
   7   0   1   -1.90    2.90
  -7   0  -1    0.10    2.30
   7   0   1    1.60    1.80
  -7   0  -1   -0.10    1.40
   7   0   1    2.50    4.00
  -7   0  -1    0.60    2.00
   7   0   1    0.30    1.40
   7   0   1   -0.20    1.30
   7   0   1    3.60    1.40
  -7   0  -1   -0.10    1.90
   7   0   1   -1.30    1.10
   7   0   1   -0.80    2.80
   7   0   1   -1.40    3.20
  -7   0  -1   -0.30    3.40
  -7   0  -1    4.30    2.90
   7   0   1   -2.40    1.80
  -7   0  -1    0.00    0.90
   7   0   1    0.40    1.20
  -7   0  -1    2.00    1.50
   7   0   1    0.50    2.00
  -7   0  -1   -1.10    3.40
   7   0   1    0.00    1.70
  -7   0  -1   -0.20    1.10
   7   0   1    0.50    2.00
  -7   0  -1    1.80    1.20
   7   0   1    3.50    2.80
  -7   0  -1   -0.30    1.50
   7   0   1    0.60    2.10
  -7   0  -1   -1.20    1.40
   7   0   1   -1.20    1.20
   7   0   1    0.50    4.60
   7   0   1    0.70    1.30
  -7   0  -1    2.60    2.80
  -8   0  -1   -0.10    1.60
  -8   0  -1   -1.20    1.40
  -8   0  -1    1.10    1.10
  -8   0  -1    0.60    1.40
   8   0   1    2.20    2.40
   8   0   1    7.20    4.50
   8   0   1   -3.80    4.10
  -8   0  -1    0.80    2.10
   8   0   1    2.30    1.80
   8   0   1    4.30    4.40
  -8   0  -1   -0.50    1.90
  -8   0  -1    1.80    2.60
   8   0   1    0.90    4.20
   8   0   1    1.60    2.50
  -8   0  -1    1.80    3.50
   8   0   1   -0.90    1.50
  -8   0  -1    2.60    4.40
  -8   0  -1   -0.70    2.60
   8   0   1    2.20    2.30
   8   0   1    0.80    1.70
  -8   0  -1   -0.90    2.00
   8   0   1    0.20    1.50
  -8   0  -1   -0.50    1.40
   8   0   1    2.90    2.90
  -8   0  -1    2.80    3.70
   8   0   1   -1.40    2.40
  -8   0  -1    0.90    1.50
   8   0   1   -1.10    1.40
   8   0   1    2.60    1.10
  -8   0  -1    5.30    4.00
  -9   0  -1   -1.80    1.70
  -9   0  -1   -1.40    2.50
  -9   0  -1    3.20    4.20
  -9   0  -1   -3.10    1.80
  -9   0  -1   -2.10    3.00
  -9   0  -1    2.70    4.90
  -9   0  -1    2.00    2.70
  -9   0  -1    2.50    2.00
   9   0   1    1.30    1.40
   9   0   1    5.60    4.10
   9   0   1   -1.20    2.00
  -9   0  -1    4.30    1.70
  -9   0  -1    0.10    1.80
  -9   0  -1    1.50    4.10
  -9   0  -1    9.30    5.50
 -10   0  -1   -3.00    2.40
 -10   0  -1    2.10    4.70
 -11   0  -1    1.60    2.00
 -11   0  -1    2.30    3.10
 -11   0  -1    6.30    5.90
 -12  -1   1  336.57   20.50
 -12  -1   1  371.96   27.80
 -12  -1   1  333.47   16.70
 -11  -1   1   78.59   13.20
 -11  -1   1   86.19   10.90
 -11  -1   1   72.79   12.10
 -11  -1   1   74.79    9.10
 -11  -1   1   83.69    7.00
 -11  -1   1   77.19    6.50
 -11   1   1   76.39    9.30
 -11   1   1   74.09    9.60
 -11   1   1   77.19    6.40
 -11   1   1   69.79    6.50
 -11   1   1   88.59   13.90
 -11   1   1   91.79   13.70
 -10  -1   1   -0.70    2.10
  10  -1  -1   -1.10    5.70
 -10  -1   1   -0.40    1.70
  10  -1  -1    4.00    2.60
 -10  -1   1   -1.70    3.40
  10  -1  -1    1.50    3.50
 -10  -1   1    1.50    4.40
 -10  -1   1   -9.10    5.40
 -10  -1   1    4.30    3.00
 -10  -1   1    3.10    1.80
 -10  -1   1   -1.10    3.60
 -10  -1   1   -3.10    2.00
 -10   1   1    4.40    5.00
 -10   1   1    0.70    1.60
 -10   1   1    2.20    2.90
  10   1  -1   -0.90    1.50
  10   1  -1   -4.10    3.40
  10   1  -1   -4.90    4.00
 -10   1   1    1.00    1.60
 -10   1   1    1.30    2.50
 -10   1   1    5.00    4.20
 -10   1   1   -3.40    2.00
 -10   1   1    5.40    4.70
  10   1  -1    1.20    2.50
  10   1  -1    1.20    2.30
 -10   1   1   -0.10    1.90
  10   1  -1    0.80    6.80
   9  -1  -1    6.80    3.00
  -9  -1   1    9.00    2.80
   9  -1  -1    1.60    3.50
  -9  -1   1    3.70    2.90
   9  -1  -1    6.70    2.70
  -9  -1   1    2.10    3.90
   9  -1  -1    3.30    3.70
   9  -1  -1   11.90    4.20
   9  -1  -1    6.20    2.10
  -9  -1   1    2.60    3.80
   9  -1  -1    3.70    6.50
  -9  -1   1    6.90    3.50
   9  -1  -1    5.50    2.90
  -9  -1   1    2.40    1.80
   9  -1  -1    6.70    2.20
   9  -1  -1    7.40    2.70
  -9  -1   1    6.60    2.30
   9  -1  -1    4.80    5.10
  -9  -1   1    4.80    2.50
  -9  -1   1    4.40    4.70
   9  -1  -1    6.30    2.60
   9  -1  -1    5.70    2.00
   9  -1  -1    5.40    5.00
   9  -1  -1   11.60    5.70
  -9   1   1    5.20    3.60
  -9   1   1    3.60    2.20
   9   1  -1    3.80    5.90
  -9   1   1   11.10    6.40
   9   1  -1    2.70    2.80
   9   1  -1    9.00    3.50
  -9   1   1    3.40    2.50
   9   1  -1    1.30    1.90
  -9   1   1   -2.10    3.50
   9   1  -1    5.00    2.20
   9   1  -1    3.60    4.50
   9   1  -1    1.40    4.80
   9   1  -1    9.40    4.40
   9   1  -1    7.70    2.30
  -9   1   1    9.60    4.40
  -9   1   1    3.60    4.50
  -9   1   1    5.20    1.90
  -9   1   1    8.00    3.20
   9   1  -1    5.50    2.80
   9   1  -1    6.10    2.20
  -9   1   1    3.90    2.60
  -9   1   1    8.60    4.90
   9   1  -1   -0.10    3.10
  -9   1   1    4.60    2.10
  -8  -1   1  870.61   20.30
  -8  -1   1  811.92   29.30
   8  -1  -1  868.01   20.90
  -8  -1   1  771.52   25.20
  -8  -1   1  791.32   24.50
   8  -1  -1  849.02   21.00
   8  -1  -1  864.81   30.40
   8  -1  -1  799.32   24.50
   8  -1  -1  821.42   24.60
   8  -1  -1  834.92   21.70
  -8  -1   1  852.31   23.30
   8  -1  -1  824.22   19.80
  -8  -1   1  861.51   19.30
   8  -1  -1  824.22   23.10
  -8  -1   1  853.51   21.20
  -8  -1   1  834.72   24.00
  -8  -1   1  866.51   22.90
  -8  -1   1  840.22   26.60
  -8  -1   1  855.31   26.20
  -8  -1   1  826.42   32.10
   8  -1  -1  828.22   30.60
   8  -1  -1  811.72   20.20
   8  -1  -1  791.22   27.70
   8  -1  -1  864.71   24.90
  -8  -1   1  844.92   30.70
   8  -1  -1  879.71   31.20
  -8  -1   1  813.92   18.60
   8  -1  -1  815.82   21.10
  -8  -1   1  829.52   21.90
   8  -1  -1  814.12   20.90
  -8  -1   1  809.62   28.00
   8  -1  -1  829.52   23.00
  -8  -1   1  872.81   21.10
   8  -1  -1  855.01   24.20
   8  -1  -1  917.41   32.70
   8  -1  -1  846.12   25.50
   8  -1  -1  828.32   28.00
   8  -1  -1  849.91   29.80
  -8  -1   1  847.42   21.70
   8   1  -1  834.32   23.40
   8   1  -1  827.52   21.10
  -8   1   1  817.52   22.50
  -8   1   1  836.92   29.70
   8   1  -1  797.62   33.00
  -8   1   1  847.82   24.20
   8   1  -1  830.22   19.30
  -8   1   1  814.32   32.10
   8   1  -1  834.22   23.00
   8   1  -1  853.81   20.10
   8   1  -1  809.92   26.60
   8   1  -1  904.61   29.00
   8   1  -1  801.12   26.50
   8   1  -1  847.02   20.60
  -8   1   1  802.12   20.10
  -8   1   1  848.52   24.10
   8   1  -1  873.11   28.60
   8   1  -1  887.61   31.10
  -8   1   1  830.82   26.10
   8   1  -1  847.22   20.30
   8   1  -1  794.32   29.90
  -8   1   1  846.32   21.40
  -8   1   1  819.82   17.80
  -8   1   1  859.81   31.10
   8   1  -1  819.42   29.00
   8   1  -1  784.42   21.80
  -8   1   1  866.11   25.60
   8   1  -1  827.92   23.70
   8   1  -1  867.81   25.60
  -8   1   1  839.02   20.80
   8   1  -1  865.91   24.80
   8   1  -1  878.81   21.40
   8   1  -1  816.02   22.00
  -7  -1   1  261.67   10.60
  -7  -1   1  275.57   10.00
  -7  -1   1  298.27   13.80
  -7  -1   1  274.57   12.30
  -7  -1   1  259.37   15.90
  -7  -1   1  272.37   11.20
   7  -1  -1  283.17    8.70
   7  -1  -1  274.47   16.10
   7  -1  -1  276.07   11.80
  -7  -1   1  263.27   14.60
   7  -1  -1  294.77   10.70
   7  -1  -1  269.27    9.20
  -7  -1   1  279.07    9.80
  -7  -1   1  258.17   10.10
   7  -1  -1  276.57    9.70
  -7  -1   1  271.67    8.80
   7  -1  -1  274.27   15.20
  -7  -1   1  260.47    8.40
  -7  -1   1  289.77   13.10
  -7  -1   1  290.17   15.90
   7  -1  -1  291.67   11.40
   7  -1  -1  277.47   10.40
   7  -1  -1  260.97   13.90
   7  -1  -1  275.17   12.30
  -7  -1   1  284.87    9.40
   7  -1  -1  279.77   11.30
   7  -1  -1  274.97   13.60
  -7  -1   1  264.47   12.70
  -7  -1   1  270.97   14.20
   7  -1  -1  287.67   18.00
   7  -1  -1  264.67    9.30
  -7  -1   1  288.47   10.80
   7  -1  -1  264.57    9.80
   7  -1  -1  277.87   13.00
   7  -1  -1  262.77   15.30
  -7  -1   1  271.67   11.60
   7  -1  -1  272.27   11.20
   7  -1  -1  262.77   14.00
   7  -1  -1  300.07   13.00
  -7   1   1  274.07    8.60
  -7   1   1  261.97   14.60
  -7   1   1  285.07   11.00
   7   1  -1  267.77   12.00
  -7   1   1  291.07   10.30
   7   1  -1  295.77   16.00
   7   1  -1  291.87   11.80
   7   1  -1  292.07   13.80
  -7   1   1  281.37   13.00
  -7   1   1  285.97   10.50
   7   1  -1  271.47    8.80
   7   1  -1  265.67   14.00
   7   1  -1  286.17   10.80
   7   1  -1  261.27   12.10
   7   1  -1  249.78   13.50
   7   1  -1  259.67    9.90
   7   1  -1  286.07   15.90
  -7   1   1  280.57   11.80
   7   1  -1  265.57    9.30
  -7   1   1  283.87   16.70
   7   1  -1  246.58   15.30
   7   1  -1  272.17   10.00
   7   1  -1  256.47   14.40
  -7   1   1  289.07   12.70
   7   1  -1  278.47   10.00
  -7   1   1  267.17    9.40
  -7   1   1  273.87   15.70
  -7   1   1  281.67    8.00
  -7   1   1  269.47   11.80
   7   1  -1  297.57    9.90
  -7   1   1  290.17   13.30
   7   1  -1  281.37    9.40
   7   1  -1  275.37   11.10
   7   1  -1  286.47   11.60
  -7   1   1  274.77    9.70
   7   1  -1  279.67   12.20
   6  -1  -1 2453.35   56.79
  -6  -1   1 2496.35   46.00
  -6  -1   1 2425.86   49.99
  -6  -1   1 2485.65   45.80
   6  -1  -1 2526.15   50.09
   6  -1  -1 2507.25   42.70
   6  -1  -1 2411.26   49.90
   6  -1  -1 2464.65   48.20
  -6  -1   1 2419.16   47.80
   6  -1  -1 2500.55   45.70
   6  -1  -1 2476.05   44.70
   6  -1  -1 2580.74   57.19
   6  -1  -1 2472.85   45.50
   6  -1  -1 2486.55   44.30
   6  -1  -1 2467.05   44.80
  -6  -1   1 2474.35   50.79
  -6  -1   1 2536.25   46.20
   6  -1  -1 2548.34   49.90
  -6  -1   1 2449.05   54.09
   6  -1  -1 2523.25   49.30
   6  -1  -1 2467.35   55.29
  -6  -1   1 2418.96   44.50
  -6  -1   1 2498.05   47.30
   6  -1  -1 2507.35   52.79
   6  -1  -1 2414.56   47.90
   6  -1  -1 2542.75   47.30
   6  -1  -1 2468.95   45.10
  -6  -1   1 2453.85   52.89
   6  -1  -1 2405.16   53.89
  -6  -1   1 2498.65   42.90
   6  -1  -1 2463.35   46.00
   6  -1  -1 2479.55   54.69
  -6  -1   1 2514.55   43.20
  -6  -1   1 2524.75   56.59
  -6  -1   1 2432.36   43.90
  -6  -1   1 2520.35   49.60
   6   1  -1 2525.35   43.80
  -6   1   1 2455.85   47.90
  -6   1   1 2419.26   41.70
  -6   1   1 2580.44   45.90
  -6   1   1 2513.05   44.60
  -6   1   1 2558.54   53.79
   6   1  -1 2468.75   43.20
   6   1  -1 2543.55   54.89
   6   1  -1 2447.76   47.70
  -6   1   1 2445.36   48.00
   6   1  -1 2467.75   44.40
  -6   1   1 2465.55   56.49
   6   1  -1 2436.56   44.90
   6   1  -1 2444.56   45.90
   6   1  -1 2526.65   44.30
   6   1  -1 2482.25   55.09
  -6   1   1 2493.45   53.99
  -6   1   1 2472.85   47.90
   6   1  -1 2556.14   47.30
   6   1  -1 2470.35   52.39
   6   1  -1 2450.15   50.79
  -6   1   1 2516.45   43.00
   6   1  -1 2504.95   44.80
   6   1  -1 2458.25   48.40
  -6   1   1 2481.65   49.70
   6   1  -1 2496.75   48.40
  -6   1   1 2485.25   46.20
  -6   1   1 2545.85   61.69
  -6   1   1 2522.85   50.49
   6   1  -1 2545.35   54.19
   6   1  -1 2511.75   55.89
  -6   1   1 2450.05   53.99
   6   1  -1 2536.55   52.89
  -6   1   1 2444.46   44.50
   6   1  -1 2514.45   49.50
  -6   1   1 2471.65   44.20
   6   1  -1 2460.05   45.10
   6   1  -1 2530.05   47.40
  -6   1   1 2527.95   48.00
   5  -1  -1  983.40   28.20
   5  -1  -1  961.20   23.30
   5  -1  -1  954.60   23.00
  -5  -1   1  968.50   19.50
   5  -1  -1  969.30   19.60
   5  -1  -1  975.20   26.70
  -5  -1   1  964.40   22.80
   5  -1  -1  948.81   18.20
  -5  -1   1  997.50   24.30
   5  -1  -1  906.91   26.00
   5  -1  -1  959.10   20.20
  -5  -1   1  953.50   20.00
  -5  -1   1  960.40   27.20
  -5  -1   1  971.30   20.80
   5  -1  -1  944.31   22.20
   5  -1  -1  956.70   23.10
   5  -1  -1  928.81   24.80
   5  -1  -1 1006.50   20.90
   5  -1  -1  957.50   22.40
  -5  -1   1  962.00   21.80
   5  -1  -1  953.60   20.20
  -5  -1   1 1005.20   27.80
  -5  -1   1  938.31   20.40
   5  -1  -1  965.60   21.50
   5  -1  -1  956.10   25.20
  -5  -1   1  956.90   26.60
  -5  -1   1  978.20   20.30
  -5  -1   1  957.50   22.40
   5  -1  -1  936.61   19.80
   5  -1  -1  946.61   19.10
  -5  -1   1  970.90   23.20
   5  -1  -1  956.90   21.30
  -5  -1   1  961.00   18.70
   5  -1  -1  934.01   19.80
  -5  -1   1  970.20   25.80
   5  -1  -1  924.31   26.90
   5   1  -1  971.70   22.50
  -5   1   1  966.70   18.50
  -5   1   1  935.71   20.20
  -5   1   1  956.50   22.20
   5   1  -1  982.10   24.50
  -5   1   1  937.91   22.20
   5   1  -1  937.31   25.00
   5   1  -1  936.81   20.50
   5   1  -1  987.20   27.10
  -5   1   1  926.11   19.70
   5   1  -1  897.91   19.20
   5   1  -1  924.71   18.50
   5   1  -1  997.20   21.80
  -5   1   1  954.40   19.80
   5   1  -1  948.91   25.00
  -5   1   1  976.50   20.80
  -5   1   1  941.11   17.60
  -5   1   1  934.41   23.50
  -5   1   1  955.60   26.60
  -5   1   1  989.40   23.50
  -5   1   1  916.11   27.00
  -5   1   1  932.61   22.90
   5   1  -1  963.50   23.10
  -5   1   1  961.90   22.00
   5   1  -1  910.61   21.10
   5   1  -1  954.90   20.20
   5   1  -1  973.00   27.50
  -5   1   1  970.20   20.50
  -5   1   1  934.41   19.40
   5   1  -1  944.11   21.20
  -5   1   1  926.31   26.10
   5   1  -1  948.21   19.90
   5   1  -1  931.71   23.70
   5   1  -1  949.21   29.10
   5   1  -1  979.20   19.20
  -5   1   1  931.41   27.30
  -4  -1   1   11.30    2.50
   4  -1  -1   12.60    2.30
   4  -1  -1    8.40    2.30
  -4  -1   1   13.40    3.50
  -4  -1   1   12.20    1.80
  -4  -1   1   15.40    2.50
   4  -1  -1   12.40    2.30
   4  -1  -1   11.20    1.80
   4  -1  -1   13.30    2.00
   4  -1  -1   15.00    3.20
   4  -1  -1   10.40    1.70
   4  -1  -1   11.60    1.70
   4  -1  -1   11.50    2.30
  -4  -1   1    9.20    1.40
   4  -1  -1    9.10    1.50
  -4  -1   1   13.30    1.90
  -4  -1   1    8.70    1.70
  -4  -1   1   13.50    3.10
   4  -1  -1   14.60    2.50
   4  -1  -1    9.20    1.50
   4  -1  -1   18.70    3.30
  -4  -1   1    7.70    1.90
   4  -1  -1   10.70    1.70
  -4  -1   1   15.70    2.60
   4  -1  -1   11.70    1.40
  -4  -1   1   10.60    1.90
   4  -1  -1   10.80    2.20
  -4  -1   1    8.80    1.60
  -4  -1   1   11.10    2.90
  -4  -1   1   14.90    3.30
   4  -1  -1   10.40    1.90
  -4  -1   1   12.00    2.50
   4  -1  -1   14.30    3.30
   4  -1  -1   12.90    2.10
   4  -1  -1   12.50    3.00
  -4  -1   1   14.00    2.00
  -4  -1   1   12.90    1.50
  -4  -1   1    9.50    2.10
   4  -1  -1    9.30    2.70
   4   1  -1   12.10    2.40
  -4   1   1   11.20    2.10
   4   1  -1    6.60    1.40
   4   1  -1   11.60    1.80
  -4   1   1   14.60    2.40
  -4   1   1   13.90    2.60
   4   1  -1   14.10    2.00
   4   1  -1   14.00    3.30
  -4   1   1   10.70    1.60
  -4   1   1    6.70    2.30
  -4   1   1    8.90    2.70
   4   1  -1    9.30    1.40
   4   1  -1   11.80    2.70
   4   1  -1   12.40    2.40
  -4   1   1   14.10    2.60
  -4   1   1   13.20    2.00
   4   1  -1    9.50    1.50
   4   1  -1   10.80    2.00
   4   1  -1   11.00    1.50
  -4   1   1    8.60    2.70
  -4   1   1   12.80    1.80
   4   1  -1    8.50    1.90
   4   1  -1   11.80    3.00
  -4   1   1   10.70    1.70
  -4   1   1    8.30    1.50
  -4   1   1   11.30    2.80
  -4   1   1   10.80    1.30
  -4   1   1    8.80    1.90
   4   1  -1    8.70    2.70
   4   1  -1   13.30    1.90
   4   1  -1    7.50    1.50
  -4   1   1   11.70    1.80
   4   1  -1   13.10    2.30
  -4   1   1   11.50    2.30
  -4   1   1    9.70    1.40
   4   1  -1    5.30    1.70
   3  -1  -1 1245.68   23.90
   3  -1  -1 1295.07   28.10
   3  -1  -1 1274.67   25.10
   3  -1  -1 1266.97   21.00
  -3  -1   1 1261.17   21.30
   3  -1  -1 1268.07   25.20
  -3  -1   1 1296.57   22.50
  -3  -1   1 1272.67   24.30
   3  -1  -1 1256.67   22.80
   3  -1  -1 1267.57   28.30
  -3  -1   1 1286.87   27.30
  -3  -1   1 1221.98   23.30
  -3  -1   1 1274.67   22.50
  -3  -1   1 1285.97   27.50
   3  -1  -1 1276.87   22.10
   3  -1  -1 1261.07   26.00
  -3  -1   1 1277.97   23.00
   3  -1  -1 1236.78   22.80
  -3  -1   1 1227.98   24.90
   3  -1  -1 1254.97   22.40
  -3  -1   1 1278.47   24.70
  -3  -1   1 1233.48   25.70
   3  -1  -1 1243.18   21.60
   3  -1  -1 1258.57   28.80
   3  -1  -1 1256.97   23.40
  -3  -1   1 1250.87   24.10
  -3  -1   1 1228.48   21.70
  -3  -1   1 1241.58   23.80
   3  -1  -1 1246.58   22.90
   3  -1  -1 1235.88   24.50
  -3  -1   1 1205.48   22.30
   3  -1  -1 1243.98   23.20
  -3  -1   1 1213.48   26.60
  -3  -1   1 1255.37   22.50
  -3  -1   1 1300.17   28.50
   3  -1  -1 1247.68   24.00
   3  -1  -1 1235.38   26.90
   3  -1  -1 1263.47   22.20
   3  -1  -1 1265.47   25.40
   3   1  -1 1251.67   21.20
   3   1  -1 1237.88   25.00
   3   1  -1 1275.67   23.70
   3   1  -1 1286.07   28.60
  -3   1   1 1207.58   23.50
   3   1  -1 1225.78   22.00
   3   1  -1 1274.47   22.30
   3   1  -1 1246.98   24.40
  -3   1   1 1241.28   22.60
  -3   1   1 1261.07   23.00
  -3   1   1 1248.58   21.20
  -3   1   1 1248.88   23.90
   3   1  -1 1238.28   24.10
  -3   1   1 1266.87   24.50
  -3   1   1 1279.07   27.00
  -3   1   1 1243.08   28.40
   3   1  -1 1272.47   26.10
  -3   1   1 1261.07   24.60
   3   1  -1 1284.17   27.40
  -3   1   1 1260.07   22.30
  -3   1   1 1258.27   22.80
   3   1  -1 1269.87   27.60
  -3   1   1 1264.67   22.40
   3   1  -1 1267.37   22.70
  -3   1   1 1299.67   28.10
  -3   1   1 1262.47   20.90
   3   1  -1 1265.87   23.00
  -3   1   1 1243.88   21.90
  -3   1   1 1255.67   25.20
   3   1  -1 1297.17   26.40
   3   1  -1 1284.87   22.10
  -3   1   1 1236.88   24.10
   3   1  -1 1240.18   22.40
   3   1  -1 1226.38   23.30
   3   1  -1 1281.57   24.40
   2  -1  -1   23.00    1.10
  -2  -1   1   26.20    1.40
  -2  -1   1   26.10    3.00
   2  -1  -1   18.80    2.80
  -2  -1   1   24.00    1.70
   2  -1  -1   20.10    1.40
  -2  -1   1   24.70    1.00
   2  -1  -1   22.20    2.10
   2  -1  -1   30.10    3.00
   2  -1  -1   24.60    2.20
   2  -1  -1   26.00    2.00
  -2  -1   1   24.50    2.20
  -2  -1   1   22.70    1.60
   2  -1  -1   20.00    2.40
   2  -1  -1   21.10    1.40
  -2  -1   1   21.80    1.40
  -2  -1   1   23.70    2.00
  -2  -1   1   23.70    1.20
  -2  -1   1   22.50    1.80
   2  -1  -1   23.40    1.20
   2  -1  -1   25.10    1.70
   2  -1  -1   26.40    2.20
   2  -1  -1   21.60    1.60
   2  -1  -1   24.40    1.70
  -2  -1   1   27.00    1.60
   2  -1  -1   20.50    1.70
  -2  -1   1   24.80    1.50
   2  -1  -1   23.50    1.40
   2  -1  -1   22.20    1.80
   2  -1  -1   25.10    1.70
   2  -1  -1   23.50    1.30
  -2  -1   1   25.10    2.00
   2  -1  -1   28.00    3.60
  -2  -1   1   22.20    3.20
  -2  -1   1   25.10    2.20
  -2  -1   1   19.40    2.60
   2  -1  -1   22.60    2.30
  -2  -1   1   25.40    1.60
  -2  -1   1   24.90    1.70
  -2  -1   1   26.60    1.80
  -2  -1   1   23.30    2.70
  -2  -1   1   22.60    1.10
  -2   1   1   23.60    1.90
  -2   1   1   24.10    1.20
   2   1  -1   21.40    1.30
   2   1  -1   24.30    1.70
   2   1  -1   21.60    1.80
  -2   1   1   22.20    2.10
   2   1  -1   22.20    3.00
  -2   1   1   21.10    1.70
  -2   1   1   25.60    2.20
   2   1  -1   24.00    1.60
   2   1  -1   22.60    1.40
  -2   1   1   20.60    1.40
   2   1  -1   22.50    2.30
   2   1  -1   29.20    3.40
   2   1  -1   23.60    2.20
   2   1  -1   23.90    1.70
  -2   1   1   19.30    1.60
  -2   1   1   23.90    1.40
  -2   1   1   25.00    1.70
  -2   1   1   28.40    2.60
  -2   1   1   18.10    2.30
   2   1  -1   24.10    1.00
   2   1  -1   25.70    1.70
  -2   1   1   24.80    1.80
   2   1  -1   24.90    1.30
   2   1  -1   25.30    1.70
  -2   1   1   21.10    1.70
   2   1  -1   24.00    2.00
   2   1  -1   21.60    2.10
  -2   1   1   22.30    1.50
  -2   1   1   21.60    3.10
  -2   1   1   24.40    1.40
  -2   1   1   25.70    3.20
   2   1  -1   23.40    2.10
  -2   1   1   25.40    1.20
   2   1  -1   26.80    3.00
   1  -1  -1  246.58    5.40
  -1  -1   1  233.88    7.30
  -1  -1   1  238.08    4.70
  -1  -1   1  239.88    4.10
  -1  -1   1  237.08    5.90
   1  -1  -1  247.48    7.20
   1  -1  -1  243.88    4.90
  -1  -1   1  242.68    6.10
   1  -1  -1  257.37    6.90
   1  -1  -1  251.27    5.70
   1  -1  -1  241.98    4.20
   1  -1  -1  259.97    6.40
  -1  -1   1  241.28    5.40
  -1  -1   1  244.78    7.30
   1  -1  -1  237.08    4.80
  -1  -1   1  240.98    4.70
   1  -1  -1  246.28    5.30
  -1  -1   1  236.48    5.00
  -1  -1   1  244.38    5.20
  -1  -1   1  247.78    4.40
   1  -1  -1  256.77    7.40
  -1  -1   1  244.98    5.80
  -1  -1   1  234.48    6.70
   1  -1  -1  237.88    5.20
   1  -1  -1  240.98    5.90
  -1  -1   1  241.28    6.10
  -1  -1   1  247.78    5.40
  -1  -1   1  238.68    5.10
   1  -1  -1  249.08    6.10
   1  -1  -1  250.97    5.10
  -1  -1   1  248.18    4.80
  -1  -1   1  251.27    6.20
   1  -1  -1  241.58    4.40
   1   1  -1  248.98    6.30
  -1   1   1  247.58    5.30
   1   1  -1  237.28    5.30
  -1   1   1  224.18    7.00
  -1   1   1  254.67    4.40
   1   1  -1  239.08    5.00
  -1   1   1  244.68    4.70
  -1   1   1  251.07    5.50
   1   1  -1  240.08    5.70
  -1   1   1  258.67    5.50
   1   1  -1  240.08    7.30
  -1   1   1  237.48    5.20
   1   1  -1  237.48    5.20
  -1   1   1  256.57    4.90
   1   1  -1  258.17    7.70
   1   1  -1  231.78    6.60
  -1   1   1  254.87    6.30
  -1   1   1  243.18    5.10
   1   1  -1  243.78    4.80
   1   1  -1  239.98    6.10
  -1   1   1  239.38    4.30
  -1   1   1  238.08    5.30
   1   1  -1  241.28    6.10
  -1   1   1  238.88    5.90
  -1   1   1  254.77    6.20
  -1   1   1  237.68    7.00
   1   1  -1  242.58    5.50
  -1   1   1  241.38    6.40
  -1   1   1  248.18    4.90
  -1   1   1  248.58    4.60
   0  -1  -1  342.47    6.40
   0  -1   1  330.17    9.30
   0  -1   1  344.27    8.30
   0  -1   1  336.27    7.10
   0  -1   1  331.37    6.40
   0  -1   1  340.57    8.00
   0  -1   1  333.77    7.00
   0  -1  -1  338.97    8.00
   0  -1  -1  320.07    6.40
   0  -1  -1  336.47    6.90
   0  -1  -1  326.17    8.20
   0  -1  -1  321.37    7.10
   0   1   1  333.07    6.00
   0   1   1  329.97    8.10
   0   1   1  334.87    7.30
   0   1   1  323.67    7.00
   0   1  -1  341.87    7.20
   0   1   1  328.87    6.40
   0   1  -1  343.97    8.20
   0   1  -1  322.77    7.40
   0   1   1  338.27    6.50
   0   1   1  344.77    6.00
   0   1   1  329.27    7.30
   0   1  -1  332.37    6.60
   0   1  -1  332.57    6.10
   0   1  -1  341.37    9.80
   1  -1   1   49.70    1.80
   1  -1   1   53.39    2.30
  -1  -1  -1   48.20    2.50
  -1  -1  -1   49.20    2.30
   1  -1   1   52.89    2.20
   1  -1   1   52.09    1.80
   1  -1   1   48.70    2.30
   1  -1   1   54.29    3.00
  -1  -1  -1   51.49    1.90
  -1  -1  -1   49.20    1.50
   1  -1   1   50.89    2.10
  -1  -1  -1   52.29    2.70
   1  -1   1   49.30    2.60
  -1  -1  -1   51.39    3.40
   1  -1   1   54.59    3.80
   1  -1   1   51.59    3.40
  -1  -1  -1   48.30    2.10
  -1  -1  -1   54.49    3.80
  -1  -1  -1   52.29    3.20
  -1  -1  -1   50.49    2.20
   1  -1   1   48.80    1.70
  -1  -1  -1   48.90    2.30
   1  -1   1   48.30    2.60
   1  -1   1   49.70    2.10
   1  -1   1   48.30    1.60
   1  -1   1   49.70    2.80
   1  -1   1   43.70    2.20
   1  -1   1   47.40    2.10
   1  -1   1   48.90    2.70
   1  -1   1   48.10    2.60
  -1  -1  -1   53.59    3.00
   1  -1   1   51.09    3.70
   1  -1   1   55.99    3.00
  -1   1  -1   48.80    2.50
  -1   1  -1   50.09    1.90
  -1   1  -1   47.80    2.30
  -1   1  -1   49.90    1.70
  -1   1  -1   51.39    2.20
   1   1   1   52.89    2.00
   1   1   1   52.69    2.90
  -1   1  -1   48.70    2.80
   1   1   1   48.00    3.00
   1   1   1   50.39    1.90
   1   1   1   50.19    2.40
   1   1   1   42.60    3.20
   1   1   1   45.50    2.40
  -1   1  -1   49.50    2.60
  -1   1  -1   52.29    2.90
   1   1   1   52.59    2.40
   1   1   1   50.19    2.20
  -1   1  -1   52.69    2.40
  -1   1  -1   47.30    2.20
   1   1   1   52.99    3.20
   1   1   1   51.99    2.40
  -1   1  -1   52.29    2.10
  -1   1  -1   47.60    2.60
  -1   1  -1   52.89    2.90
  -1   1  -1   48.80    3.50
   1   1   1   45.80    2.60
  -1   1  -1   49.30    2.00
  -1   1  -1   49.30    3.60
  -1   1  -1   50.19    3.30
   1   1   1   51.79    1.60
   1   1   1   47.80    2.00
  -1   1  -1   49.30    1.70
   1   1   1   47.40    3.60
  -2  -1  -1   17.10    3.30
   2  -1   1   10.00    1.40
   2  -1   1   10.10    1.70
  -2  -1  -1   16.60    2.50
   2  -1   1   17.70    2.60
   2  -1   1   14.50    2.20
   2  -1   1   16.10    1.50
  -2  -1  -1   11.30    2.10
  -2  -1  -1   14.10    1.10
  -2  -1  -1   14.20    1.80
  -2  -1  -1   19.70    3.00
  -2  -1  -1   13.20    1.10
  -2  -1  -1   14.90    1.60
   2  -1   1   13.10    1.20
  -2  -1  -1   13.80    2.00
   2  -1   1   16.00    2.00
   2  -1   1    7.60    1.40
   2  -1   1   16.20    2.20
   2  -1   1   12.20    2.20
  -2  -1  -1   13.90    1.30
   2  -1   1    9.30    2.00
   2  -1   1    9.50    2.00
  -2  -1  -1   19.30    2.10
  -2  -1  -1   11.80    1.90
  -2  -1  -1   14.20    1.60
   2  -1   1   14.00    3.10
   2  -1   1   15.20    1.50
  -2  -1  -1   13.20    2.70
  -2  -1  -1   15.90    1.50
  -2  -1  -1   11.90    1.80
  -2  -1  -1   13.60    0.90
   2  -1   1   11.50    1.30
  -2  -1  -1   13.20    1.50
   2  -1   1   11.20    1.50
   2  -1   1   15.30    1.90
   2  -1   1   15.20    1.20
   2   1   1   14.50    2.00
  -2   1  -1   10.00    1.40
   2   1   1   12.90    1.90
   2   1   1   14.10    1.50
  -2   1  -1   13.30    2.10
  -2   1  -1   12.70    2.10
   2   1   1   12.30    2.40
   2   1   1   13.50    1.30
   2   1   1   13.40    1.10
  -2   1  -1   13.10    2.30
   2   1   1   13.00    2.60
   2   1   1   13.10    1.60
   2   1   1   13.30    1.30
   2   1   1   13.30    2.10
  -2   1  -1   17.90    2.00
  -2   1  -1   17.70    1.70
  -2   1  -1   15.60    2.90
  -2   1  -1   12.10    1.70
  -2   1  -1   13.90    1.20
  -2   1  -1   11.10    2.00
   2   1   1   14.80    1.10
  -2   1  -1   14.80    2.30
  -2   1  -1   16.70    2.00
   2   1   1   13.00    1.80
   2   1   1   12.10    1.50
  -2   1  -1   13.10    1.20
   2   1   1   14.40    1.00
   2   1   1    9.20    2.30
   2   1   1   16.10    2.70
  -2   1  -1   12.90    1.60
  -2   1  -1   16.60    1.50
   2   1   1   12.30    1.60
  -2   1  -1   15.00    2.80
   2   1   1   13.80    1.10
  -2   1  -1   13.00    2.10
   2   1   1   15.80    2.10
   2   1   1   11.30    1.40
  -2   1  -1   12.00    1.10
   2   1   1   13.40    0.90
   3  -1   1  219.78    5.90
   3  -1   1  216.68    8.10
  -3  -1  -1  225.18    7.60
   3  -1   1  220.08    8.60
  -3  -1  -1  225.18    9.50
   3  -1   1  225.38    8.70
   3  -1   1  219.88    7.00
   3  -1   1  220.88    7.00
  -3  -1  -1  218.08    7.50
  -3  -1  -1  240.38   10.70
   3  -1   1  222.78    6.00
   3  -1   1  222.88    7.10
   3  -1   1  229.98    8.60
   3  -1   1  228.28    9.40
  -3  -1  -1  217.38    8.40
   3  -1   1  243.28    8.00
  -3  -1  -1  226.78    6.20
  -3  -1  -1  221.78    7.70
  -3  -1  -1  227.08    7.20
  -3  -1  -1  215.78    5.70
  -3  -1  -1  231.18    5.40
   3  -1   1  236.18    6.60
   3  -1   1  233.98    9.80
  -3  -1  -1  213.08    6.30
   3  -1   1  228.28   10.40
   3  -1   1  225.78    6.40
   3  -1   1  219.18    7.20
  -3  -1  -1  233.78    6.50
   3  -1   1  225.18   10.70
   3  -1   1  218.38    8.70
  -3  -1  -1  235.78   10.80
  -3  -1  -1  221.68    6.90
   3  -1   1  225.18    7.40
   3  -1   1  230.28    7.20
   3  -1   1  232.68    6.00
  -3  -1  -1  238.48    9.70
  -3  -1  -1  211.98    8.10
  -3  -1  -1  227.38    7.10
  -3  -1  -1  228.88    8.50
   3   1   1  225.58    8.00
  -3   1  -1  238.68    9.40
  -3   1  -1  232.78    8.70
   3   1   1  215.78    7.80
  -3   1  -1  234.58    7.10
   3   1   1  223.98    9.70
  -3   1  -1  244.18   10.90
   3   1   1  232.88    6.70
   3   1   1  222.78    7.60
   3   1   1  222.18    8.50
   3   1   1  227.78    6.50
   3   1   1  224.48    8.00
  -3   1  -1  236.68    9.40
   3   1   1  239.68    5.50
  -3   1  -1  239.28    7.50
   3   1   1  210.28    7.50
  -3   1  -1  247.68    7.30
  -3   1  -1  229.38    6.10
  -3   1  -1  227.58    7.40
   3   1   1  223.58    9.80
  -3   1  -1  233.68    6.30
  -3   1  -1  229.48   11.00
  -3   1  -1  237.88    7.40
  -3   1  -1  235.18    6.00
  -3   1  -1  249.88    8.80
  -3   1  -1  234.68    7.50
   3   1   1  223.58    7.00
   3   1   1  214.78   10.10
   3   1   1  233.28   10.10
   3   1   1  226.88    5.90
   3   1   1  221.58    6.90
   3   1   1  235.88    6.90
  -3   1  -1  222.18    6.30
   3   1   1  234.48    6.30
   3   1   1  235.08    8.50
  -3   1  -1  229.28    8.90
   3   1   1  227.68    6.60
  -3   1  -1  232.48    8.70
   3   1   1  224.68    5.60
  -4  -1  -1  655.63   21.50
   4  -1   1  662.53   20.00
   4  -1   1  657.13   16.40
   4  -1   1  651.93   15.40
   4  -1   1  668.93   21.30
  -4  -1  -1  673.63   18.70
   4  -1   1  658.83   15.90
  -4  -1  -1  650.33   16.50
   4  -1   1  651.33   18.60
  -4  -1  -1  687.23   18.00
   4  -1   1  674.03   15.50
   4  -1   1  659.13   13.90
  -4  -1  -1  672.53   14.70
   4  -1   1  652.83   17.40
  -4  -1  -1  637.94   17.70
   4  -1   1  674.13   17.20
   4  -1   1  669.93   24.70
  -4  -1  -1  631.14   16.40
  -4  -1  -1  656.63   15.70
  -4  -1  -1  685.63   20.30
   4  -1   1  665.33   14.60
  -4  -1  -1  656.53   15.80
   4  -1   1  684.63   13.90
   4  -1   1  682.23   16.90
   4  -1   1  679.23   20.30
   4  -1   1  657.23   13.90
  -4  -1  -1  650.13   19.50
  -4  -1  -1  637.24   21.40
   4  -1   1  690.13   18.60
   4  -1   1  651.03   19.70
  -4  -1  -1  662.03   14.50
   4  -1   1  667.23   15.90
  -4  -1  -1  657.73   13.80
  -4  -1  -1  677.63   15.50
   4  -1   1  668.23   14.70
   4  -1   1  671.83   18.80
  -4   1  -1  675.73   14.10
  -4   1  -1  670.33   14.20
   4   1   1  648.44   15.70
   4   1   1  668.83   17.00
   4   1   1  652.93   17.00
   4   1   1  644.94   18.50
  -4   1  -1  666.73   16.30
  -4   1  -1  662.33   16.10
   4   1   1  656.33   14.70
  -4   1  -1  670.73   14.40
   4   1   1  653.63   13.20
   4   1   1  674.63   14.70
   4   1   1  686.43   20.90
  -4   1  -1  689.13   21.60
   4   1   1  661.73   20.30
  -4   1  -1  667.83   15.40
  -4   1  -1  658.53   19.00
  -4   1  -1  675.13   15.40
   4   1   1  661.93   15.20
   4   1   1  672.13   16.80
   4   1   1  651.93   17.90
   4   1   1  672.63   24.20
  -4   1  -1  651.83   19.40
   4   1   1  661.53   13.60
   4   1   1  687.23   17.40
  -4   1  -1  687.53   19.30
   4   1   1  670.33   20.40
   4   1   1  659.33   17.00
  -4   1  -1  686.93   18.50
   4   1   1  663.83   14.70
   4   1   1  679.83   15.30
   4   1   1  688.93   20.00
  -4   1  -1  674.83   13.70
  -4   1  -1  667.33   17.70
   4   1   1  654.23   13.90
  -4   1  -1  670.63   18.10
  -4   1  -1  634.34   15.90
  -4   1  -1  670.73   16.00
  -4   1  -1  677.73   22.50
  -5  -1  -1 1421.46   31.80
  -5  -1  -1 1431.66   38.20
   5  -1   1 1272.27   42.30
  -5  -1  -1 1375.06   35.10
  -5  -1  -1 1502.45   34.10
   5  -1   1 1394.86   29.00
  -5  -1  -1 1422.76   34.00
  -5  -1  -1 1420.96   30.30
   5  -1   1 1365.56   30.00
  -5  -1  -1 1449.46   29.90
  -5  -1  -1 1440.26   26.90
   5  -1   1 1479.25   27.90
   5  -1   1 1430.36   26.70
  -5  -1  -1 1426.86   29.50
  -5  -1  -1 1369.46   32.10
  -5  -1  -1 1396.36   28.40
   5  -1   1 1403.86   35.30
   5  -1   1 1453.35   37.00
   5  -1   1 1389.96   33.30
   5  -1   1 1426.76   29.50
  -5  -1  -1 1477.05   37.70
   5  -1   1 1474.25   28.80
  -5  -1  -1 1468.25   27.80
   5  -1   1 1456.65   28.60
   5  -1   1 1511.35   38.50
   5  -1   1 1365.56   34.80
   5  -1   1 1432.46   28.80
   5  -1   1 1403.36   31.20
   5  -1   1 1350.06   36.20
  -5  -1  -1 1429.16   26.70
   5  -1   1 1410.26   27.50
   5  -1   1 1411.06   26.60
   5  -1   1 1429.46   32.20
  -5  -1  -1 1376.86   29.10
   5  -1   1 1420.66   33.50
   5  -1   1 1467.45   30.80
   5   1   1 1407.86   27.70
   5   1   1 1434.96   30.70
   5   1   1 1386.36   28.30
   5   1   1 1408.66   36.70
  -5   1  -1 1415.66   26.00
  -5   1  -1 1446.56   32.40
  -5   1  -1 1418.36   32.80
   5   1   1 1435.66   36.00
   5   1   1 1388.26   35.70
   5   1   1 1471.25   33.40
   5   1   1 1453.25   29.00
   5   1   1 1418.26   31.70
   5   1   1 1375.76   31.80
   5   1   1 1400.66   28.10
  -5   1  -1 1438.96   29.90
   5   1   1 1422.16   25.80
  -5   1  -1 1442.66   27.00
   5   1   1 1429.36   31.60
   5   1   1 1418.96   28.00
   5   1   1 1412.56   35.40
  -5   1  -1 1419.46   31.60
  -5   1  -1 1408.56   28.40
   5   1   1 1391.76   37.00
   5   1   1 1380.86   30.60
   5   1   1 1428.66   26.50
  -5   1  -1 1454.45   34.40
   5   1   1 1467.65   31.00
  -5   1  -1 1396.96   29.50
  -5   1  -1 1403.16   36.90
  -5   1  -1 1453.45   35.00
  -5   1  -1 1406.16   38.80
  -5   1  -1 1410.26   29.90
  -5   1  -1 1429.16   27.40
   5   1   1 1428.96   27.70
   5   1   1 1422.56   28.30
  -5   1  -1 1411.46   28.50
  -6  -1  -1  833.52   25.30
  -6  -1  -1  836.12   23.90
   6  -1   1  850.01   27.10
   6  -1   1  810.62   17.90
   6  -1   1  848.12   27.00
   6  -1   1  805.52   20.60
  -6  -1  -1  805.42   21.50
   6  -1   1  824.72   19.10
   6  -1   1  840.92   18.00
   6  -1   1  746.33   26.30
   6  -1   1  816.02   23.10
   6  -1   1  809.12   24.30
   6  -1   1  832.02   28.30
  -6  -1  -1  823.52   18.10
   6  -1   1  813.02   20.30
  -6  -1  -1  829.22   19.00
   6  -1   1  791.82   18.00
   6  -1   1  801.02   20.90
   6  -1   1  816.12   24.60
   6  -1   1  815.12   19.90
   6  -1   1  836.52   22.10
  -6  -1  -1  781.72   24.30
  -6  -1  -1  796.82   20.60
   6  -1   1  800.32   18.90
  -6  -1  -1  815.02   26.30
   6  -1   1  803.52   21.70
  -6  -1  -1  811.72   18.00
   6  -1   1  765.32   19.30
  -6  -1  -1  802.22   29.00
  -6  -1  -1  814.92   20.70
   6  -1   1  821.52   25.10
   6  -1   1  793.02   22.10
  -6  -1  -1  821.12   21.00
  -6   1  -1  814.12   25.90
   6   1   1  846.12   25.50
  -6   1  -1  785.52   25.10
  -6   1  -1  825.12   22.50
   6   1   1  799.02   18.10
  -6   1  -1  788.72   23.00
   6   1   1  842.12   22.30
   6   1   1  798.02   19.30
  -6   1  -1  859.11   21.70
   6   1   1  842.22   27.80
  -6   1  -1  845.02   18.80
  -6   1  -1  802.42   29.40
   6   1   1  819.72   20.60
  -6   1  -1  837.62   19.50
   6   1   1  840.82   27.10
   6   1   1  800.82   19.10
  -6   1  -1  790.22   26.90
   6   1   1  834.62   22.20
  -6   1  -1  843.52   24.30
   6   1   1  851.31   18.20
  -6   1  -1  807.22   19.70
   6   1   1  795.62   26.90
  -6   1  -1  786.32   21.00
  -6   1  -1  805.52   17.20
   6   1   1  794.12   22.30
  -6   1  -1  793.12   20.80
   6   1   1  780.42   20.90
  -6   1  -1  797.22   18.20
   6   1   1  835.62   25.00
   6   1   1  835.22   19.50
  -7  -1  -1  144.39    9.80
   7  -1   1  155.88   13.80
  -7  -1  -1  150.48   12.90
   7  -1   1  163.18   10.00
   7  -1   1  150.28    8.40
  -7  -1  -1  150.58    8.20
   7  -1   1  150.78   12.80
  -7  -1  -1  159.88   12.60
  -7  -1  -1  163.08    9.70
  -7  -1  -1  154.18    7.30
  -7  -1  -1  163.68    9.10
   7  -1   1  154.08    8.60
   7  -1   1  151.68    6.90
   7  -1   1  161.78    8.00
   7  -1   1  162.38    8.30
   7  -1   1  152.68    7.40
   7  -1   1  151.48    9.00
   7  -1   1  138.19    9.30
   7  -1   1  160.88   13.90
  -7  -1  -1  154.88    6.60
  -7  -1  -1  164.68   11.10
  -7  -1  -1  151.98    6.80
   7  -1   1  147.69   10.40
   7  -1   1  173.18   11.10
  -7  -1  -1  163.28   11.40
   7  -1   1  143.89    8.50
   7  -1   1  162.88   10.80
   7  -1   1  150.38   11.10
  -7  -1  -1  136.89    8.00
   7  -1   1  149.09   11.80
  -7  -1  -1  155.08    8.60
   7  -1   1  151.58    6.60
  -7  -1  -1  168.88    7.90
   7  -1   1  152.08    7.70
   7  -1   1  151.68   12.40
  -7  -1  -1  138.59   11.00
   7   1   1  149.59   11.30
  -7   1  -1  157.98    7.50
   7   1   1  168.18   10.80
  -7   1  -1  170.18   11.10
  -7   1  -1  152.68    8.80
   7   1   1  163.98    8.60
   7   1   1  179.78    9.50
   7   1   1  150.68    8.60
   7   1   1  158.28    8.00
   7   1   1  164.88   11.50
  -7   1  -1  153.08    9.80
   7   1   1  163.68   12.50
   7   1   1  156.78    9.20
   7   1   1  150.68    6.80
  -7   1  -1  147.39   11.00
  -7   1  -1  175.38   14.50
  -7   1  -1  162.88    7.10
  -7   1  -1  162.38    7.30
  -7   1  -1  157.98    6.20
  -7   1  -1  161.38    9.40
  -7   1  -1  172.28    9.20
   7   1   1  153.08    7.50
   7   1   1  153.58    6.90
   7   1   1  160.08    9.40
  -7   1  -1  154.68    7.60
  -7   1  -1  170.28   12.60
   7   1   1  145.59    6.30
   7   1   1  164.68    7.80
  -7   1  -1  167.28   11.40
   7   1   1  153.38    7.10
   7   1   1  176.68   11.70
  -7   1  -1  143.89    8.40
   7   1   1  141.39   11.80
   7   1   1  152.18   12.10
   8  -1   1   18.90    3.60
   8  -1   1   18.50    3.30
   8  -1   1   18.90    3.50
  -8  -1  -1    9.60    2.90
  -8  -1  -1   14.10    2.80
  -8  -1  -1   19.80    3.60
   8  -1   1   19.60    6.00
   8  -1   1   26.40    7.20
  -8  -1  -1    2.40    4.00
  -8  -1  -1   20.00    5.60
   8  -1   1   12.90    3.80
  -8  -1  -1   12.80    3.00
   8  -1   1   21.60    3.10
  -8  -1  -1   23.60    4.80
   8  -1   1   22.50    4.70
   8  -1   1   15.80    5.20
  -8  -1  -1   17.00    3.80
   8  -1   1   17.00    3.10
   8  -1   1   14.90    4.00
   8  -1   1   21.20    3.70
  -8  -1  -1   24.90    4.50
   8  -1   1   10.60    5.90
  -8  -1  -1   23.90    3.60
  -8  -1  -1   28.40    6.40
  -8  -1  -1   27.10    7.00
  -8  -1  -1   13.70    2.40
   8  -1   1   25.00    4.90
   8  -1   1   22.00    4.10
   8  -1   1   13.70    5.70
  -8  -1  -1   16.30    3.30
   8  -1   1   14.90    4.00
  -8  -1  -1   21.60    5.00
  -8   1  -1   18.80    4.90
   8   1   1   21.70    3.40
  -8   1  -1   20.80    3.60
   8   1   1   18.00    4.20
  -8   1  -1   24.40    6.20
   8   1   1   17.50    4.20
   8   1   1   18.40    4.00
   8   1   1   22.30    6.50
   8   1   1   20.70    4.70
   8   1   1   19.30    3.40
   8   1   1   21.60    3.50
  -8   1  -1   21.30    5.20
  -8   1  -1   21.80    3.50
  -8   1  -1   26.00    6.10
  -8   1  -1   12.20    3.30
  -8   1  -1   19.60    6.20
  -8   1  -1   25.40    7.20
   8   1   1   27.70    6.60
  -8   1  -1   20.40    3.90
  -8   1  -1   21.30    5.90
  -8   1  -1   24.80    4.00
   8   1   1   18.20    4.70
   8   1   1   21.00    6.90
  -8   1  -1   15.40    3.70
   8   1   1   16.00    3.40
  -8   1  -1   21.90    4.40
   8   1   1   21.20    3.70
  -8   1  -1   20.80    3.10
   8   1   1   18.10    5.90
   8   1   1   18.80    6.00
  -9  -1  -1  260.37   13.00
   9  -1   1  287.97   10.50
   9  -1   1  260.67   16.10
  -9  -1  -1  274.17   11.30
   9  -1   1  259.47   11.60
  -9  -1  -1  273.37   11.30
  -9  -1  -1  285.77   18.80
   9  -1   1  296.77   20.10
   9  -1   1  269.27   18.60
  -9  -1  -1  270.17   16.50
  -9  -1  -1  272.27   10.70
   9  -1   1  264.77   25.60
  -9  -1  -1  261.67   17.40
   9  -1   1  258.57   12.60
  -9  -1  -1  266.17   13.60
  -9  -1  -1  300.97   14.60
   9  -1   1  274.57   16.00
   9  -1   1  250.47   14.10
   9   1   1  312.77   18.50
  -9   1  -1  276.47   11.20
  -9   1  -1  258.17   10.60
  -9   1  -1  259.57   13.30
  -9   1  -1  269.57   17.60
  -9   1  -1  252.27   15.20
   9   1   1  280.57   11.10
  -9   1  -1  286.97   13.80
  -9   1  -1  257.87   19.90
  -9   1  -1  261.87   17.00
  -9   1  -1  308.07   14.20
  -9   1  -1  248.88   16.80
   9   1   1  282.17   13.90
  -9   1  -1  265.17   11.00
  -9   1  -1  263.87   13.10
 -10  -1  -1  444.46   24.10
 -10  -1  -1  443.96   18.90
 -10  -1  -1  433.96   15.60
 -10   1  -1  452.85   18.70
 -10   1  -1  444.26   23.60
 -10   1  -1  456.25   15.70
 -11  -1  -1  653.63   30.90
 -11  -1  -1  579.74   19.30
 -11  -1  -1  583.44   23.10
 -11   1  -1  598.04   30.00
 -11   1  -1  621.94   19.80
 -11   1  -1  559.24   22.70
 -12  -2   1  102.89   10.10
 -12  -2   1  102.29    8.20
 -12  -2   1  107.89   15.00
 -12   2   1  120.89   11.70
 -12   2   1  105.09    9.00
 -12   2   1   89.89   15.90
 -11  -2   1   42.90    9.60
 -11  -2   1   33.90    6.90
 -11  -2   1   32.20    5.00
 -11  -2   1   25.70    7.60
 -11  -2   1   27.10    4.50
 -11  -2   1   28.50    5.90
 -11   2   1   34.50    5.20
 -11   2   1   31.60    8.90
 -11   2   1   40.90    7.40
 -11   2   1   44.70    7.30
 -11   2   1   26.00    4.80
 -11   2   1   30.90    9.30
  10  -2  -1  135.69   11.40
 -10  -2   1  152.58   10.40
  10  -2  -1  125.79    8.70
 -10  -2   1  135.09   15.70
 -10  -2   1  146.79    8.30
 -10  -2   1  119.59   14.20
 -10  -2   1  121.29    8.90
  10  -2  -1  124.69   16.90
 -10  -2   1  121.89   11.00
 -10  -2   1  103.49    9.20
 -10  -2   1  134.39   17.60
 -10  -2   1  133.49    8.00
 -10   2   1  113.29   13.60
 -10   2   1  150.18   17.40
  10   2  -1  135.99    9.90
  10   2  -1  122.89   12.70
 -10   2   1  123.39    7.70
 -10   2   1  114.09    9.80
 -10   2   1  114.09    8.80
 -10   2   1  118.69   16.40
  10   2  -1  132.89    7.80
 -10   2   1  145.89    8.60
 -10   2   1  105.29   10.10
 -10   2   1  124.89    9.40
  -9  -2   1   92.29    5.60
   9  -2  -1   83.99   12.40
   9  -2  -1  104.79    9.30
   9  -2  -1  142.59   16.60
   9  -2  -1   93.69    8.40
   9  -2  -1   97.79   12.60
  -9  -2   1   87.79   12.00
  -9  -2   1   96.79   10.80
   9  -2  -1  107.09    7.50
   9  -2  -1   80.49    6.20
  -9  -2   1   98.49    7.40
  -9  -2   1  104.79   13.90
  -9  -2   1   96.49   11.60
  -9  -2   1   93.99   11.20
   9  -2  -1  101.39    6.90
  -9  -2   1   96.19    5.90
  -9  -2   1  105.19    6.80
  -9  -2   1  102.89    5.90
   9  -2  -1  100.59    5.40
   9  -2  -1   87.49    6.30
  -9  -2   1   90.09    8.20
  -9  -2   1  100.09    7.40
   9  -2  -1  107.19    9.50
  -9  -2   1   97.79    7.30
   9  -2  -1  105.59    9.10
  -9  -2   1  122.19    9.70
  -9  -2   1  103.09    7.40
  -9  -2   1   93.39   14.00
  -9  -2   1   92.89    9.50
  -9   2   1   87.69    7.20
   9   2  -1   86.79    8.80
  -9   2   1   91.59   10.20
   9   2  -1  106.69    8.40
   9   2  -1  106.99    6.80
  -9   2   1   98.29   13.90
   9   2  -1   91.49    6.20
   9   2  -1  103.99   13.80
  -9   2   1   95.59   12.80
  -9   2   1   97.99    6.80
  -9   2   1  107.49    7.10
   9   2  -1  101.69    8.00
   9   2  -1   82.09   10.80
   9   2  -1   87.99    6.60
   9   2  -1  112.89   13.20
  -9   2   1  100.79    8.80
  -9   2   1  101.89    5.60
   9   2  -1  108.39    8.30
   9   2  -1  108.59   10.70
  -9   2   1  122.39   10.00
   9   2  -1   98.89    6.30
  -8  -2   1   15.90    5.30
   8  -2  -1   17.40    3.00
  -8  -2   1   20.40    3.30
   8  -2  -1   14.60    3.70
   8  -2  -1   21.70    4.20
   8  -2  -1   18.50    3.40
   8  -2  -1   22.60    6.50
   8  -2  -1   18.30    3.50
   8  -2  -1   14.90    4.30
   8  -2  -1   16.80    4.20
  -8  -2   1   12.10    3.00
   8  -2  -1   14.00    3.70
  -8  -2   1   24.00    4.10
  -8  -2   1   21.10    4.50
   8  -2  -1   17.10    5.60
  -8  -2   1   14.00    3.10
  -8  -2   1   20.90    5.70
  -8  -2   1   15.00    3.90
  -8  -2   1   27.80    6.20
   8  -2  -1   16.10    2.40
   8  -2  -1   19.60    3.30
   8  -2  -1   18.10    4.40
  -8  -2   1   21.60    3.50
   8  -2  -1   28.00    8.40
  -8  -2   1   21.10    5.60
   8  -2  -1   15.40    6.20
   8  -2  -1   16.20    3.90
   8  -2  -1   21.70    5.90
  -8  -2   1   18.30    3.00
   8  -2  -1   20.60    3.70
  -8  -2   1   19.00    3.50
  -8  -2   1   18.40    3.00
   8  -2  -1   16.20    2.90
  -8  -2   1   15.70    4.70
  -8  -2   1   15.60    4.30
   8  -2  -1   17.10    5.50
  -8  -2   1   22.10    2.90
   8  -2  -1   24.30    5.70
  -8  -2   1   17.70    3.70
   8   2  -1   20.30    5.60
  -8   2   1   18.50    2.60
  -8   2   1   19.80    3.40
   8   2  -1   20.50    3.80
  -8   2   1   18.60    2.20
  -8   2   1   19.90    4.50
  -8   2   1   27.60    6.80
   8   2  -1   20.80    6.30
  -8   2   1   16.50    2.90
  -8   2   1   21.70    5.80
  -8   2   1   19.10    4.00
   8   2  -1   19.40    3.40
   8   2  -1   24.80    5.70
   8   2  -1   21.90    4.20
   8   2  -1   19.10    3.20
   8   2  -1   19.20    2.90
  -8   2   1   22.30    4.10
  -8   2   1   19.50    3.80
  -8   2   1   15.90    5.80
   8   2  -1   12.50    5.10
   8   2  -1   14.00    3.90
   8   2  -1   17.40    2.90
  -8   2   1   16.20    4.00
   8   2  -1   19.20    3.40
  -8   2   1   16.70    2.70
   8   2  -1   27.50    4.50
   8   2  -1   21.40    4.20
   8   2  -1   15.60    3.60
  -8   2   1   26.30    3.80
   8   2  -1   19.70    4.80
  -8   2   1   22.40    4.80
   8   2  -1   27.00    6.20
   8   2  -1   20.90    3.30
  -7  -2   1    4.30    2.90
  -7  -2   1    5.90    3.30
   7  -2  -1    0.30    1.00
  -7  -2   1    1.40    1.00
   7  -2  -1   -2.20    1.30
   7  -2  -1    4.40    1.90
  -7  -2   1    3.50    1.70
  -7  -2   1    0.20    1.00
   7  -2  -1    2.70    2.10
   7  -2  -1    2.30    1.50
   7  -2  -1    1.70    1.00
   7  -2  -1    1.80    2.80
   7  -2  -1    1.20    1.80
  -7  -2   1    2.20    2.30
   7  -2  -1   -5.20    2.50
   7  -2  -1    0.80    2.00
   7  -2  -1    3.80    3.60
   7  -2  -1    0.90    1.00
  -7  -2   1    1.10    1.10
  -7  -2   1    1.50    1.30
  -7  -2   1    1.10    1.50
  -7  -2   1    2.50    1.20
   7  -2  -1    2.80    3.10
  -7  -2   1    3.80    2.60
   7  -2  -1   -1.90    1.50
   7  -2  -1    1.10    3.10
   7  -2  -1    2.10    3.00
  -7  -2   1    4.20    2.30
   7  -2  -1    0.70    2.00
  -7  -2   1   -0.40    1.20
   7  -2  -1    2.60    1.40
   7  -2  -1    2.60    1.40
   7  -2  -1    2.50    1.90
  -7  -2   1    0.60    2.30
  -7  -2   1   -2.00    1.10
   7  -2  -1    0.00    1.00
  -7   2   1    0.20    0.70
  -7   2   1    2.80    1.90
  -7   2   1    0.50    1.10
   7   2  -1   -0.10    1.20
   7   2  -1    1.50    2.90
   7   2  -1    0.30    2.90
  -7   2   1    1.70    0.80
   7   2  -1   -0.50    0.90
  -7   2   1    0.80    1.00
   7   2  -1   -0.40    2.80
  -7   2   1   -0.40    1.70
   7   2  -1    1.20    1.20
   7   2  -1   -0.40    2.60
  -7   2   1    0.10    2.00
   7   2  -1    3.40    2.20
   7   2  -1    0.60    1.50
  -7   2   1    1.60    2.10
  -7   2   1    2.00    1.60
   7   2  -1    0.30    1.60
   7   2  -1    0.90    1.50
  -7   2   1    1.90    2.60
   7   2  -1    1.60    1.40
  -7   2   1    0.40    3.00
   7   2  -1    1.60    2.40
   7   2  -1   -0.90    0.60
  -7   2   1   -1.40    1.10
  -7   2   1   -2.50    3.00
  -7   2   1    1.30    1.90
   7   2  -1   -0.80    1.60
  -7   2   1    1.50    1.20
   7   2  -1   -0.40    1.20
   7   2  -1    0.30    0.90
   7   2  -1    3.00    2.10
   6  -2  -1 1461.65   32.20
  -6  -2   1 1420.26   38.70
   6  -2  -1 1498.65   26.70
  -6  -2   1 1460.85   28.40
  -6  -2   1 1481.65   32.40
   6  -2  -1 1467.65   36.30
   6  -2  -1 1469.15   28.60
   6  -2  -1 1494.25   39.10
   6  -2  -1 1492.45   29.40
  -6  -2   1 1480.05   27.90
  -6  -2   1 1495.65   35.40
   6  -2  -1 1447.76   32.40
  -6  -2   1 1461.85   30.20
  -6  -2   1 1485.15   31.30
  -6  -2   1 1466.65   32.00
  -6  -2   1 1454.95   36.20
  -6  -2   1 1511.65   29.40
   6  -2  -1 1428.66   29.00
   6  -2  -1 1504.35   33.50
   6  -2  -1 1455.25   31.50
   6  -2  -1 1479.95   36.80
   6  -2  -1 1448.26   28.70
   6  -2  -1 1482.65   38.20
  -6  -2   1 1543.35   44.00
  -6  -2   1 1432.86   33.00
   6  -2  -1 1491.75   29.60
  -6  -2   1 1475.55   30.50
   6  -2  -1 1491.55   32.70
  -6  -2   1 1537.85   38.40
   6  -2  -1 1506.35   31.50
   6  -2  -1 1462.25   29.00
  -6  -2   1 1531.55   37.00
  -6  -2   1 1503.05   31.00
   6  -2  -1 1458.95   37.70
  -6  -2   1 1523.85   35.50
  -6  -2   1 1506.45   28.00
   6   2  -1 1488.95   30.10
   6   2  -1 1477.55   28.80
  -6   2   1 1442.26   34.00
   6   2  -1 1468.85   32.00
   6   2  -1 1504.05   32.20
   6   2  -1 1483.05   37.30
   6   2  -1 1483.35   34.30
   6   2  -1 1506.45   33.70
   6   2  -1 1525.15   29.90
   6   2  -1 1465.75   28.90
   6   2  -1 1407.06   38.00
   6   2  -1 1408.06   32.30
  -6   2   1 1449.85   27.40
  -6   2   1 1464.85   27.90
   6   2  -1 1463.55   31.10
   6   2  -1 1482.65   37.00
  -6   2   1 1515.05   29.10
  -6   2   1 1522.75   37.80
   6   2  -1 1458.25   28.60
   6   2  -1 1440.36   29.30
   6   2  -1 1507.95   27.60
   6   2  -1 1473.95   36.10
  -6   2   1 1479.55   31.00
  -6   2   1 1426.96   25.80
   6   2  -1 1512.65   39.30
  -6   2   1 1531.15   39.70
  -6   2   1 1478.85   32.10
  -6   2   1 1482.75   30.00
  -6   2   1 1464.85   29.80
  -6   2   1 1475.65   33.70
   5  -2  -1 1155.98   32.40
  -5  -2   1 1179.28   24.20
  -5  -2   1 1165.78   31.20
  -5  -2   1 1132.89   22.10
   5  -2  -1 1118.29   22.90
   5  -2  -1 1190.78   24.40
  -5  -2   1 1206.68   26.40
   5  -2  -1 1138.29   30.80
   5  -2  -1 1158.08   23.30
   5  -2  -1 1158.18   27.30
   5  -2  -1 1127.99   22.40
  -5  -2   1 1104.29   23.20
   5  -2  -1 1176.48   22.80
   5  -2  -1 1209.98   31.00
  -5  -2   1 1181.38   22.60
   5  -2  -1 1169.88   23.50
   5  -2  -1 1172.88   25.00
  -5  -2   1 1148.49   26.50
   5  -2  -1 1137.39   28.90
  -5  -2   1 1149.69   29.00
   5  -2  -1 1180.58   29.10
   5  -2  -1 1118.49   26.30
  -5  -2   1 1232.38   31.40
   5  -2  -1 1146.59   24.90
  -5  -2   1 1174.58   23.80
  -5  -2   1 1167.88   22.00
   5  -2  -1 1144.49   25.30
  -5  -2   1 1108.29   27.90
  -5  -2   1 1130.29   24.50
  -5  -2   1 1183.48   28.00
   5  -2  -1 1156.28   30.00
   5  -2  -1 1121.09   25.30
  -5  -2   1 1132.99   24.80
   5  -2  -1 1154.98   20.80
   5  -2  -1 1141.99   25.90
   5  -2  -1 1174.28   22.60
   5   2  -1 1157.88   26.00
  -5   2   1 1184.18   23.90
   5   2  -1 1185.78   25.70
   5   2  -1 1119.39   26.60
   5   2  -1 1146.39   28.10
  -5   2   1 1150.08   26.60
   5   2  -1 1152.08   23.60
  -5   2   1 1162.68   31.50
  -5   2   1 1149.39   21.60
  -5   2   1 1185.88   24.20
  -5   2   1 1124.89   20.20
  -5   2   1 1183.58   27.10
   5   2  -1 1202.08   27.10
   5   2  -1 1128.49   31.10
   5   2  -1 1184.68   29.70
   5   2  -1 1118.99   24.70
   5   2  -1 1121.49   21.40
  -5   2   1 1171.38   31.60
   5   2  -1 1175.58   30.80
  -5   2   1 1124.09   21.70
   5   2  -1 1143.89   23.30
  -5   2   1 1160.58   27.10
   5   2  -1 1131.19   23.40
  -5   2   1 1155.78   23.70
  -5   2   1 1093.29   23.90
   5   2  -1 1135.99   22.70
   5   2  -1 1117.59   33.20
  -4  -2   1   26.80    4.60
  -4  -2   1   27.00    2.70
  -4  -2   1   28.80    2.80
  -4  -2   1   21.50    3.20
   4  -2  -1   30.60    2.50
   4  -2  -1   27.80    4.60
   4  -2  -1   26.00    2.70
  -4  -2   1   27.60    2.30
   4  -2  -1   29.40    2.20
   4  -2  -1   27.60    3.30
  -4  -2   1   32.40    4.20
   4  -2  -1   26.70    2.70
   4  -2  -1   32.70    5.60
  -4  -2   1   29.60    2.80
   4  -2  -1   26.30    2.60
   4  -2  -1   31.50    2.90
  -4  -2   1   28.30    2.20
  -4  -2   1   27.50    2.50
  -4  -2   1   26.60    4.10
  -4  -2   1   26.50    2.00
  -4  -2   1   28.50    3.40
  -4  -2   1   25.50    3.40
   4  -2  -1   27.60    2.10
   4  -2  -1   28.70    2.30
  -4  -2   1   28.60    2.20
   4  -2  -1   26.60    2.20
   4  -2  -1   33.60    4.80
   4  -2  -1   33.30    3.20
  -4  -2   1   29.20    2.60
  -4  -2   1   30.00    3.00
   4  -2  -1   28.70    1.70
   4  -2  -1   33.60    4.20
  -4  -2   1   27.90    4.00
  -4  -2   1   26.70    2.20
   4  -2  -1   37.30    4.80
  -4  -2   1   31.50    4.40
   4  -2  -1   32.80    4.50
  -4   2   1   26.70    4.20
   4   2  -1   29.00    4.50
   4   2  -1   31.20    4.50
   4   2  -1   25.90    2.20
   4   2  -1   29.70    3.50
   4   2  -1   26.20    2.10
   4   2  -1   34.80    4.80
   4   2  -1   29.20    1.90
   4   2  -1   29.90    3.00
  -4   2   1   24.50    3.30
  -4   2   1   26.00    2.50
  -4   2   1   27.30    3.60
  -4   2   1   28.40    2.30
  -4   2   1   25.20    1.50
  -4   2   1   29.20    2.40
   4   2  -1   28.10    3.50
  -4   2   1   27.50    4.70
   4   2  -1   26.90    2.30
  -4   2   1   28.90    3.50
   4   2  -1   33.30    4.40
   4   2  -1   28.60    2.40
  -4   2   1   35.10    4.10
   4   2  -1   28.30    2.40
  -4   2   1   30.60    2.90
  -4   2   1   30.30    2.00
  -4   2   1   24.50    2.40
   4   2  -1   32.20    3.80
   4   2  -1   27.80    2.40
   4   2  -1   29.00    4.60
  -4   2   1   33.80    4.90
   4   2  -1   26.70    2.60
  -4   2   1   28.00    1.90
   4   2  -1   32.00    3.10
  -4   2   1   28.60    4.40
  -4   2   1   31.40    2.50
  -4   2   1   28.50    2.50
   3  -2  -1 1559.24   29.60
  -3  -2   1 1535.85   27.20
   3  -2  -1 1566.44   28.20
  -3  -2   1 1556.14   29.60
   3  -2  -1 1575.84   30.70
   3  -2  -1 1532.55   24.90
   3  -2  -1 1535.45   29.90
  -3  -2   1 1569.44   28.60
  -3  -2   1 1541.75   25.40
   3  -2  -1 1523.25   28.60
  -3  -2   1 1557.84   25.90
   3  -2  -1 1546.55   26.30
  -3  -2   1 1549.05   32.20
   3  -2  -1 1474.05   26.80
  -3  -2   1 1554.04   27.00
  -3  -2   1 1568.94   31.70
  -3  -2   1 1525.15   28.40
   3  -2  -1 1544.25   27.50
   3  -2  -1 1566.84   31.10
  -3  -2   1 1539.85   28.30
   3  -2  -1 1537.75   33.50
   3  -2  -1 1566.04   27.90
   3  -2  -1 1563.34   26.70
  -3  -2   1 1564.04   29.00
  -3  -2   1 1527.25   31.20
  -3  -2   1 1530.45   27.00
   3  -2  -1 1542.45   27.20
  -3  -2   1 1520.55   28.70
   3  -2  -1 1539.05   27.60
  -3  -2   1 1515.65   27.00
  -3  -2   1 1552.84   32.20
   3  -2  -1 1544.85   30.50
  -3  -2   1 1549.54   26.40
   3  -2  -1 1585.34   34.90
  -3  -2   1 1566.34   27.60
  -3  -2   1 1505.15   26.60
   3  -2  -1 1556.94   28.10
  -3  -2   1 1576.64   30.00
   3  -2  -1 1524.05   25.70
   3  -2  -1 1486.35   31.50
   3  -2  -1 1560.44   33.30
  -3  -2   1 1581.24   33.60
   3   2  -1 1547.95   29.00
  -3   2   1 1575.04   24.90
   3   2  -1 1557.74   30.10
   3   2  -1 1554.74   32.60
   3   2  -1 1553.44   27.20
  -3   2   1 1548.55   29.70
  -3   2   1 1580.14   27.10
  -3   2   1 1550.54   27.80
  -3   2   1 1555.04   27.30
  -3   2   1 1510.85   33.60
  -3   2   1 1576.94   32.30
   3   2  -1 1613.54   29.50
  -3   2   1 1553.34   33.40
   3   2  -1 1563.84   27.00
  -3   2   1 1553.74   25.70
   3   2  -1 1565.84   27.40
   3   2  -1 1444.46   30.40
  -3   2   1 1548.45   28.90
   3   2  -1 1535.05   28.80
  -3   2   1 1532.25   27.10
   3   2  -1 1483.85   27.90
   3   2  -1 1547.75   28.80
  -3   2   1 1553.14   27.60
   3   2  -1 1539.35   25.60
   3   2  -1 1572.34   32.00
  -3   2   1 1595.54   32.00
   3   2  -1 1535.25   32.40
   3   2  -1 1588.44   33.80
  -3   2   1 1549.45   29.50
  -3   2   1 1504.25   30.00
  -3   2   1 1579.74   27.00
   3   2  -1 1460.05   26.40
   3   2  -1 1527.45   27.60
   3   2  -1 1576.94   26.80
  -3   2   1 1576.44   25.90
  -3   2   1 1576.44   28.70
  -2  -2   1 2269.47   39.80
  -2  -2   1 2291.57   39.30
  -2  -2   1 2288.07   42.90
   2  -2  -1 2315.57   39.80
  -2  -2   1 2282.77   36.90
  -2  -2   1 2230.18   41.00
   2  -2  -1 2308.57   39.40
   2  -2  -1 2259.37   38.20
   2  -2  -1 2280.77   43.70
   2  -2  -1 2323.07   41.00
   2  -2  -1 2303.97   37.10
  -2  -2   1 2299.07   38.40
   2  -2  -1 2283.07   37.60
   2  -2  -1 2305.77   39.60
   2  -2  -1 2303.67   37.90
   2  -2  -1 2245.48   38.30
   2  -2  -1 2226.38   37.40
   2  -2  -1 2253.17   35.80
  -2  -2   1 2314.57   40.40
  -2  -2   1 2293.67   41.10
   2  -2  -1 2293.27   36.70
  -2  -2   1 2321.67   42.40
  -2  -2   1 2277.67   36.30
   2  -2  -1 2274.87   39.40
  -2  -2   1 2202.08   38.40
   2  -2  -1 2274.27   42.80
   2  -2  -1 2242.58   40.20
  -2  -2   1 2259.77   37.50
   2  -2  -1 2288.07   42.50
   2   2  -1 2271.77   38.60
  -2   2   1 2278.87   35.60
   2   2  -1 2328.57   42.60
  -2   2   1 2292.37   37.80
   2   2  -1 2298.27   39.50
   2   2  -1 2267.87   36.60
   2   2  -1 2290.17   35.90
  -2   2   1 2291.17   37.20
  -2   2   1 2292.17   38.10
  -2   2   1 2275.97   36.20
  -2   2   1 2287.27   37.10
   2   2  -1 2263.17   41.30
   2   2  -1 2239.78   41.10
  -2   2   1 2297.57   38.10
   2   2  -1 2287.47   40.00
  -2   2   1 2384.66   43.00
  -2   2   1 2254.77   42.90
   2   2  -1 2311.77   43.00
  -2   2   1 2332.57   40.00
  -2   2   1 2230.68   40.80
  -2   2   1 2332.07   43.40
  -2   2   1 2340.67   39.70
   2   2  -1 2304.87   38.90
  -2   2   1 2218.98   37.80
  -2   2   1 2305.27   38.80
  -2   2   1 2266.47   40.30
  -2   2   1 2248.08   38.40
   2   2  -1 2279.57   39.90
  -2   2   1 2238.58   39.80
   2   2  -1 2262.57   38.00
   1  -2  -1 1466.45   22.90
   1  -2  -1 1490.45   23.70
  -1  -2   1 1421.26   25.70
  -1  -2   1 1479.85   24.40
  -1  -2   1 1468.45   26.70
   1  -2  -1 1445.36   22.70
   1  -2  -1 1471.55   25.80
   1  -2  -1 1455.05   25.20
   1  -2  -1 1470.75   24.60
   1  -2  -1 1409.16   27.20
   1  -2  -1 1456.45   23.50
   1  -2  -1 1431.46   23.60
  -1  -2   1 1474.85   25.80
  -1  -2   1 1476.55   25.90
   1  -2  -1 1464.65   25.60
   1  -2  -1 1453.75   24.60
  -1  -2   1 1449.65   24.90
  -1  -2   1 1465.35   28.00
  -1  -2   1 1502.95   28.40
   1  -2  -1 1446.16   23.30
   1  -2  -1 1479.15   27.80
   1  -2  -1 1409.66   24.00
   1  -2  -1 1459.35   24.20
  -1  -2   1 1399.66   24.10
   1  -2  -1 1437.36   28.20
   1  -2  -1 1473.05   28.40
  -1  -2   1 1418.66   25.50
   1  -2  -1 1435.96   26.30
  -1  -2   1 1450.35   24.40
   1  -2  -1 1404.66   23.70
   1  -2  -1 1418.56   25.00
  -1   2   1 1430.56   23.00
   1   2  -1 1438.46   25.80
  -1   2   1 1436.96   23.30
  -1   2   1 1425.16   23.70
  -1   2   1 1424.96   23.40
   1   2  -1 1447.46   24.90
  -1   2   1 1418.96   22.80
   1   2  -1 1387.96   24.20
   1   2  -1 1470.35   25.90
   1   2  -1 1438.16   24.20
  -1   2   1 1397.16   26.30
  -1   2   1 1464.15   27.90
  -1   2   1 1445.36   24.40
   1   2  -1 1472.05   28.50
  -1   2   1 1443.56   25.00
  -1   2   1 1443.26   25.60
  -1   2   1 1487.25   28.20
   1   2  -1 1431.66   26.60
  -1   2   1 1439.06   28.20
   1   2  -1 1443.26   24.50
   1   2  -1 1450.75   24.40
  -1   2   1 1404.76   24.60
  -1   2   1 1455.25   25.70
  -1   2   1 1414.16   24.30
   1   2  -1 1406.16   25.70
  -1   2   1 1417.66   24.20
  -1   2   1 1431.86   23.80
   1   2  -1 1434.66   28.00
  -1   2   1 1392.66   23.60
   1  -2   1 3729.93   62.29
   1  -2   1 3785.32   63.29
  -1  -2  -1 3796.72   64.29
   1  -2   1 3726.83   64.89
   1  -2   1 3766.22   61.79
   1  -2   1 3733.63   61.19
  -1  -2  -1 3813.72   62.09
   1  -2   1 3778.62   60.39
   1  -2   1 3773.92   65.29
  -1  -2  -1 3821.22   59.49
   1  -2   1 3663.83   64.59
   1  -2   1 3860.31   63.29
  -1  -2  -1 3768.62   64.59
  -1  -2  -1 3815.52   62.49
  -1  -2  -1 3836.82   63.79
  -1   2  -1 3810.82   65.29
  -1   2  -1 3845.72   64.59
  -1   2  -1 3766.42   60.89
   1   2   1 3836.12   59.49
  -1   2  -1 3737.13   63.09
  -1   2  -1 3763.32   61.19
   1   2   1 3811.02   64.69
  -1   2  -1 3828.42   62.29
   1   2   1 3756.92   63.19
   1   2   1 3797.62   62.09
  -1   2  -1 3705.33   60.99
   1   2   1 3811.42   64.29
  -1   2  -1 3724.73   64.89
  -2  -2  -1  184.38    8.60
  -2  -2  -1  197.08    5.60
   2  -2   1  182.48    6.80
   2  -2   1  192.88    5.80
   2  -2   1  181.28    8.50
  -2  -2  -1  193.58    6.50
   2  -2   1  186.28    6.40
  -2  -2  -1  190.58    8.00
  -2  -2  -1  189.08    6.90
  -2  -2  -1  192.68    4.80
   2  -2   1  178.58    8.70
  -2  -2  -1  194.98    8.10
   2  -2   1  192.58    5.40
   2  -2   1  188.08    7.10
   2  -2   1  192.78    6.30
  -2  -2  -1  187.78    6.90
  -2  -2  -1  188.98    5.50
   2  -2   1  191.08    5.00
   2  -2   1  191.88    4.60
   2  -2   1  185.38    5.90
   2  -2   1  186.38    5.00
   2  -2   1  200.38    8.90
  -2  -2  -1  190.58    5.80
   2  -2   1  187.88    5.90
   2  -2   1  195.98    7.10
   2  -2   1  199.08    6.00
  -2  -2  -1  189.18    3.90
   2  -2   1  190.78    7.30
  -2  -2  -1  189.48    6.30
  -2  -2  -1  191.28    8.30
  -2  -2  -1  191.78    5.40
  -2  -2  -1  197.18    4.50
  -2  -2  -1  193.88    5.30
  -2  -2  -1  190.48    6.70
   2  -2   1  188.18    5.80
   2  -2   1  192.08    6.90
  -2  -2  -1  193.78    5.70
   2  -2   1  191.18    7.70
   2  -2   1  203.38    5.40
   2   2   1  192.08    6.20
  -2   2  -1  198.98    6.90
  -2   2  -1  192.28    4.60
   2   2   1  192.28    4.60
   2   2   1  187.98    5.30
  -2   2  -1  189.18    4.90
  -2   2  -1  191.78    6.10
   2   2   1  191.18    5.70
   2   2   1  182.68    4.80
   2   2   1  196.68    8.60
  -2   2  -1  196.18    7.20
  -2   2  -1  193.48    5.40
  -2   2  -1  186.38    5.60
   2   2   1  189.28    7.90
   2   2   1  199.88    5.40
   2   2   1  186.38    6.80
  -2   2  -1  192.78    6.80
  -2   2  -1  185.68    7.00
   2   2   1  188.08    5.50
  -2   2  -1  187.98    8.40
   2   2   1  189.48    5.80
  -2   2  -1  203.18    6.70
   2   2   1  193.38    7.10
   2   2   1  199.68    8.60
  -2   2  -1  181.98    8.40
  -2   2  -1  192.28    6.10
  -2   2  -1  188.68    8.80
   2   2   1  197.28    6.40
   2   2   1  193.98    5.70
  -2   2  -1  192.58    5.80
  -2   2  -1  189.98    7.50
   2   2   1  191.98    7.70
   2   2   1  190.48    4.10
   2   2   1  194.68    6.80
  -2   2  -1  195.88    5.20
  -2   2  -1  191.38    5.70
  -3  -2  -1 1882.51   33.80
  -3  -2  -1 1933.91   41.00
  -3  -2  -1 1897.71   30.70
   3  -2   1 1853.11   41.00
   3  -2   1 1938.31   40.50
   3  -2   1 1905.71   32.80
  -3  -2  -1 1896.11   35.10
  -3  -2  -1 1836.92   38.90
   3  -2   1 1888.11   34.00
   3  -2   1 1935.01   40.90
   3  -2   1 1877.71   36.60
   3  -2   1 1947.01   36.20
   3  -2   1 1934.51   36.40
  -3  -2  -1 1851.51   32.90
   3  -2   1 1921.21   35.90
   3  -2   1 1930.01   38.80
  -3  -2  -1 1873.31   33.00
   3  -2   1 1853.01   34.20
   3  -2   1 1896.51   37.60
  -3  -2  -1 1885.31   36.40
  -3  -2  -1 1900.91   39.10
  -3  -2  -1 1860.61   31.90
   3  -2   1 1852.91   31.50
   3  -2   1 1909.81   34.00
   3  -2   1 1854.41   32.40
   3  -2   1 1885.31   37.80
   3  -2   1 1827.62   34.10
  -3  -2  -1 1905.51   31.90
   3  -2   1 1857.21   32.10
   3  -2   1 1928.51   35.10
  -3  -2  -1 1867.41   35.30
  -3  -2  -1 1900.01   40.00
  -3  -2  -1 1843.72   33.50
[truncated: 4,854,063 more chars]
